# Supplementary material for: Profiling stress-triggered RNA condensation with photocatalytic proximity labeling
Source: Nat Commun. 2023 Nov 15;14:7390. doi: 10.1038/s41467-023-43194-2 (PMC10651888; doi:10.1038/s41467-023-43194-2)
Supplement: Supplementary file 9 — Source Data File [file 41467_2023_43194_MOESM9_ESM.zip › Source Data File/Figure 2F.xlsx]

## Sheet: Sheet1
Ratio(SG/whole cell)
SMC1A	SRRM2
0.62829	0.07052
0.59636	0.02496
0.55943	0.0123
0.46347	0.01881
0.54072	0.04183
0.61253	0.07733
0.65132	0.09672
0.54105	0.08271
0.46228	0.03218
0.48795	0.10139
0.53972	0.05586
0.60257	0.22459
0.52102	0.20716
0.47849	0.17423
0.54634	0.03079
0.49444	0.08667
0.5744	0.03911
0.63208	0.10333
0.51559	0.01021
0.64693	0.0586
