# Supplementary material for: Profiling stress-triggered RNA condensation with photocatalytic proximity labeling
Source: Nat Commun. 2023 Nov 15;14:7390. doi: 10.1038/s41467-023-43194-2 (PMC10651888; doi:10.1038/s41467-023-43194-2)
Supplement: Supplementary file 9 — Source Data File [file 41467_2023_43194_MOESM9_ESM.zip › Source Data File/Figure 3F.xlsx]

## Sheet: Figure3F
Ratio (SG/whole cell)
MAD2L1		PRDX3		MORF4L2
sorbitol	arsenite	sorbitol	arsenite	sorbitol	arsenite
0.66	0.37633	0.68116	0.46387	0.64635	0.39679
0.81168	0.25469	0.65328	0.25869	0.73923	0.21544
0.72821	0.20063	0.68697	0.37953	0.62915	0.42757
0.75026	0.32115	0.72905	0.38123	0.57777	0.45905
0.82658	0.21462	0.77564	0.49704	0.69452	0.44358
0.70884	0.42506	0.73716	0.42725	0.74096	0.23523
0.80817	0.4237	0.71423	0.43571	0.68045	0.30822
0.75939	0.3877	0.58854	0.46437	0.73145	0.24549
0.65545	0.41841	0.55401	0.39692	0.68381	0.2585
0.76181	0.25977	0.71775	0.39915	0.77861	0.38683
0.77631	0.37149	0.69973	0.41075	0.75859	0.25107
0.79989	0.53501	0.66086	0.40271	0.77271	0.24969
0.67663	0.47493	0.59079	0.40539	0.80135	0.29238
0.77657	0.35396	0.57067	0.30773	0.70312	0.36181
0.83985	0.45742	0.63805	0.40449	0.81095	0.38844
0.72479	0.28476	0.78101	0.32398	0.68644	0.35914
0.80628	0.38361	0.69266	0.37844	0.70024	0.28612
0.72034	0.44756	0.71799	0.30162	0.73955	0.29045
0.69693	0.36506	0.77832	0.36878	0.79485	0.23875
0.75814	0.46413	0.578	0.42726	0.89504	0.36638
