# Supplementary material for: Profiling stress-triggered RNA condensation with photocatalytic proximity labeling
Source: Nat Commun. 2023 Nov 15;14:7390. doi: 10.1038/s41467-023-43194-2 (PMC10651888; doi:10.1038/s41467-023-43194-2)
Supplement: Supplementary file 9 — Source Data File [file 41467_2023_43194_MOESM9_ESM.zip › Source Data File/Figure 3G.xlsx]

## Sheet: Figure 3G
5'UTR length (kb)				CDS length (kb)				3'UTR length (kb)
arsenite-specific	stress-independent	sorbitol-specific	Total mRNAs	arsenite-specific	stress-independent	sorbitol-specific	Total mRNAs	arsenite-specific	stress-independent	sorbitol-specific	Total mRNAs		unpaired Mann Whitney U test (two-sided)
1.273	0.172	0.489	0.312	1.92	1.044	0.738	0.738	1.415	4.993	2.918	2.879	5‘ UTR	exact p value
0.264	0.123	0.37	0.083	2.205	2.124	1.287	0.954	4.269	3.288	1.885	0.168	arsenite-specific vs sorbitol-specific	0.9254
0.96	0.543	0.427	0.4	5.076	1.287	2.535	0.888	5.125	4.993	4.879	0.37	arsenite-specific vs stress-independent	0.8928
0.215	0.135	0.431	0.261	2.481	4.311	0.996	2.229	1.206	1.652	1.777	4.082	sorbitol-specific vs stress-independent	0.884
0.391	0.094	0.553	0.575	6.708	3.405	2.856	2.562	0.918	3.194	3.14	1.291	arsenite-specific vs Total mRNAs	< 2.2E-16
0.137	0.097	0.234	0.195	1.203	1.59	2.358	1.59	3.168	1.486	2.625	0.85	sorbitol-specific vs Total mRNAs	< 2.2E-16
0.36	0.312	0.517	0.364	4.452	2.304	2.025	3.696	1.303	2.296	2.008	0.491
0.179	0.614	0.022	0.086	4.206	2.721	1.2	1.404	3.965	2.535	5.31	0.895
0.358	0.435	0.347	1.273	2.712	0.996	3.252	1.92	7.196	1.25	1.615	1.415	CDS	exact p value
0.467	0.526	0.205	0.111	1.785	2.331	0.924	1.044	5.442	2.803	6.042	4.993	arsenite-specific vs sorbitol-specific	< 2.2E-16
0.372	0.45	1.28	0.187	3.039	3.573	1.47	1.005	2.743	2.287	1.662	1.544	arsenite-specific vs stress-independent	0.2422
0.222	0.095	0.056	0.35	2.589	2.832	2.319	1.221	3.117	7.096	3.155	3.791	sorbitol-specific vs stress-independent	3.03795e-09
0.134	0.261	0.248	0.112	3.447	2.628	1.713	2.205	1.305	1.944	6.107	3.006	arsenite-specific vs Total mRNAs	< 2.2E-16
0.534	0.173	0.243	0.201	1.212	3.663	3.402	1.362	0.597	1.823	0.649	3.048	sorbitol-specific vs Total mRNAs	1.951e-09
0.075	0.085	0.358	0.506	3.357	3.039	0.807	2.358	2.265	0.406	1.209	0.96
0.372	0.393	0.276	0.233	5.166	2.136	1.851	4.443	0.964	2.694	3.265	2	3’ UTR	exact p value
0.34	0.717	0.682	0.546	2.868	4.041	1.326	3.27	1.34	6.645	2.064	2.434	arsenite-specific vs sorbitol-specific	9.27529e-06
0.143	0.109	0.176	0.139	2.388	2.385	5.706	1.53	0.821	5.425	4.033	1.512	arsenite-specific vs stress-independent	0.08443
0.303	0.371	0.48	3.036	2.022	1.692	2.436	2.211	2.379	2.578	2.78	1.767	sorbitol-specific vs stress-independent	0.1039
0.549	0.229	0.611	0.245	0.921	5.073	1.47	1.257	2.633	5.399	2.043	1.655	arsenite-specific vs Total mRNAs	< 2.2E-16
1.286	1.502	0.486	0.271	1.053	2.379	2.712	0.507	3.895	0.35	3.224	0.379	sorbitol-specific vs Total mRNAs	< 2.2E-16
0.156	0.078	0.482	0.268	4.731	4.527	1.089	1.56	3.818	0.799	4.676	0.381
0.178	0.818	0.27	0.174	3.195	2.877	0.786	0.558	1.148	7.626	3.473	0.522
0.379	0.233	0.256	0.196	5.163	1.563	1.965	0.924	7.207	1.664	1.739	5.932
0.118	0.393	0.744	0.337	4.47	1.113	1.761	2.313	0.647	1.871	1.818	0.295
0.34	0.141	0.416	0.293	3.702	2.292	3.525	1.098	5.954	1.78	0.17	1.759
0.308	0.372	0.087	0.293	2.715	1.179	1.227	4.821	2.349	1.714	3.631	4.075
0.053	0.068	1.27	0.462	1.995	3.699	2.283	2.157	0.662	0.621	1.276	0.276
0.246	0.833	0.206	0.4	2.946	2.502	1.59	0.786	2.915	1.251	0.242	2.992
0.078	0.534	0.442	0.29	2.466	1.245	3.195	0.813	1.209	5.188	2.894	2.093
0.079	0.395	0.601	0.566	3.582	7.746	3.576	0.708	0.626	0.774	5.071	0.292
0.023	1.562	0.245	0.444	6.33	3.525	1.338	0.834	0.737	2.489	0.783	1.578
0.479	0.13	0.291	0.91	2.529	3.213	3.093	1.977	2.962	0.804	2.366	1.095
2.5	0.767	0.035	0.144	3.018	2.184	2.025	1.539	1.257	1.677	2.492	2.989
0.144	0.196	0.759	0.248	1.365	2.409	3.405	1.539	1.237	2.785	16.587	0.739
0.295	0.104	0.022	0.732	2.565	1.719	0.972	0.537	1.553	4.855	1.121	1.464
0.281	0.265	1.566	0.9	1.641	3.501	1.482	5.076	3.09	2.476	1.927	3.967
0.711	0.336	0.449	0.437	1.434	1.905	1.221	1.569	2.846	2.705	2.344	3.924
0.594	0.744	0.311	0.411	13.125	8.076	1.758	1.443	1.213	4.175	4.423	12.714
0.19	0.231	0.682	0.293	2.688	3.63	2.874	0.915	0.563	2.134	1.237	2.706
0.09	0.402	0.262	0.148	4.29	4.143	2.475	1.326	4.271	5.175	4.513	0.81
0.935	0.495	0.114	0.214	2.232	1.452	0.636	2.448	0.35	1.626	1.906	2.12
0.18	0.081	0.426	0.059	3	1.794	3.348	1.983	3.324	2.455	2.474	3.068
0.379	0.053	0.058	0.15	3.612	0.558	1.233	2.097	5.727	3.484	2.57	5.427
0.568	0.412	0.345	0.096	5.361	1.584	1.062	0.543	5.149	2.294	3.216	0.401
0.077	0.405	0.131	0.339	1.533	2.055	1.002	2.175	1.646	4.901	1.518	7.763
0.092	0.365	0.651	0.079	3.144	2.04	0.855	1.107	1.197	4.572	2.035	1.484
0.134	0.08	0.058	0.087	1.761	3.915	2.271	5.778	1.173	8.77	3.567	1.211
0.108	0.795	0.024	0.176	4.02	0.93	0.849	0.72	4.384	3.101	6.892	5.195
0.031	0.68	0.629	0.14	1.794	4.089	1.536	0.903	1.328	3.523	3.717	4.63
0.232	0.172	0.202	0.284	2.193	1.539	1.452	1.38	2.051	3.65	3.611	2.165
0.992	0.642	0.092	0.154	1.767	4.743	3.471	2.637	0.421	4.763	1.645	2.859
0.405	0.104	1.482	0.624	1.461	1.008	1.239	3.372	1.589	5.171	1.667	0.51
0.214	0.238	0.964	0.115	5.946	0.648	2.166	1.599	1.388	3.263	2.375	1.896
0.104	0.2	0.731	0.466	1.614	2.487	2.388	1.95	2.724	3.685	4.6	1.284
0.119	0.562	0.988	0.161	0.687	1.503	1.236	2.895	3.563	2.316	3.823	2.687
0.49	0.688	0.355	0.172	2.304	1.026	2.064	0.483	0.675	2.245	1.109	0.956
0.069	0.555	1.581	0.15	2.112	2.712	2.697	3.864	2.977	2.055	4.421	0.393
0.37	0.295	0.021	0.268	3.492	2.226	1.533	0.471	4.816	3.74	3.27	0.413
0.031	0.46	0.765	0.223	0.543	7.131	1.203	1.236	1.822	1.098	1.97	2.142
0.228	0.698	0.895	0.265	0.819	1.002	2.391	1.734	4.455	3.295	3.227	0.669
0.422	0.498	0.177	0.187	2.268	1.923	1.77	1.323	0.333	2.03	4.153	0.298
0.436	0.943	0.194	0.306	2.589	0.972	0.594	3.774	0.682	4.233	0.551	1.384
0.378	0.387	0.432	0.228	3.006	4.842	2.382	1.689	2.193	2.822	20.072	0.976
0.516	1.73	0.347	0.191	0.948	1.545	2.829	2.031	2.154	2.316	1.496	0.971
0.1	1.004	0.613	0.412	3.075	26.394	1.02	1.758	1.564	4.917	2.984	1.018
0.418	0.212	0.219	0.123	1.479	3.306	0.603	2.493	3.038	0.893	4.358	3.232
0.209	0.205	0.392	0.082	2.715	1.851	5.313	2.736	2.666	2.907	9.118	2.068
0.842	0.198	0.461	0.442	3.153	5.316	2.199	1.473	2.002	5.724	1.101	1.87
0.799	0.399	0.358	0.187	1.899	1.887	0.597	0.807	4.701	4.096	5.187	1.276
0.614	0.142	0.411	0.255	2.445	1.281	1.356	2.211	0.556	2.766	5.16	0.523
0.147	0.194	0.426	0.066	4.149	4.539	2.697	0.954	2.369	0.799	8.001	0.363
0.053	0.22	0.439	0.251	3.003	1.554	2.871	3.39	4.092	1.359	5.427	1.71
0.317	0.089	0.387	0.161	5.208	2.925	13.767	1.08	4.966	2.401	0.798	2.589
0.122	0.388	0.407	0.072	3.654	4.293	3.294	0.897	1.746	4.932	6.013	0.338
0.073	0.305	0.555	0.092	2.328	1.665	1.266	1.011	3.236	2.436	2.284	1.127
0.493	0.479	0.927	0.088	2.295	0.909	2.136	0.942	2.209	4.701	2.263	1.639
0.738	0.567	0.121	0.062	2.631	1.233	1.194	0.354	3.101	1.784	1.004	0.521
0.481	0.159	1.26	0.123	0.558	2.28	0.606	2.124	1.383	3.526	1.853	3.288
0.149	0.429	0.863	0.388	1.989	1.257	2.4	0.765	1.925	2.646	1.902	1.521
0.398	0.226	0.613	0.252	2.919	4.974	1.134	4.974	1.326	2.192	3.804	5.429
0.579	0.178	0.087	0.144	1.146	1.68	2.013	3.03	4.101	2.064	1.653	5.237
0.355	0.266	0.467	0.141	5.181	1.236	2.844	1.998	1.054	1.121	10.302	2.256
0.512	0.102	0.359	0.586	2.934	2.313	0.777	1.761	3.136	1.12	3.086	0.609
0.214	0.208	0.287	0.277	1.431	6.816	0.759	2.325	0.937	3.9	0.809	0.241
0.518	0.031	2.952	0.169	4.098	1.053	0.921	0.939	7.624	3.199	2.201	0.983
0.513	0.445	0.561	0.123	2.64	1.356	1.407	1.779	2.217	2.6	3.362	1.886
0.472	0.572	0.239	2.981	1.281	1.431	1.683	1.617	1.099	10.072	2.656	1.109
0.377	0.323	1.847	0.075	1.506	3.159	4.218	0.633	0.956	2.668	1.574	0.506
0.178	0.237	0.139	0.203	3.627	1.749	2.817	1.257	1.353	5.59	5.045	2.229
0.62	0.115	0.165	0.456	5.823	2.673	1.659	1.566	1.991	1.272	2.319	2.698
0.481	1.014	0.432	0.797	1.083	4.173	2.244	7.329	2.789	5.676	1.797	2.664
0.232	0.286	0.488	0.875	2.562	2.478	1.185	5.574	0.574	3.44	4.949	1.217
0.187	0.14	0.511	0.177	16.791	6.207	0.708	2.238	1.507	3.717	4.595	0.994
0.339	1.667	0.528	0.057	3.708	1.827	0.912	1.068	2.713	2.133	3.902	1.268
0.248	0.028	0.1	0.13	1.674	2.322	2.196	2.346	0.238	2.35	2.497	2.076
0.539	0.254	0.297	0.087	1.338	6.039	0.636	1.005	3.124	0.979	3.664	0.097
0.886	0.5	0.473	0.104	1.761	2.085	1.806	1.923	1.599	0.732	3.798	1.15
0.508	0.454	0.475	1.277	3.36	0.603	3.516	3.861	3.286	1.298	2.902	0.4
0.496	0.105	0.08	0.372	4.821	2.754	2.544	5.577	4.684	2.418	0.198	2.537
0.51	1.436	0.064	0.262	2.205	2.277	0.483	1.095	1.66	2.696	4.253	0.893
0.268	0.131	0.292	0.153	5.586	3.681	2.553	1.341	1.647	6.392	1.319	1.593
0.169	0.433	0.912	0.357	1.641	0.834	1.296	4.062	0.4	0.866	3.973	1.438
0.385	0.43	0.444	0.284	7.101	0.942	5.769	1.902	2.877	3.056	6.674	1.191
0.124	0.494	0.612	0.319	3.075	0.834	1.515	14.319	4.945	2.14	1.654	2.904
0.388	0.332	0.385	0.369	2.199	4.587	0.954	1.287	0.834	2.45	1.075	1.885
0.545	0.291	1.203	0.298	1.632	4.464	2.298	3.513	0.866	4.461	1.32	2.642
0.191	0.345	0.543	0.162	3.798	2.025	0.609	1.224	6.337	2.918	3.081	2.055
0.304	0.504	0.075	0.33	1.707	1.941	0.585	3.201	1.521	0.919	1.862	1.372
0.529	0.393	0.062	0.166	2.022	8.091	1.167	2.535	4.982	4.754	3.997	4.879
1.294	0.306	0.078	0.196	1.545	2.022	0.807	1.236	1.906	2.989	1.677	5.175
1.081	0.467	0.309	0.176	0.735	1.578	3.396	3.12	3.172	1.5	1.537	0.184
0.601	0.069	0.418	0.071	3.75	2.427	1.485	1.281	2.283	2.256	3.345	2.474
0.486	0.384	0.241	0.366	0.984	3.849	0.885	0.996	2.733	3.841	5.81	1.777
0.117	0.235	0.532	0.006	2.976	1.167	2.709	0.606	5.211	1.483	0.47	0.229
0.092	0.264	0.177	0.143	5.286	2.13	0.645	1.281	5.499	3.069	1.529	0.329
0.188	1.449	0.306	0.58	1.893	2.976	1.494	2.529	3.791	0.486	6.791	1.026
0.128	0.036	0.226	0.495	1.572	0.879	1.893	0.681	0.675	1.452	2.641	3.322
0.17	0.201	0.227	0.139	1.332	0.942	2.103	1.095	1.253	1.071	2.058	0.381
0.155	0.487	0.116	0.061	1.872	3.027	1.254	1.215	1.579	1.006	3.465	0.027
0.179	0.395	0.275	0.231	2.649	1.248	1.011	2.844	1.704	1.02	4.256	1.673
0.233	0.277	0.117	0.115	5.358	1.707	1.515	4.812	8.508	2.618	3.958	1.946
0.248	0.385	0.908	0.42	1.578	0.612	2.589	0.948	3.435	1.583	2.863	0.549
0.784	0.472	0.176	0.252	1.998	0.486	1.566	3.075	1.67	3.002	2.48	1.672
0.646	0.555	0.629	0.53	1.425	1.44	2.643	2.856	2.66	1.109	5.677	2.714
0.257	0.157	0.236	0.112	1.806	2.364	1.914	0.39	0.942	4.935	4.991	0.552
0.225	0.145	0.783	0.334	1.8	1.791	1.377	2.052	0.833	2.062	4.973	2.29
0.151	0.257	0.589	2.706	2.724	2.247	0.534	1.212	2.047	5.693	3.196	2.012
1.092	1.342	0.114	0.478	1.35	0.978	0.783	2.409	0.795	4.996	0.704	0.361
0.958	1.08	0.585	0.745	22.779	3.177	2.349	7.134	5.539	0.595	6.515	0.75
0.365	0.727	0.282	0.092	1.065	3.234	1.08	0.681	8.688	1.309	5.862	0.557
0.354	0.701	0.053	0.425	2.022	1.038	0.576	0.882	0.6	1.38	7.883	0.993
0.363	0.253	0.899	0.363	2.697	1.14	1.725	3.357	3.088	3.386	0.338	7.854
0.319	0.226	0.147	0.542	1.899	1.053	2.133	0.621	3.396	1.499	0.727	1.875
0.062	0.642	0.21	0.238	5.673	0.834	0.51	1.536	2.088	1.965	2.662	1.871
0.506	0.538	0.415	0.046	3.912	1.845	1.608	2.826	2.169	2.548	2.076	6.348
0.534	0.044	0.148	0.399	4.977	3.654	1.164	1.476	4.91	5.855	6.527	4.637
0.272	0.558	0.021	0.157	1.479	0.837	1.017	1.269	0.958	2.231	2.855	2.707
0.243	0.443	0.194	0.115	5.349	4.077	0.636	1.407	2.845	0.381	4.148	1.337
0.141	1.537	0.421	0.16	1.914	2.751	0.825	1.71	6.479	2.008	11.392	1.531
0.266	0.064	0.338	0.199	3.819	13.023	1.524	2.358	1.949	3.485	4.887	2.625
0.371		0.184	0.18	3.675	2.238	8.034	0.285	5.953	1.298	2.883	0.16
0.262		0.563	0.259	2.082		0.882	3.165	2.726		1.635	4.616
0.528		0.659	0.245	1.443		0.642	2.7	5.104		4.54	0.482
0.282		0.778	0.132	6.024		1.599	0.567	6.895		4.082	0.615
0.288		0.479	0.517	1.239		1.284	2.025	1.631		4.465	1.39
0.329		0.303	0.346	2.64		1.449	1.224	3.386		1.194	1.181
0.644		0.372	0.546	7.416		1.464	1.356	3.753		1.203	1.684
0.787		0.422	0.203	1.206		1.2	0.507	1.901		1.259	0.131
0.086		0.138	0.116	1.587		0.741	1.332	2.481		4.146	1.464
0.132		0.132	1.685	1.113		1.425	2.931	1.007		4.17	1.294
0.544		0.49	0.29	3.813		2.295	1.596	0.548		2.608	0.362
0.494		0.089	0.117	4.83		2.088	2.565	2.802		8.7	3.272
0.167		0.114	0.341	1.809		2.34	2.457	1.143		1.173	1.611
0.402		0.435	0.178	7.902		1.578	2.481	7.843		3.786	1.206
0.525		0.073	0.21	3.897		6.525	2.148	3.289		3.863	7.467
0.236		0.951	0.064	1.455		1.845	1.782	1.903		3.124	3.299
0.264		0.206	0.128	1.596		0.924	0.762	2.176		1.75	2.439
0.341		0.32	0.152	1.305		1.266	5.817	3.853		3.557	0.086
0.189		0.356	0.122	1.491		0.744	1.161	4.915		6.604	2.602
0.382		0.243	0.195	0.894		1.011	1.779	0.363		4.362	0.466
0.228		0.28	0.188	2.448		1.101	1.125	1.189		6.68	1.264
0.123		0.161	0.089	4.011		2.388	0.945	5.296		0.449	0.293
0.154		0.237	0.318	0.906		0.9	2.259	1.988		5.898	2.845
0.445		0.486	0.401	7.626		1.941	2.598	0.843		0.245	1.141
0.433		0.361	0.17	1.527		1.452	0.672	3.484		4.342	0.276
0.379		0.511	0.375	1.995		3.648	0.882	1.931		3.455	0.381
0.515		0.135	0.353	1.086		0.552	1.287	3.559		3.236	3.88
0.055		0.668	0.191	1.305		1.647	3.462	1.108		1.176	1.54
0.975		0.829	0.271	1.875		1.767	13.461	0.583		3.1	0.997
0.423		0.364	0.148	8.739		3.693	6.708	1.546		7.123	0.618
0.428		0.078	0.42	0.582		1.767	1.926	7.552		6.98	0.68
0.699		0.231	0.311	1.044		0.417	1.431	2.64		2.701	6.622
1.349		0.402	0.019	0.762		0.762	0.522	5.431		1.917	0.296
0.023		0.381	0.404	1.089		1.344	1.527	2.428		0.634	0.213
0.193		0.552	0.202	1.662		1.26	0.798	3.362		3.968	1.453
0.145		0.166	0.075	2.775		0.495	0.693	4.805		3.611	0.486
0.574		0.647	0.077	2.394		0.714	5.511	2.598		3.469	2.217
0.037		0.986	0.174	1.554		0.522	1.728	1.816		3.414	2.594
0.769		0.193	0.281	0.957		4.125	1.791	3.454		0.947	0.662
0.043		1.194	1.555	2.157		1.026	1.422	1.682		7.882	5.155
0.171		0.557	0.244	3.405		1.086	0.939	1.647		3.997	1.387
0.392		0.213	0.119	1.716		1.563	2.568	2.664		3.661	0.698
0.34		0.451	0.445	3.045		2.667	1.116	3.796		6.875	1.224
1.911		0.028	0.211	0.591		1.062	3.462	1.384		0.501	2.053
0.103		0.14	0.253	6.411		4.176	3.564	0.674		3.763	0.959
0.939		0.041	0.074	4.629		0.798	0.939	1.552		1.349	0.197
0.241		0.292	0.129	1.071		3.282	2.283	5.866		2.815	1.212
0.164		1.29	0.298	2.925		1.398	3.81	3.125		5.254	3.863
0.195		0.188	0.182	1.911		1.617	1.308	0.834		5.083	1.561
0.566		1.163	0.323	1.596		2.628	1.833	0.904		6.353	1.87
0.375		0.178	0.124	3.471		2.427	1.68	2.769		4.583	1.517
0.648		0.518	0.077	2.868		2.745	1.599	5.486		1.371	0.377
0.685		0.502	0.239	1.734		0.471	1.338	3.738		1.964	1.497
0.116		0.03	0.22	1.362		1.353	1.695	2.345		1.149	0.628
1.07		0.447	0.44	4.071		1.128	1.314	1.609		0.511	3.442
0.269		0.045	0.065	5.619		0.6	0.726	0.745		3.049	0.1
0.403		0.156	0.129	2.349		0.597	2.118	2.513		3.65	1.033
0.109		0.189	0.471	3.567		1.134	3.741	3.914		12.944	1.791
0.429		0.314	0.211	1.41		1.257	3.093	1.918		5.141	11.439
0.258		0.545	0.648	5.661		2.184	1.431	1.09		3.485	0.9
0.332		0.448	0.326	7.116		3.099	2.352	3.114		3.413	0.528
0.442		0.126	0.182	0.588		2.118	1.776	4.589		6.962	1.672
0.223		0.088	0.202	2.226		3.165	1.383	5.774		0.152	4.227
1.871		0.539	0.53	3.966		0.717	1.359	0.806		2.284	0.169
0.377		0.25	0.021	3.159		0.735	5.337	4.302		1.792	1.613
0.348		0.567	0.137	2.478		1.161	1.203	4.831		3.275	3.168
0.039		0.338	0.323	1.176		1.23	2.895	4.63		4.423	6.398
0.533		0.389	0.104	2.928		2.874	0.78	0.922		3.826	1.3
0.905		0.334	0.402	1.083		2.187	0.957	5.445		1.52	2.29
0.803		0.568	0.218	4.776		1.617	3.966	2.425		6.488	4.098
0.732		0.107	0.252	1.869		2.178	9.939	2.104		2.815	1.742
0.401		0.172	0.304	2.517		2.043	2.781	0.347		2.12	3.025
0.594		0.27	0.494	0.834		0.873	2.373	1.642		1.619	0.361
0.171		0.531	0.119	4.5		0.612	0.234	4.389		1.81	2.425
0.291		0.013	0.067	5.943		5.745	1.512	0.135		0.474	0.198
0.438		0.113	0.121	2.754		1.569	0.468	2.216		1.877	1.028
0.236		0.176	0.588	3.051		1.2	1.761	2.406		2.158	0.638
0.148		0.329	0.032	2.568		0.99	0.591	7.159		0.793	0.085
0.281		0.09	0.363	2.103		1.98	1.533	1.161		1.534	4.162
0.363		0.577	0.576	1.944		1.938	1.023	0.807		2.572	4.916
0.48		0.037	0.856	2.46		0.705	1.689	0.397		3.467	1.891
0.489		0.935	0.443	3.072		4.47	0.705	0.33		2.645	0.464
0.24		0.348	0.209	7.473		2.133	12.912	0.62		4.387	1.019
1.706		0.326	0.026	2.229		1.626	2.475	4.352		3.718	3.199
0.501		0.167	0.419	2.19		1.713	3.045	1.28		2.61	0.501
0.125		0.374	0.558	0.975		1.599	2.25	0.912		2.802	3.04
0.608		0.09	0.104	1.452		3.546	6.216	2.82		3.295	0.595
0.567		1.138	0.022	2.148		2.055	1.2	1.358		0.084	5.31
0.184		0.249	0.447	0.552		2.268	0.429	5.025		3.791	3.497
0.217		0.221	0.391	2.421		1.029	2.535	4.133		3.1	1.296
0.214		0.142	0.347	0.726		0.573	3.252	4.02		4.262	1.615
0.464		0.217	0.48	2.871		1.335	9.393	5.953		1.785	4.162
0.126		0.415	0.509	1.959		1.752	8.178	3.254		2.04	4.633
0.142		0.148	0.758	1.476		3.561	1.563	2.922		4.732	3.937
0.033		0.596	0.032	2.328		2.655	2.061	0.234		4.054	1.365
0.755		0.845	0.14	1.092		3.675	0.882	2.936		3.755	7.732
1.249		0.184	0.12	2.001		1.134	1.026	0.131		4.968	2.535
0.151		0.186	0.357	1.941		1.113	1.656	2.274		9.076	0.341
0.575		0.065	0.202	2.16		1.143	2.4	0.397		2.654	2.42
0.074		0.459	0.205	2.661		0.753	0.924	2.053		0.842	6.042
0.123		0.187	0.051	0.87		0.312	2.559	5.054		2.841	1.064
0.23		0.449	0.36	2.892		1.314	4.452	3.269		2.21	1.288
1.177		1.273	0.33	2.871		0.237	2.19	0.83		2.46	0.864
1.843		0.178	0.265	2.415		8.358	1.026	1.8		0.495	0.551
0.684		0.278	1.28	3.423		2.085	1.47	3.96		2.493	1.662
0.281		0.539	0.308	2.352		0.585	2.1	1.101		2.524	0.961
0.325		0.316	0.121	1.764		2.142	1.905	2.868		6.323	1.549
0.436		0.202	0.274	1.143		1.011	1.494	0.734		2.302	12.126
0.455		0.373	0.026	2.409		0.51	1.443	3.029		5.302	0.199
0.539		0.211	0.253	1.254		0.585	0.705	3.673		3.244	0.747
0.541		0.579	0.358	3.822		1.458	0.813	3.332		4.161	1.531
0.499		0.54	0.22	2.181		4.014	1.515	3.285		2.622	0.088
0.416		1.079	0.117	6.345		0.354	4.206	3.552		2.884	0.543
0.02		0.103	0.306	2.721		3.702	1.716	1.425		4.835	1.522
0.494		1.404	0.479	1.938		2.916	1.401	2.208		1.254	1.787
0.121		0.626	0.588	2.019		0.69	1.146	3.138		5.016	0.324
0.804		0.322	0.076	3.147		3.984	2.349	2.217		1.5	2.568
0.135		0.881	0.038	4.026		0.552	4.515	0.564		1.399	1.391
0.153		0.653	0.076	3.183		0.984	7.713	4.981		3.143	0.139
0.473		0.484	0.206	1.434		0.465	1.257	0.138		2.125	0.506
0.084		0.498	0.135	2.463		2.769	1.809	2.724		1.61	0.754
0.214		0.236	0.21	1.209		0.816	1.653	0.515		1.383	5.758
0.129		0.441	0.16	1.248		1.389	0.78	0.675		4.879	0.051
0.026		0.437	0.551	2.727		0.867	1.188	0.749		0.665	1.567
0.544		0.816	0.195	6.099		1.113	1.377	0.975		6.442	1.47
0.243		0.141	0.361	3.879		1.035	1.032	1.487		3.18	0.339
0.978		0.189	0.247	0.756		2.916	2.082	3.608		0.522	0.619
0.783		1.114	0.16	1.863		2.049	1.047	2.745		0.763	4.117
0.657		0.091	0.248	3.021		0.555	2.013	2.237		1.37	0.992
0.437		0.322	0.485	0.924		17.673	1.614	0.534		0.842	1.407
0.36		0.302	0.422	0.996		0.552	7.341	1.284		4.686	1.638
0.194		0.161	0.153	0.654		3.978	1.599	2.292		5.742	1.239
1.83		1.29	0.056	7.452		1.992	2.319	5.033		1.29	2.538
0.381		0.564	0.131	1.827		2.469	0.696	1.591		6.008	0.807
0.378		0.765	0.167	2.136		3.522	2.862	1.57		4.089	2.92
0.08		0.192	0.48	1.887		1.05	4.44	3.154		4.905	1.146
0.468		0.679	0.149	0.786		0.753	0.879	2.509		1.186	0.237
0.025		0.805	0.266	0.441		1.881	2.001	3.603		5.045	1.448
0.784		0.426	0.937	1.932		1.806	0.816	0.453		6.693	3.448
0.184		0.131	0.273	2.76		1.689	3.399	2.333		3.921	5.539
0.643		0.413	0.157	0.552		2.058	1.728	7.382		1.062	0.254
1.32		0.276	0.156	0.747		2.394	1.686	1.873		1.261	1.757
0.39		0.212	0.416	5.268		0.741	1.05	1.19		1.448	4.193
0.443		0.24	0.101	0.435		0.672	2.043	3.186		1.497	4.121
0.621		0.399	0.198	2.301		3.411	1.941	1.306		1.429	0.454
0.459		0.17	0.215	2.721		1.032	1.887	6.6		1.214	3.151
0.569		0.454	0.039	2.034		2.949	1.671	1.265		6.588	0.155
1.307		0.547	0.175	3.636		0.396	2.772	3.958		4.889	2.813
0.592		0.317	0.025	1.788		2.862	1.143	3.856		0.318	1.882
0.988		0.111	0.423	3.414		0.543	1.767	4.12		3.915	1.563
0.119		0.187	0.464	2.901		0.57	1.308	1.615		2.401	1.057
0.142		0.569	0.328	3.63		1.497	2.061	0.753		3.187	4.913
0.03		0.48	0.271	2.313		1.863	2.712	0.602		0.433	7.196
0.601		0.397	0.139	2.022		2.16	5.061	0.742		1.935	3.166
0.352		0.196	0.504	7.476		3.393	1.008	12.004		3.576	0.383
0.37		0.137	0.307	14.019		0.666	3.375	11.28		2.712	1.191
0.376		0.346	0.159	7.497		4.596	5.67	0.328		0.994	3.098
0.451		0.592	0.288	1.575		2.694	3.21	1.143		2.819	1.653
0.52		0.64	0.563	2.817		2.409	1.08	1.129		2.011	5.574
0.046		1.554	0.301	2.766		0.513	1.149	2.758		3.295	1.05
0.298		0.144	0.197	3.39		2.025	1.5	2.541		1.135	0.629
0.832		0.262	0.807	5.136		0.454	2.274	1.332		2.161	3.366
0.278		0.625	0.314	2.298		0.543	2.685	3.169		1.454	1.352
0.326		0.243	0.117	3.837		1.569	1.464	1.464		2.943	0.561
0.302		0.368	0.067	1.485		0.786	0.435	4.623		0.33	0.234
0.576		0.035	0.37	2.085		3.279	0.558	2.221		1.414	1.06
0.401		0.254	0.192	0.681		0.906	1.479	6.789		8.645	1.994
		0.144	0.628	0.294		2.001	5.655	7.024		2.727	3.426
		0.425	0.545	12.387		0.978	0.972	1.062		2.479	2.341
		0.76	0.363	3.762		3.114	2.544	2.976		1.872	0.701
		0.128	0.325	2.574		0.948	2.265	1.351		3.076	0.84
		0.174	0.118	0.999		1.302	1.56	2.896		0.614	3.383
		0.216	0.231			0.561	1.848			2.198	1.002
		0.357	0.249			0.738	2.133			1.319	0.55
		0.024	0.475			1.086	2.76			1.144	5.695
		0.216	0.352			0.516	1.461			1.11	0.925
		0.115	0.363			1.317	0.981			1.784	1.729
		0.196	0.104			2.196	2.025			0.039	0.432
		0.327	0.269			0.477	4.713			3.958	2.13
		0.109	0.342			0.675	2.076			2.999	3.427
		0.255	0.051			2.688	1.278			3.619	2.18
		0.301	0.21			0.468	2.541			2.023	1.498
		0.478	0.47			0.585	1.608			1.465	2.747
		0.346	0.038			4.152	1.257			3.587	0.459
		0.14	0.022			2.997	3.03			5.852	4.858
		0.163	0.165			1.428	2.316			0.285	7.507
		0.391	0.199			0.594	0.624			2.337	1.935
		0.241	0.472			4.575	1.08			0.903	0.376
		0.554	0.151			1.77	2.682			2.995	0.308
		0.644	0.154			1.026	1.848			2.371	1.224
		0.274	0.246			2.802	1.713			2.543	4.429
		0.392	0.14			1.506	0.879			0.942	2.663
		0.298	0.335			1.161	1.581			3.657	0.369
		0.098	0.141			2.052	3.402			1.487	0.649
		1.056	0.448			2.487	2.013			1.97	3.219
		0.35	0.349			2.322	1.425			2.007	2.502
		0.102	0.721			6.054	0.909			1.345	1.471
		0.018	0.24			1.569	2.913			2.349	1.215
		0.296	0.151			3.318	0.624			1.265	1.503
		0.691	0.103			2.286	1.074			3.472	5.398
		0.173	0.569			1.554	3.072			2.475	2.175
		0.306	0.186			2.562	2.007			2.848	1.085
		0.32	0.275			1.401	2.517			4.864	1.386
		0.04	0.068			1.425	2.385			0.512	1.773
		0.246	0.373			2.352	1.797			3.037	1.416
		0.324	0.026			3.171	2.847			3.286	0.397
		0.092	0.378			1.395	2.145			0.939	0.72
		0.154	0.088			5.463	1.257			0.891	1.963
		0.114	0.499			1.635	1.062			1.615	0.333
		0.448	0.15			2.334	1.707			3.03	4.335
		0.481	0.232			1.932	2.13			0.105	0.478
		0.584	0.078			1.245	1.233			0.85	3.719
		0.591	0.154			1.449	6.087			4.471	2.331
		0.29	0.169			1.56	0.615			3.919	4.572
		0.136	0.409			1.359	1.854			5.711	2.261
		0.164	0.153			0.597	1.773			1.986	0.939
		0.493	0.185			1.92	1.236			2.413	0.234
		0.253	0.327			1.869	0.726			2.698	1.442
		0.538	0.36			0.981	2.544			4.923	2.282
		0.604	0.071			3.159	4.08			0.686	0.912
		0.423	0.015			1.83	2.598			1.618	1.183
		0.108	0.392			5.049	5.298			3.104	1.809
		0.189	0.078			1.035	0.777			1.717	1.538
		0.182	0.058			1.683	1.086			0.803	6.892
		0.523	0.224			0.411	1.05			1.552	1.12
		0.601	0.337			1.674	1.785			5.572	5.442
		0.326	0.54			1.758	1.662			2.516	1.587
		0.028	0.26			1.197	2.745			3.193	0.214
		0.368	0.042			1.188	2.76			3.385	0.409
		0.518	0.345			0.498	1.116			4.127	0.364
		0.952	0.347			1.782	2.922			2.052	1.8
		0.116	0.229			0.726	0.588			2.971	6.633
		0.36	0.843			1.557	1.419			0.834	0.396
		0.703	0.285			0.819	1.968			2.063	2.87
		0.461	0.61			1.83	1.863			4.064	2.26
		0.581	0.243			0.72	3.057			3.73	2.38
		0.952	0.2			1.8	1.653			1.838	1.859
		0.408	0.538			1.107	1.203			4.301	3.57
		0.061	0.261			1.848	2.031			1.801	5.74
		0.41	0.249			1.479	0.669			0.867	1.578
		0.144	0.103			0.591	3.063			1.046	2.269
		0.697	0.243			0.876	2.532			4.955	0.228
		0.255	0.315			1.179	1.554			4.467	1.112
		0.632	0.118			1.353	0.984			3.332	0.28
		0.274	0.233			2.244	4.134			1.657	1.346
		1.625	0.133			1.299	1.563			1.194	0.14
		0.573	0.407			1.101	1.545			5.625	1.316
		0.295	0.239			1.377	3.534			5.347	6.951
		1.757	0.134			2.199	1.281			4.22	3.75
		0.576	0.264			3.837	0.807			11.165	1.209
		0.13	0.161			0.768	0.891			3.436	0.614
		0.201	0.165			1.191	2.187			2.478	3.571
		0.157	0.371			0.861	2.127			1.109	3.197
		0.336	0.411			1.503	2.19			1.76	1.116
		0.253	0.386			0.966	4.017			1.273	2.541
		0.169	0.407			6.234	2.046			0.472	0.868
		0.017	0.102			1.176	0.93			4.498	1.616
		0.881	0.519			2.868	2.157			3.202	4.371
		0.088	0.439			0.864	1.29			0.813	2.611
		0.247	0.236			0.594	2.136			4.231	4.555
		0.355	0.431			2.655	0.732			6.104	1.217
		0.197	0.052			0.93	1.14			1.788	1.276
		0.268	0.103			1.68	1.515			1.279	0.227
		0.41	0.111			1.731	1.464			3.397	0.81
		0.537	0.276			1.944	1.851			3.217	3.264
		0.335	0.953			9.51	4.716			6.344	6.327
		0.522	0.562			0.351	2.64			2.645	1.098
		2.334	0.129			1.074	4.458			2.943	5.01
		0.487	0.32			2.298	4.521			3.177	1.122
		0.196	0.192			2.097	1.776			2.073	1.123
		0.401	0.685			13.767	0.972			1.504	1.428
		1.373	0.113			1.11	1.011			9.717	1.184
		0.566	0.404			1.26	1.416			7.215	2.819
		0.772	0.202			1.233	3.189			2.752	0.244
		0.174	0.4			0.597	2.427			5.801	5.025
		0.306	0.456			1.449	2.451			2.872	0.922
		0.125	0.325			1.263	2.784			2.341	1.045
		0.378	0.468			0.468	1.326			6.236	1.225
		0.669	0.693			2.376	2.634			4.078	5.179
		0.395	1.408			9.675	1.386			4.053	0.256
		0.617	0.174			6.906	2.226			1.708	9.368
		0.172	0.361			0.975	4.785			2.549	1.324
		0.402	0.212			1.32	1.221			1.599	3.475
		0.202	0.177			5.133	1.923			2.395	0.147
		0.208	2.673			1.704	1.938			6.776	2.301
		0.084	0.077			1.071	5.706			6.313	4.033
		0.169	0.476			0.882	0.498			3.712	4.384
		0.777	0.041			0.813	1.107			4.224	1.445
		0.027	0.2			0.987	0.957			6.632	0.635
		0.027	0.323			0.894	1.092			4.441	0.526
		0.265	0.205			1.44	4.638			3.069	0.963
		0.165	0.039			1.095	1.896			4.115	0.585
		0.449	0.604			1.416	1.23			2.502	0.542
		0.163	0.293			0.882	0.825			0.779	3.791
		0.383	0.291			1.668	5.268			4.86	2.332
		0.258	0.117			1.227	1.632			4.071	1.702
		0.078	0.222			0.594	2.436			0.999	2.78
		0.431	0.134			0.954	0.555			2.263	0.516
		2.384	0.28			2.472	1.203			0.301	3.44
		0.138	0.187			1.053	1.611			1.471	0.899
		1.47	0.282			4.338	3.039			4.683	2.743
		0.43	0.217			4.173	0.954			4.723	0.448
		0.476	1.238			1.473	1.401			1.168	0.337
		1.014	0.287			2.292	1.464			13.827	0.119
		0.087	0.114			3.279	1.821			2.062	1.405
		0.343	0.064			2.142	0.93			2.966	0.979
		0.055	0.199			1.371	2.283			4	3.948
		0.068	0.075			2.754	1.611			1.365	5.669
		0.123	0.629			3.033	1.401			2.307	0.986
		0.491	0.103			7.281	2.358			1.539	0.432
		0.756	0.402			2.82	1.101			1.336	15.155
		0.411	0.515			0.471	0.771			4.306	7.475
		0.45	0.422			1.668	2.229			6.762	3.069
		0.539	0.428			3.006	1.542			8.881	0.383
		0.984	0.124			1.302	1.137			2.292	6.656
		0.427	0.245			1.899	1.008			1.106	1.657
		0.038	0.206			2.193	1.542			4.14	1.516
		0.421	0.08			3.465	2.142			7.093	0.159
		0.106	0.523			1.278	2.052			6.506	1.145
		0.029	0.496			2.487	3.894			7.29	0.81
		0.124	0.573			2.358	1.47			0.823	1.155
		0.245	0.405			1.968	0.984			4.711	0.635
		0.118	0.149			0.549	1.2			2.676	0.331
		0.111	0.327			0.465	1.527			6.686	0.523
		0.461	0.101			0.54	1.386			4.479	2.2
		0.166	0.134			1.806	2.34			2.825	2.126
		0.619	0.203			1.116	1.875			6.691	5.442
		0.31	0.436			3.09	1.794			4.275	0.828
		0.278	0.213			0.786	1.674			3.505	6.664
		0.47	0.561			4.569	0.561			1.012	3.392
		0.124	0.237			2.034	1.911			1.44	4.757
		0.332	0.139			1.65	2.763			0.251	4.489
		0.239	0.68			1.575	0.924			1.799	3.797
		0.156	0.282			0.618	5.694			4.495	2.529
		0.616	0.08			2.601	0.954			3.3	0.525
		0.176	0.056			6.801	1.041			0.89	1.702
		0.652	0.222			1.8	2.589			1.951	3.117
		0.215	0.207			3.345	0.603			3.781	2.857
		0.566	0.135			2.538	4.311			2.335	1.018
		0.222	0.269			1.638	0.636			3.286	1.361
		0.316	0.126			0.969	2.61			3.008	5.57
		0.367	0.302			2.094	1.599			2.415	7.669
		0.702	0.341			0.927	1.782			3.559	0.391
		0.317	0.305			4.512	2.814			4.146	2.265
		0.252	0.522			2.469	4.335			1.692	4.45
		0.082	0.084			1.185	0.807			2.408	0.832
		0.586	0.075			0.739	1.611			4.17	0.294
		0.705	0.12			2.121	1.704			2.333	1.471
		0.456	0.361			0.948	3.774			2.113	1.898
		0.346	0.141			5.439	1.245			1.026	0.725
		0.383	0.386			1.689	4.128			2.395	0.202
		0.398	0.328			2.622	2.502			1.873	1.485
		0.334	0.873			1.455	1.395			2.967	2.498
		0.441	1.769			1.956	2.124			1.419	1.898
		0.145	0.179			1.446	1.872			1.474	2.57
		0.213	1.529			1.668	2.319			1.832	0.961
		0.022	0.718			0.501	4.728			3.752	22.477
		0.164	1.402			1.131	1.728			4.771	1.711
		0.059	0.036			0.768	3.159			4.259	6.345
		0.473	0.134			3.465	2.031			5.994	3.979
		0.246	0.253			0.771	2.517			0.76	1.462
		0.207	0.656			4.08	1.962			5.08	6.012
		0.414	0.321			1.05	3.78			2.297	4.043
		0.245	0.378			2.349	2.25			10.401	1.182
		0.539	0.249			1.05	1.044			2.489	1.082
		0.451	0.16			0.54	0.636			6.423	1.62
		0.736	0.063			1.344	0.135			3.276	0.248
		0.435	0.422			1.575	2.115			2.074	0.406
		0.91	0.242			1.527	2.517			4.838	1.496
		0.645	0.238			2.343	1.122			3.377	1.39
		0.172	0.165			1.062	0.354			2.834	0.564
		1.079	0.077			2.445	1.515			2.629	1.293
		0.872	1.239			2.478	1.029			4.058	2.616
		0.239	0.079			1.539	0.738			2.061	1.314
		0.393	0.094			0.684	3.405			3.579	3.194
		0.142	0.097			0.855	1.59			2.413	0.841
		0.617	0.212			0.618	1.467			1.334	6.588
		0.656	0.222			1.884	2.847			1.77	0.669
		0.888	0.092			1.002	1.371			0.681	1.092
		0.163	0.083			0.69	0.888			3.346	0.98
		0.457	0.318			0.981	0.663			1.942	2.69
		0.727	0.134			1.191	3.447			2.09	1.305
		0.673	0.321			1.14	2.1			4.433	1.583
		0.352	0.6			1.743	2.307			2.102	4.095
		0.459	0.123			1.188	4.398			1.509	0.475
		1.942	0.111			0.846	1.065			2.866	0.364
		0.459	0.12			1.884	1.503			4.62	5.87
		0.161	0.158			0.465	2.712			3.88	3.224
		0.376	0.204			1.65	1.578			7.186	1.018
		0.92	0.218			3.291	1.818			3.9	1.62
		0.589	0.297			0.606	3.267			2.242	6.438
		0.183	0.22			0.54	1.356			2.626	0.206
		0.534	0.115			1.629	0.438			1.76	0.23
		0.066	0.117			1.413	4.092			6.104	1.686
		0.158	0.312			1.86	2.304			8.911	0.993
		0.201	0.257			0.744	2.154			2.778	3.83
		0.25	0.316			3.129	1.089			5.332	4.501
		0.549	0.067			0.747	1.11			2.99	2.001
		0.238	0.036			2.622	0.831			4.992	0.57
		0.452	0.3			0.894	0.729			0.877	1.388
		0.091	0.062			1.194	1.041			1.317	0.934
		0.469	0.131			1.524	1.446			3.82	2.017
		0.171	0.138			2.523	9.297			2.013	2.884
		0.641	0.766			2.892	1.026			2.522	2.556
		0.291	0.668			0.726	3.111			1.631	3.581
		0.204	0.21			4.188	4.206			3.204	0.351
		1.416	1.13			2.226	9.294			2.877	2.325
		0.262	0.35			2.451	10.191			7.016	1.869
		0.456	0.179			1.35	3.162			2.032	3.847
		0.339	0.194			0.762	1.41			1.608	2.207
		0.34	0.124			0.618	2.649			1.147	2.038
		0.577	0.025			0.318	3.129			5.045	1.968
		0.545	0.25			1.872	13.875			1.616	1.656
		0.44	0.284			2.154	4.62			4.235	6.002
		0.198	0.476			1.107	3.72			6.833	0.325
		0.122	0.245			1.263	2.805			8.711	0.709
		0.352	0.258			1.119	2.952			1.932	1.847
		0.468	0.36			0.546	2.262			8.767	0.924
		0.396	0.231			0.435	1.566			3.781	0.3
		0.148	0.273			0.438	1.53			2.723	0.407
		0.569	0.734			1.755	4.077			6.722	3.966
		0.674	0.254			2.013	1.818			4.205	0.742
		0.67	0.322			0.861	1.713			4.741	2.402
		0.105	0.564			2.736	0.876			2.03	0.713
		0.106	0.25			1.212	1.203			0.453	2.734
		0.257	0.226			2.541	1.679			0.339	0.296
		0.132	0.231			3.129	1.212			5.056	0.597
		0.209	0.385			1.776	2.367			1.806	0.806
		0.25	0.232			0.579	2.934			2.004	6.784
		0.264	0.224			2.016	0.657			1.82	6.103
		0.745	0.27			1.83	0.786			6.844	3.473
		0.497	0.234			0.759	5.643			3.412	1.169
		0.12	0.029			1.422	1.977			8.508	1.277
		0.134	0.67			0.921	1.602			3.201	0.387
		0.503	0.276			2.25	6.606			0.614	1.582
		0.27	0.087			2.517	0.72			3.936	1.498
		0.908	0.414			1.062	2.853			0.795	1.124
		0.053	0.739			2.814	1.827			4.986	1.621
		0.24	0.201			0.939	1.122			6.968	1.908
		0.74	0.421			1.545	1.8			4.964	0.483
		0.085	0.272			0.819	1.959			3.133	2.899
		0.489	0.021			2.019	1.833			2.964	1.294
		0.149	0.166			4.452	1.047			2.985	0.14
		0.147	0.132			2.127	0.477			5.222	0.311
		0.793	0.235			2.22	15.681			2.035	2.89
		0.36	0.189			1.05	1.056			0.505	0.104
		0.205	0.317			2.058	8.307			3.458	0.222
		0.107	0.081			0.882	2.391			3.395	4.61
		0.438	0.188			1.596	0.84			3.632	0.877
		0.331	0.14			1.347	0.78			0.75	7.02
		0.505	0.342			3.477	2.505			3.481	3.913
		0.51	0.281			0.771	1.599			6.021	1.083
		0.306	0.246			1.047	1.602			5.171	2.464
		1.102	0.187			0.87	1.404			0.32	3.804
		0.65	0.267			1.578	1.434			6.634	1.338
		0.191	0.041			0.573	0.339			5.002	0.224
		1.12	0.322			0.711	5.193			5.283	0.597
		0.161	0.509			1.293	2.721			2.527	1.21
		0.244	0.182			1.32	3.708			2.058	1.187
		0.509	0.026			1.59	4.221			0.649	3.669
		0.564	0.128			1.668	2.952			4.803	2.632
		0.274	0.256			6.456	1.965			4.18	1.739
		0.729	0.075			0.504	3.357			2.431	2.265
		0.289	0.222			0.444	0.729			1.334	2.187
		0.603	0.327			17.388	3.039			0.81	3.061
		0.097	0.442			1.767	0.987			4.743	3.088
		0.283	0.188			1.089	1.122			1.072	0.524
		0.364	0.349			1.521	4.821			0.854	5.654
		0.29	0.584			2.352	1.731			1.015	3.04
		0.42	0.202			1.566	4.293			7.097	1.803
		0.316	0.705			3.753	1.761			0.357	1.777
		0.941	0.525			1.53	1.452			0.192	0.421
		0.252	0.346			0.777	3.525			4.549	0.17
		0.415	0.561			5.406	3.252			0.384	2.668
		0.267	0.336			0.288	5.115			2.753	1.903
		0.599	0.297			0.225	7.092			2.243	2.319
		0.138	0.037			0.585	3.198			1.303	1.217
		0.35	0.027			0.648	4.857			4.653	1.715
		0.298	0.254			1.299	1.056			4.525	0.862
		0.287	0.171			1.152	1.335			3.585	3.668
		0.212	0.072			3.789	3.012			3.902	0.648
		0.334	0.182			1.851	1.659			7.585	2.072
		0.086	0.258			1.572	0.99			7.311	1.596
		0.099	0.325			2.985	3.651			4.713	2.973
		1.828	1.092			0.672	2.925			5.263	1.987
		0.322	0.322			0.915	3.183			3.792	3.226
		0.259	0.5			2.181	6.894			8.658	2.374
		0.349	0.254			0.684	1.389			1.583	2.985
		0.301	0.286			1.371	7.044			2.927	1.139
		0.328	0.315			4.254	3.42			3.227	1.366
		0.464	0.554			1.548	3.21			3.572	6.354
		0.345	0.229			1.689	0.999			1.839	2.094
		0.336	0.388			1.929	0.699			2.07	0.518
		0.316	0.193			0.39	4.899			2.027	1.373
		0.306	0.087			0.915	1.225			4.318	3.631
		0.545	0.649			0.837	1.995			2.757	1.771
		0.725	0.115			1.35	0.555			1.839	0.221
		0.407	0.073			2.076	2.442			3.018	5.658
		0.491	0.515			1.698	0.504			3.719	2.904
		0.167	0.012			1.233	0.606			1.206	1.482
		0.886	0.25			1.74	0.606			0.823	1.935
		2.834	1.061			1.854	4.326			3.341	6.908
		0.59	0.31			1.065	13.167			5.523	3.023
		0.049	0.368			0.45	1.602			3.551	7.622
		0.144	0.231			4.737	3.357			7.773	1.673
		0.042	0.257			3.522	3.405			0.641	0.978
		0.221	0.26			1.869	2.07			3.171	0.693
		0.9	0.573			2.439	0.822			1.041	4.389
		0.795	0.142			3.048	1.248			4.947	8.161
		0.091	0.578			1.065	3.354			0.594	3.207
		0.215	0.293			5.439	2.409			2.304	6.468
		0.47	0.492			1.128	0.303			1.773	1.787
		0.131	0.224			0.861	3.633			4.182	2.422
		0.716	0.206			3.123	0.42			0.427	0.86
		0.138	0.15			1.971	0.768			4.945	4.964
		0.219	0.261			0.342	1.899			3.069	1.593
		0.831	0.372			3.117	5.166			2.933	0.964
		1.882	0.194			0.687	0.996			2.646	1.25
		0.48	0.399			0.57	2.361			3.625	1.207
		0.248	0.188			1.173	1.065			3.198	0.607
		0.844	0.819			0.432	7.119			4.088	8.292
		0.17	0.258			2.913	1.617			3.318	0.617
		0.313	0.623			2.295	3.765			0.257	5.271
		0.229	0.266			2.202	1.371			5.928	0.896
		0.337	0.661			0.276	2.4			4.131	1
		0.026	0.536			2.799	1.671			3.599	0.349
			0.143			1.239	1.167			3.313	9.968
			0.59			1.794	4.551			13.213	7.24
			0.526			1.176	0.978			1.416	1.338
			0.213			1.953	1.095			1.504	8.257
			0.28			2.55	4.794			2.619	0.576
			0.301			1.8	2.085			4.557	1.354
			0.139				1.08				4.252
			1.27				2.283				1.276
			0.314				1.122				1.064
			0.298				3.282				8.325
			0.041				4.728				2.686
			0.239				1.278				5.584
			0.196				1.131				1.223
			0.252				1.275				3.241
			0.216				1.623				1.225
			0.715				2.751				1.33
			0.191				2.961				0.499
			0.111				1.176				1.574
			0.653				1.086				0.242
			0.438				1.023				1.162
			0.111				7.773				0.873
			0.505				3.213				2.691
			0.07				0.765				1.37
			0.107				1.056				0.74
			0.273				0.618				9.119
			0.162				3.552				2.592
			0.182				3.849				2.947
			0.229				1.032				0.576
			0.078				0.636				4.792
			0.303				3.894				0.393
			0.187				3.345				3.506
			0.28				0.882				1.218
			0.035				3.426				1.027
			0.077				1.236				4.414
			0.245				2.529				2.64
			0.363				1.473				6.242
			0.077				1.101				2.006
			0.02				1.08				0.26
			0.031				0.72				1.298
			0.126				0.378				0.931
			0.103				0.78				1.35
			0.642				3.345				1.523
			0.115				0.846				1.859
			0.231				10.002				1.574
			0.344				1.515				9.858
			0.108				2.43				0.116
			0.269				2.031				1.102
			0.406				0.567				0.633
			0.132				2.868				1.34
			0.32				0.378				0.233
			0.064				1.488				0.55
			0.074				5.169				1.689
			0.451				3.939				1.63
			0.115				1.209				1.304
			0.133				2.142				1.404
			0.166				2.94				0.638
			0.203				1.485				2.332
			0.309				5.514				5.435
			0.531				1.662				1.79
			0.545				1.554				2.073
			0.351				20.724				2.101
			0.109				4.095				2.377
			0.021				3.144				4.697
			0.065				1.191				0.654
			1.348				0.606				1.2
			0.538				1.356				0.195
			0.267				0.735				6.258
			0.202				1.293				1.983
			0.508				2.058				1.718
			0.206				1.59				0.225
			0.17				0.459				3.005
			0.408				3.48				0.404
			0.365				2.331				0.585
			0.589				1.518				2.828
			0.411				3.903				2.595
			0.339				2.082				1.94
			0.121				0.993				1.022
			0.401				1.656				8.063
			0.306				3.372				2.251
			0.36				14.907				3.862
			0.3				1.662				1.61
			0.635				1.662				1.817
			0.248				3.195				2.894
			0.072				0.786				1.432
			0.031				2.808				0.459
			0.173				2.736				0.214
			0.067				1.041				0.108
			0.082				3.225				1.41
			0.138				2.214				2.27
			0.299				1.272				0.493
			0.456				1.596				1.924
			0.247				1.251				2.627
			0.601				3.576				5.071
			0.021				1.509				0.486
			0.503				1.758				4.024
			0.154				1.506				1.607
			0.369				2.37				3.431
			0.048				1.173				0.46
			0.223				1.653				5.039
			0.081				2.646				1.679
			0.104				2.811				0.355
			0.054				1.401				1.677
			0.222				1.338				0.783
			0.328				2.52				2.453
			0.266				0.828				2.201
			0.139				1.434				4.313
			0.544				0.636				0.856
			0.513				1.785				3.548
			0.194				2.592				5.26
			0.257				3.534				3.525
			0.115				3.582				1.727
			0.427				1.41				3.426
			0.245				1.458				2.23
			0.199				3.093				2.366
			0.949				3.822				2.238
			0.316				2.001				2.369
			0.088				6.054				0.518
			0.295				2.127				1.401
			0.464				3.618				4.508
			6.566				2.433				2.859
			0.056				1.659				2.194
			0.22				0.921				0.552
			0.035				2.025				2.492
			0.289				2.376				2.889
			0.245				2.151				2.481
			0.351				2.202				3.19
			0.235				1.743				0.842
			0.104				2.106				1.137
			0.115				2.388				0.821
			0.076				4.866				0.264
			0.025				1.674				0.717
			0.295				0.666				4.661
			0.495				1.572				1.981
			0.074				1.083				1.252
			0.153				1.491				2.183
			0.367				3.075				0.583
			0.145				2.886				0.832
			0.212				1.119				0.566
			0.353				1.269				1.221
			0.987				8.502				2.66
			0.285				3.453				1.169
			2.277				2.034				0.351
			0.418				1.125				0.73
			0.117				1.386				1.085
			2.838				1.521				2.815
			0.129				4.341				1.152
			0.341				1.074				0.504
			0.363				4.089				2.998
			0.344				5.457				1.552
			0.315				5.595				3.796
			0.219				0.33				0.51
			0.207				1.275				0.64
			0.331				1.197				7.984
			0.215				3.045				1.161
			0.224				1.791				3.557
			0.279				1.788				7.065
			0.113				1.11				0.468
			0.387				1.314				0.072
			0.759				3.405				16.587
			0.022				0.972				1.114
			0.186				1.956				1.402
			0.14				3.012				0.266
			1.318				3.261				1.993
			0.391				5.157				7.727
			0.387				2.49				1.892
			0.193				1.773				0.171
			0.953				1.482				1.927
			0.259				1.167				1.027
			0.125				2.742				0.878
			0.232				1.401				1.556
			0.178				2.595				0.359
			0.21				0.504				0.141
			0.128				2.163				1.511
			0.428				3.573				2.287
			0.36				1.221				2.344
			0.311				1.758				4.423
			0.187				3.402				0.176
			0.32				2.985				1.073
			0.053				1.851				1.992
			0.168				2.211				0.801
			0.935				4.683				0.862
			0.991				1.992				1.093
			0.568				0.571				0.507
			0.555				0.987				0.173
			0.832				0.666				0.323
			0.959				1.428				0.774
			0.547				1.989				14.177
			0.12				0.666				2.942
			0.4				2.094				3.457
			0.009				0.618				1.998
			0.139				1.29				5.153
			0.165				2.022				2.379
			0.284				1.677				1.786
			0.062				1.572				1.623
			0.272				0.927				1.654
			1.358				0.573				2.106
			0.346				1.617				1.196
			0.366				4.404				2.859
			0.186				2.121				0.316
			0.277				1.713				2.386
			0.226				0.864				1.512
			1.421				0.456				3.072
			0.203				0.963				0.28
			0.508				0.753				0.504
			0.347				1.419				0.727
			0.308				0.996				2.171
			0.089				2.928				0.455
			0.474				1.284				1.999
			0.288				3.864				5.146
			0.299				3.756				2.266
			0.375				3.597				11.357
			0.443				2.874				1.206
			0.089				1.149				0.454
			0.457				0.783				0.218
			0.098				1.44				0.761
			0.503				1.047				0.601
			1.182				1.497				1.145
			0.387				3.291				2.848
			0.189				3.639				3.046
			0.116				0.609				1.456
			0.364				1.617				0.711
			0.25				0.993				1.168
			0.16				6.441				0.523
			1.304				3.051				1.069
			0.15				2.475				4.024
			0.101				1.449				1.644
			0.358				1.548				1.967
			0.381				1.89				4.681
			0.122				0.954				0.49
			0.615				1.173				0.27
			0.453				4.101				0.583
			0.509				2.799				1.172
			0.333				0.954				0.562
			0.422				1.386				4.22
			0.114				0.636				1.259
			1.754				3.585				2.797
			0.232				3.648				1.185
			0.405				1.713				2.233
			0.16				1.014				1.042
			0.019				0.939				0.227
			0.168				4.323				5.076
			0.106				1.065				7.851
			0.367				3.348				2.474
			0.215				1.32				0.639
			0.063				2.832				7.096
			0.359				2.955				2.807
			0.022				1.299				0.345
			0.145				1.113				5.789
			0.076				1.815				4.032
			0.16				1.662				2.394
			0.233				2.628				1.944
			0.335				2.208				0.343
			0.456				4.029				1.45
			0.257				0.639				1.63
			0.193				3.171				4.005
			0.192				1.878				0.421
			0.879				1.509				3.348
			0.228				1.56				0.225
			0.146				1.518				1.798
			0.032				0.39				1.031
			0.791				10.995				1.029
			5.022				5.775				4.301
			0.13				1.281				0.628
			0.058				1.233				2.57
			0.144				1.236				1.287
			0.366				2.724				1.406
			0.606				3.708				3.513
			0.202				1.566				7.545
			0.158				4.494				0.949
			0.397				0.732				5.666
			0.151				1.431				0.958
			0.196				2.121				1.064
			0.376				2.235				0.285
			0.144				1.008				5.739
			0.427				0.921				2.633
			0.097				1.719				1.522
			0.265				3.789				1.838
			0.521				4.539				4.6
			1.263				1.053				3.425
			0.089				2.181				7.701
			1.118				1.725				2.667
			0.148				1.124				1.825
			0.325				2.661				2.009
			0.701				1.461				1.083
			0.276				2.862				0.989
			0.165				0.981				4.91
			0.09				3.417				0.386
			0.156				4.731				3.818
			0.188				1.548				1.707
			0.139				3.195				1.148
			0.436				1.377				0.775
			0.256				1.098				0.444
			0.127				2.67				2.923
			0.189				2.133				0.788
			0.257				10.656				0.468
			0.079				1.038				7.161
			0.253				0.84				0.518
			0.194				0.816				0.418
			0.26				0.381				0.212
			0.312				0.885				4.396
			0.134				0.786				2.514
			1.067				3.162				2.277
			0.088				1.113				5.768
			0.152				2.196				0.501
			2.994				2.469				1.835
			0.039				1.809				0.995
			0.018				0.897				1.027
			1.065				2.523				1.948
			0.221				1.392				1.79
			0.345				1.062				3.216
			0.251				0.828				0.768
			0.249				5.745				1.104
			0.365				6.237				6.56
			0.494				5.55				2.044
			0.382				1.734				1.032
			0.186				3.732				1.457
			0.08				1.002				1.518
			0.343				3.681				1.355
			0.14				1.29				6.335
			0.471				7.647				4.289
			0.307				1.983				2.356
			0.419				2.508				1.139
			0.62				0.855				2.035
			0.355				2.658				2.66
			0.267				0.852				3.556
			0.34				0.858				0.352
			0.255				4.386				2.509
			0.902				1.125				1.714
			0.439				3.723				2.188
			0.3				1.587				0.866
			0.208				1.797				2.202
			0.273				2.481				4.96
			0.258				1.197				5.011
			0.487				1.818				0.728
			0.121				4.11				0.433
			0.058				2.271				3.567
			0.266				1.215				3.511
			0.245				5.934				4.322
			0.462				4.296				0.231
			0.024				0.849				6.892
			0.323				0.582				3.35
			0.173				3.663				1.823
			0.468				1.779				0.386
			0.389				2.406				2.513
			0.085				3.039				0.406
			0.41				1.269				2.884
			0.607				7.158				2.493
			0.186				1.182				0.584
			0.102				0.864				0.533
			0.25				2.328				1.187
			0.278				3.663				2.936
			0.903				4.065				4.478
			0.259				0.672				2.326
			0.186				1.248				11.302
			2.293				1.422				0.339
			0.573				3.27				4.929
			0.381				1.035				0.94
			0.173				2.427				1.61
			0.208				0.867				0.157
			0.007				3.546				2.555
			0.475				1.782				0.309
			0.431				2.382				0.39
			0.405				1.536				3.717
			0.155				1.716				1.15
			0.184				1.728				1.876
			0.084				2.067				1.634
			0.265				2.136				2.694
			0.31				1.239				1.444
			0.013				1.431				0.214
			0.124				2.526				0.47
			0.376				0.99				0.629
			0.118				1.083				5.078
			0.154				0.963				3.107
			0.379				3.576				5.356
			0.379				5.163				7.207
			0.108				0.702				0.555
			0.421				2.649				2.436
			0.331				1.281				1.378
			0.067				3.549				0.202
			0.049				2.988				0.63
			0.378				2.235				5.456
			1.723				1.833				0.282
			0.209				5.532				1.505
			0.241				2.334				1.539
			0.458				1.17				0.756
			0.202				1.452				2.296
			0.34				1.494				0.631
			0.076				2.529				0.27
			0.116				0.441				0.094
			0.347				0.945				1.045
			0.291				2.589				0.69
			0.378				7.872				2.542
			0.226				4.041				1.47
			0.357				6.519				4.203
			0.179				2.331				1.019
			0.092				3.471				1.645
			0.209				0.732				5.458
			0.061				2.391				4.34
			1.482				1.239				1.667
			0.083				1.365				0.429
			0.527				1.248				3.736
			0.228				4.65				3.793
			0.189				0.372				0.188
			0.203				0.585				4.679
			0.027				0.468				0.559
			0.151				1.563				0.856
			0.124				1.671				9.171
			0.036				1.26				0.103
			0.515				2.556				3.515
			0.079				0.498				0.078
			0.193				0.522				3.641
			0.271				0.84				0.984
			0.3				3.96				3.078
			0.291				1.668				0.362
			0.631				2.166				2.375
			0.122				1.188				7.657
			0.23				0.666				2.541
			0.043				1.272				0.51
			0.169				0.924				0.759
			0.332				4.842				5.101
			0.151				3.222				0.485
			0.038				0.366				0.122
			0.123				4.95				0.445
			0.465				4.041				1.803
			0.297				1.263				0.792
			0.285				0.567				1.585
			2.554				2.742				3.94
			0.116				6.987				3.023
			0.087				0.843				2.038
			0.738				0.627				4.748
			0.247				2.181				8.29
			0.239				2.124				2.273
			0.241				4.26				1.649
			0.257				2.136				8.102
			0.09				4.923				0.497
			0.047				0.513				0.769
			0.284				0.792				1.684
			0.248				1.653				2.836
			0.112				0.936				0.752
			0.392				1.749				2.828
			0.026				2.577				0.843
			0.324				1.245				3.891
			0.4				1.008				0.203
			0.148				1.803				0.767
			0.138				1.341				0.511
			0.589				4.737				0.135
			0.524				2.784				0.77
			0.387				2.649				4.879
			0.44				1.686				0.582
			1.695				1.257				2.122
			0.242				3.756				1.824
			0.222				1.125				0.727
			0.439				2.247				2.896
			1.004				1.911				1.309
			0.312				1.716				0.957
			0.266				0.582				0.433
			0.37				1.053				0.447
			0.357				3.525				2.359
			0.23				1.359				0.478
			0.199				1.68				3.219
			0.118				4.47				0.499
			1.911				0.576				9.843
			0.293				2.664				3.643
			0.147				3.018				1.854
			0.029				3.093				2.445
			0.208				1.488				4.282
			0.243				3.663				3.221
			1.158				3.522				0.422
			0.227				1.143				1.267
			0.374				4.155				3.441
			0.364				1.608				6.46
			0.409				0.393				2.077
			0.306				1.98				1.387
			0.206				2.874				3.977
			0.233				0.804				0.306
			0.214				2.361				0.695
			0.381				2.277				3.398
			0.134				1.257				2.372
			1.354				1.098				3.997
			0.174				1.098				7.07
			0.157				0.897				1.783
			0.109				2.385				5.425
			0.115				1.299				1.017
			0.06				1.413				2.366
			0.497				2.04				2.415
			1.372				1.032				1.94
			0.205				1.224				0.948
			0.458				0.876				4.563
			0.218				0.264				2.093
			0.451				3.03				0.222
			0.47				1.02				0.736
			0.13				0.735				0.089
			0.143				4.332				2.046
			0.158				4.026				3.302
			0.185				0.861				3.729
			0.111				2.319				2.264
			0.369				1.035				3.758
			0.071				2.193				1.521
			1.467				0.957				1.55
			0.203				1.284				3.13
			0.108				4.425				0.29
			0.477				0.636				0.886
			0.083				2.793				1.914
			0.3				7.665				5.931
			1.165				2.238				2.461
			0.063				1.926				2.181
			0.632				1.383				0.9
			0.243				1.098				0.726
			0.231				2.001				0.843
			0.346				9.804				1.606
			0.446				2.187				2.039
			0.44				1.566				2.897
			0.185				2.388				1.288
			0.898				3.534				8.302
			0.376				2.922				5.664
			0.247				3.492				1.986
			0.359				0.444				3.105
			0.215				2.028				2.044
			0.237				2.091				5.954
			0.025				3.702				0.478
			0.579				0.786				2.143
			0.327				2.367				0.777
			0.372				2.178				9.198
			0.274				1.995				7.563
			0.562				3.21				2.863
			0.099				1.608				1.101
			0.338				0.933				2.91
			1.053				3.228				5.504
			0.141				1.422				0.31
			0.182				2.037				2.803
			0.371				2.907				2.553
			0.208				1.692				0.082
			0.534				2.223				0.996
			0.18				2.061				3.268
			0.115				2.979				3.43
			0.467				0.72				1.867
			0.661				2.499				2.749
			0.453				1.155				3.241
			0.079				2.739				1.652
			0.173				0.9				11.471
			0.299				1.308				4.351
			0.105				1.254				0.196
			0.248				1.902				1.731
			0.031				1.659				1.112
			0.287				1.473				0.663
			0.305				2.715				1.203
			0.026				3.636				1.464
			0.142				2.034				0.247
			0.162				2.01				2.774
			0.438				2.043				2.134
			0.307				3.735				0.331
			0.263				3.063				1.242
			0.306				2.49				4.076
			0.053				2.307				3.707
			0.882				1.458				0.662
			0.079				1.995				3.823
			0.224				1.236				0.298
			0.229				0.975				0.217
			0.212				1.251				5.399
			0.44				5.073				2.092
			0.355				2.31				2.728
			0.1				3.453				1.109
			0.72				2.064				2.841
			0.107				3.966				0.4
			0.219				1.14				1.053
			0.082				1.044				2.972
			0.233				1.815				2.401
			0.402				1.818				6.638
			0.219				2.901				2.75
			0.496				1.221				0.756
			0.317				1.608				3.665
			0.227				9.177				1.871
			0.418				1.959				1.641
			0.285				2.235				3.173
			0.031				4.761				3.085
			0.09				4.68				0.331
			0.08				0.678				1.624
			0.385				6.966				2.166
			0.363				0.714				2.724
			0.887				1.344				0.729
			0.259				1.356				0.74
			0.277				1.506				0.302
			0.135				3.933				0.729
			0.023				0.405				0.868
			0.173				1.173				10.886
			0.126				1.863				1.563
			0.865				3.159				4.907
			0.455				1.065				3.136
			0.65				0.942				1.279
			0.301				1.887				0.187
			1.581				1.26				3.457
			0.363				1.986				4.421
			0.567				2.697				2.181
			0.047				3.3				2.014
			0.021				3.906				1.753
			0.301				2.493				3.27
			0.234				1.533				1.97
			0.135				1.203				5.332
			0.039				1.317				2.445
			0.379				8.886				0.207
			0.209				1.707				0.423
			0.028				1.305				1.193
			0.185				3.438				0.46
			0.075				0.57				1.038
			0.253				3.699				0.749
			0.129				1.428				1.021
			0.639				3.84				1.244
			0.214				1.584				2.194
			0.595				1.758				6.436
			0.987				2.619				0.923
			0.327				1.197				0.638
			0.079				1.191				0.798
			1.807				0.906				1.363
			0.426				0.597				1.027
			0.265				5.688				1.251
			0.062				0.981				5.594
			0.356				2.316				0.68
			0.079				2.22				2.356
			0.208				2.256				1.124
			0.18				1.41				1.51
			0.45				1.305				2.539
			0.16				1.737				2.818
			0.528				9.06				0.928
			0.265				1.056				0.397
			0.286				5.937				2.681
			0.327				1.017				2.051
			0.257				0.747				6.641
			2.982				2.181				2.287
			0.343				0.621				10.908
			0.294				4.251				0.727
			0.656				1.896				6.707
			0.354				1.686				1.985
			0.194				2.391				4.851
			0.863				1.089				4.194
			0.134				3.615				4.869
			0.205				0.981				9.511
			0.202				0.828				2.394
			0.286				0.984				2.065
			0.35				9.042				0.763
			0.292				5.652				1.181
			0.043				1.482				1.339
			0.165				1.128				3.472
			0.336				2.667				2.674
			0.281				3.225				0.95
			0.451				3.138				1.638
			0.35				4.572				3.221
			0.305				2.781				2.099
			0.091				0.654				2.115
			0.246				1.047				1.149
			0.102				3.54				1.243
			0.081				2.946				2.374
			0.841				1.428				0.086
			0.034				1.353				2.399
			1.414				1.254				0.132
			0.419				0.876				0.35
			0.078				2.379				3.539
			0.063				1.284				1.209
			0.642				2.466				0.425
			0.204				0.714				6.21
			0.325				0.804				7.054
			0.086				1.224				3.022
			0.314				5.718				1.759
			0.209				4.911				0.371
			0.231				2.271				2.123
			0.098				0.942				0.245
			0.103				1.677				1.445
			0.474				1.83				1.083
			0.742				1.404				5.014
			0.079				1.38				5.001
			0.259				5.685				0.451
			0.378				3.582				2.209
			0.662				1.773				3.371
			0.522				0.744				1.864
			0.478				7.377				1.379
			0.295				1.413				8.734
			0.452				1.299				0.382
			0.617				2.796				0.831
			0.029				1.644				2.724
			0.524				1.71				1.357
			0.703				1.941				2.764
			0.14				1.671				10.346
			0.174				1.065				0.247
			0.018				3.831				1.044
			0.106				2.247				0.061
			0.329				2.568				0.496
			0.102				2.952				0.18
			0.214				1.815				2.047
			0.079				1.308				0.288
			0.139				0.708				2.734
			0.141				3.645				0.92
			0.636				4.992				0.149
			0.61				1.281				4.542
			0.177				1.368				1.526
			0.491				4.881				4.153
			0.13				1.77				0.148
			0.355				2.703				0.294
			0.229				0.594				12.146
			0.023				3.132				17.344
			0.309				2.382				0.737
			0.21				6.33				1.652
			0.344				2.478				1.484
			0.113				2.829				6.914
			0.393				1.743				1.478
			0.206				1.926				7.936
			0.319				1.101				0.222
			0.031				0.849				0.978
			0.219				1.53				0.262
			0.202				0.774				2.269
			0.029				1.917				0.761
			0.613				2.001				1.096
			0.128				2.052				2.698
			0.079				1.02				0.838
			0.433				1.068				0.393
			0.245				1.59				2.31
			0.416				1.401				2.135
			0.118				2.685				5.109
			0.303				0.906				0.749
			0.373				1.2				1.147
			0.068				2.223				2.962
			0.218				2.529				1.413
			0.854				1.026				1.17
			0.268				0.675				2.734
			0.052				2.679				2.257
			0.212				0.984				0.493
			0.151				3.708				0.709
			0.237				2.166				3.204
			0.335				3.192				0.216
			0.233				0.438				3.721
			0.069				5.973				9.215
			0.059				1.866				1.114
			0.756				2.088				0.621
			0.276				1.821				0.347
			0.167				2.178				1.866
			0.354				1.251				0.397
			0.196				2.283				5.951
			0.219				3.045				6.47
			0.062				0.825				4.358
			0.181				0.603				6.693
			0.994				2.664				4.06
			0.097				5.313				7.337
			0.379				0.813				1.694
			0.159				1.506				2.812
			0.185				4.491				3.21
			0.969				3.276				2.717
			0.298				1.74				2.717
			0.08				1.749				1.769
			0.269				1.023				1.165
			0.493				0.819				1.127
			0.248				0.639				1.692
			0.371				3.207				0.302
			0.313				1.95				4.795
			0.164				1.575				0.891
			0.337				0.636				2.187
			0.19				1.02				0.705
			0.305				0.792				0.045
			0.201				3.66				0.475
			0.566				0.855				2.286
			0.97				6.075				3.977
			0.38				5.835				5.39
			0.482				1.845				0.455
			1.227				2.286				3.979
			0.174				2.712				0.689
			0.174				1.875				3.132
			0.14				0.663				0.874
			0.057				1.068				0.249
			0.234				5.949				0.32
			0.207				1.377				3.439
			0.097				1.911				2.668
			0.909				0.825				3.441
			0.43				0.444				0.433
			0.106				1.401				5.275
			0.031				1.992				1.078
			0.101				2.499				0.401
			0.195				1.974				2.243
			0.68				0.669				7.334
			0.346				2.88				2.266
			0.17				1.77				1.101
			0.17				2.199				0.277
			0.168				0.669				0.531
			0.3				2.604				1.354
			0.205				1.398				4.871
			0.342				5.583				0.818
			0.488				3.666				5.187
			0.324				0.597				1.997
			0.107				1.875				3.204
			0.433				2.772				1.915
			0.218				1.581				2.487
			0.685				1.935				0.445
			0.587				1.005				0.606
			0.507				7.554				0.298
			0.341				3.231				0.695
			0.701				1.431				0.045
			0.031				0.696				4.82
			0.491				2.409				0.126
			0.203				1.8				1.029
			0.422				2.04				0.568
			0.368				0.831				0.947
			0.402				4.116				0.59
			0.164				1.755				1.786
			2.494				2.223				0.856
			0.474				2.613				1.252
			0.228				3.018				2.436
			0.192				5.079				1.794
			0.277				1.842				14.891
			0.3				0.786				1.897
			0.078				0.717				0.527
			0.068				1.875				0.38
			0.427				1.947				0.507
			0.452				3.348				3.087
			0.196				1.659				4.414
			0.163				1.185				1.67
			0.257				8.913				12.831
			0.292				3.393				0.274
			0.483				1.323				6.745
			0.267				2.25				7.101
			0.443				7.419				14.613
			0.52				0.678				4.296
			0.189				3.285				5.971
			0.773				4.773				0.53
			0.561				0.996				3.235
			0.279				1.656				4.564
			0.119				2.208				1.068
			0.253				0.645				0.85
			0.051				5.238				1.676
			0.024				9.693				0.179
			0.501				1.947				4.942
			0.943				1.272				1.295
			0.239				1.518				0.318
			0.461				2.574				2.643
			0.144				2.142				4.547
			0.862				1.431				1.237
			0.74				1.365				1.179
			0.295				0.831				1.255
			0.069				1.26				0.97
			0.822				2.565				2.41
			0.214				3.207				1.606
			0.826				2.979				12.631
			0.127				4.314				0.542
			0.256				1.068				0.568
			0.064				1.929				3.233
			0.519				3.414				4.148
			0.075				2.409				3.027
			0.042				4.446				0.716
			0.199				0.324				0.544
			0.328				1.869				4.611
			0.451				5.073				2.025
			0.498				1.446				3.432
			0.203				1.041				9.443
			0.086				2.358				4.423
			0.38				3.726				1.781
			0.058				0.537				2.92
			0.512				1.866				0.788
			0.242				1.065				5.487
			0.112				1.452				1.378
			0.251				3.921				0.571
			0.687				5.622				2.92
			0.278				2.244				3.268
			0.465				1.386				3.864
			0.475				1.119				3.682
			0.135				1.497				4.225
			0.148				2.052				1.554
			0.138				13.968				1.841
			0.075				1.335				1.201
			0.151				1.254				0.453
			0.087				1.023				1.087
			0.138				2.019				3.288
			0.74				1.548				1.987
			0.181				1.788				1.754
			0.134				3.891				1.237
			0.212				2.388				2.41
			0.145				2.853				1.859
			0.143				2.799				0.522
			0.469				0.645				1.002
			0.604				5.154				2.27
			0.376				3.756				2.635
			0.083				2.589				1.229
			0.34				1.452				0.862
			0.137				1.965				2.191
			0.205				2.52				0.34
			0.401				1.914				0.818
			0.743				1.257				5.16
			0.088				1.356				9.492
			0.229				2.802				2.725
			0.106				0.96				7.073
			0.62				1.755				2.151
			0.282				1.329				4.694
			0.222				2.193				1.768
			0.398				4.548				5.194
			0.431				3.429				2.822
			0.367				3.264				5.758
			0.649				3.702				3.221
			0.216				2.55				1.945
			0.059				1.281				3.918
			0.049				1.071				2.244
			0.078				1.674				2.514
			0.375				0.699				0.799
			0.512				4.527				3.573
			0.489				1.23				1.904
			1.013				2.319				1.108
			0.365				3.618				5.467
			0.255				1.413				1.675
			1.448				2.4				5.703
			0.584				3.363				1.525
			0.267				3.216				1.035
			1.053				1.146				6.893
			0.114				5.16				0.495
			0.033				3.561				0.304
			0.047				7.431				5.049
			0.73				0.297				2.466
			0.551				1.179				2.726
			0.519				6.021				0.944
			0.331				4.488				5.519
			0.426				3.111				3.023
			0.086				1.878				8.001
			0.211				2.697				0.729
			0.044				2.184				0.641
			0.492				1.335				0.219
			0.217				3.54				7.626
			0.801				2.877				0.542
			0.035				2.274				0.471
			0.142				2.235				1.957
			0.214				1.488				2.967
			0.579				4.344				1.664
			0.08				1.563				0.431
			0.15				1.125				0.474
			0.153				0.969				5.427
			0.703				2.871				1.294
			0.096				2.073				3.282
			0.207				1.662				1.947
			0.224				1.605				0.553
			2.18				1.785				2.217
			0.414				1.209				0.761
			0.849				1.353				9.865
			0.369				1.884				0.056
			0.337				0.678				0.798
			0.283				13.767				3.712
			0.394				2.208				1.734
			0.407				0.69				1.225
			0.231				1.29				3.414
			0.393				0.945				1.73
			0.021				1.428				1.871
			0.398				1.113				0.1
			0.328				2.097				6.004
			0.146				3.294				1.57
			0.102				1.974				9.797
			0.141				3.15				0.216
			0.023				0.633				1.363
			0.532				2.292				2.819
			0.155				1.869				4.948
			0.51				2.013				2.483
			0.34				1.926				2.293
			0.483				1.317				1.958
			0.281				0.624				0.388
			0.128				4.815				3.09
			0.349				1.641				1.299
			0.367				13.692				2.482
			0.237				4.326				0.531
			0.58				2.661				4.795
			0.525				2.454				2.47
			0.066				2.382				2.433
			0.076				0.603				0.245
			0.231				1.878				0.958
			0.183				2.379				0.871
			0.265				0.846				0.425
			0.278				6.678				7.116
			0.227				0.387				1.232
			0.632				0.804				1.935
			0.338				5.358				3.471
			0.041				7.479				1.077
			0.067				0.519				6.566
			1.292				0.981				3.038
			0.252				1.833				1.41
			0.618				3.72				5.071
			0.277				1.017				4.926
			0.494				2.133				1.668
			0.252				2.73				2.284
			0.073				1.266				1.216
			0.014				2.784				3.323
			0.711				1.233				0.145
			0.205				2.037				2.61
			0.199				1.434				0.515
			0.174				4.827				0.244
			0.324				0.912				0.306
			0.359				3.54				1.226
			0.04				3.843				2.116
			0.161				1.38				0.468
			0.078				0.951				3.088
			0.211				1.614				1.711
			0.265				1.956				1.422
			0.461				1.905				0.74
			0.927				1.065				0.053
			0.27				2.184				2.237
			0.035				2.136				4.863
			0.178				1.842				2.437
			0.252				2.691				0.352
			0.059				2.586				1.161
			0.257				0.444				1.265
			0.743				2.784				1.418
			0.601				1.875				1.872
			0.643				3.744				0.869
			0.284				2.247				0.401
			0.111				2.244				0.056
			0.187				5.397				1.004
			0.2				1.194				2.812
			0.057				1.197				1.241
			0.337				0.66				1.179
			0.235				3.363				1.468
			0.269				0.849				1.929
			0.345				0.954				1.383
			0.092				3.048				1.664
			0.233				2.253				2.426
			0.3				1.893				0.154
			0.392				1.767				1.54
			0.299				0.675				1.816
			0.223				0.672				1.714
			0.028				1.179				0.706
			0.024				0.771				0.071
			0.246				0.429				1.477
			0.167				2.052				1.41
			0.077				1.035				1.473
			1.26				13.05				0.959
			0.175				1.263				1.853
			0.317				0.606				3.415
			0.172				1.404				0.765
			0.056				0.627				7.358
			0.421				1.164				2.753
			0.693				1.587				0.434
			0.296				1.962				1.566
			0.069				0.732				1.213
			0.527				13.125				0.54
			0.062				2.34				4.202
			0.319				1.857				0.116
			0.141				3.426				2.403
			0.249				1.737				0.679
			0.231				2.103				3.405
			0.099				1.932				0.949
			0.111				2.025				0.234
			0.422				0.813				0.364
			0.199				1.431				0.964
			0.226				1.854				0.144
			0.054				0.528				0.632
			0.197				2.631				0.701
			0.338				0.657				1.745
			0.133				1.584				1.113
			0.05				1.668				3.014
			0.389				3.636				0.8
			0.017				1.272				2.458
			0.26				1.065				0.599
			0.139				1.671				0.231
			0.19				1.221				0.703
			0.336				2.16				0.179
			0.063				1.482				1.249
			0.11				1.983				0.249
			0.846				0.342				3.568
			0.092				1.635				4.249
			0.308				1.065				2.899
			0.087				1.629				7.264
			0.685				1.857				0.895
			0.079				2.574				1.902
			0.19				2.4				4.624
			0.126				1.392				1.708
			0.065				2.478				6.178
			0.233				0.735				0.677
			0.124				4.128				2.38
			0.283				1.548				0.563
			0.552				2.688				4.874
			0.394				1.518				0.51
			0.367				3.117				2.24
			0.617				2.25				1.022
			0.576				0.63				0.581
			0.239				1.68				3.804
			0.278				1.134				1.27
			0.199				1.353				0.805
			0.409				1.212				1.64
			0.128				2.361				0.205
			0.209				0.873				0.333
			0.115				0.507				1.671
			0.375				2.172				4.656
			0.207				1.137				0.019
			1.583				1.098				1.533
			0.36				1.524				1.93
			0.463				2.262				1.216
			0.087				1.863				7.829
			0.14				2.781				1.653
			0.29				2.013				1.922
			0.097				2.244				2.82
			0.078				1.08				1.293
			0.315				2.712				0.069
			0.219				1.737				1.594
			0.351				2.562				0.465
			0.085				0.897				0.725
			0.214				2.352				1.47
			0.074				0.402				3.459
			1.165				4.788				0.923
			0.135				2.127				4.625
			0.016				6.279				1.097
			0.337				1.263				0.728
			0.285				1.053				2.639
			0.169				6.093				1.632
			0.207				0.489				0.646
			0.625				0.957				1.246
			3.177				0.702				0.654
			0.154				2.373				3.562
			0.091				2.19				2.97
			0.268				0.906				0.139
			0.09				0.3				1.959
			0.199				3.273				4.271
			0.131				4.29				0.34
			0.166				1.758				2.936
			0.094				5.13				3.112
			0.212				0.39				1.75
			0.112				1.119				0.37
			0.252				2.757				3.266
			0.866				3.534				1.344
			0.055				1.923				0.841
			0.184				1.809				0.116
			1.398				2.205				9.976
			0.107				1.623				1.837
			0.068				2.022				1.067
			0.198				1.878				0.487
			0.321				2.853				2.29
			0.197				2.022				1.048
			0.369				0.27				0.288
			0.534				0.645				0.76
			0.154				1.215				0.035
			0.506				0.867				0.485
			0.152				1.164				9.161
			0.065				1.422				3.23
			0.058				1.788				0.552
			0.689				2.556				3.224
			0.154				0.561				0.335
			1.153				2.268				4.616
			0.331				1.953				1.198
			1.567				1.755				0.951
			0.407				0.552				1.206
			0.174				2.334				1.299
			0.373				4.011				0.528
			0.074				3.714				1.157
			0.387				1.209				0.966
			0.018				1.263				2.94
			0.325				1.245				0.647
			0.476				8.016				0.227
			0.148				0.954				2.133
			0.265				3.246				0.213
			0.173				0.945				2.101
			0.281				2.085				1.149
			0.153				4.179				1.307
			0.086				1.494				0.304
			0.629				2.034				0.781
			0.164				0.564				1.621
			0.54				1.557				2.053
			0.42				1.779				1.053
			0.077				0.786				7.167
			0.499				4.407				0.204
			0.778				1.584				0.343
			0.465				1.02				0.392
			0.156				0.585				2.223
			0.137				1.332				0.421
			0.254				2.424				0.867
			0.535				0.435				2.875
			0.202				3.477				1.903
			0.197				0.627				0.305
			0.165				0.861				0.309
			0.128				3.054				1.099
			0.05				2.901				0.487
			0.131				2.913				5.642
			0.334				1.314				2.082
			0.344				0.498				0.159
			0.198				1.578				0.552
			0.084				0.747				3.008
			0.727				0.705				2.904
			0.454				2.58				8.872
			0.168				1.308				1.791
			0.152				0.828				0.586
			0.899				2.961				0.309
			0.238				3.711				0.35
			0.718				2.232				4.055
			0.283				1.458				12.492
			0.076				1.449				0.268
			0.791				4.875				0.525
			0.043				0.738				1.498
			0.211				2.448				3.041
			0.375				1.515				2.214
			0.34				2.238				1.658
			0.02				1.743				0.891
			0.731				1.212				0.702
			0.134				0.63				0.997
			0.193				0.474				3.82
			0.351				0.321				1.239
			0.21				0.318				0.69
			0.067				0.996				0.968
			0.451				1.305				1.328
			0.105				1.599				0.828
			0.028				2.283				6.451
			0.064				1.791				1.015
			0.127				0.447				0.464
			0.277				5.484				1.242
			0.027				1.059				0.869
			0.764				1.017				1.338
			0.26				1.458				0.681
			0.735				0.927				0.879
			0.235				1.149				0.414
			0.325				1.077				1.184
			0.265				2.127				0.578
			0.128				1.482				0.463
			0.358				2.868				0.764
			0.035				0.708				2.172
			0.278				2.271				1.391
			0.543				1.002				10.302
			0.839				2.844				4.334
			0.107				4.497				0.414
			0.315				1.983				3.046
			0.127				1.215				0.312
			0.957				1.185				0.214
			0.756				1.743				1.119
			0.389				3.144				1.506
			0.159				1.041				5.658
			0.22				2.64				1.154
			0.047				3				5.727
			0.191				3.612				0.621
			0.744				3.699				2.796
			0.028				5.889				3.121
			0.071				4.161				0.468
			0.522				1.857				0.74
			0.306				0.621				2.547
			0.161				4.05				0.591
			0.274				2.685				3.193
			0.614				3.183				1.284
			0.265				1.017				4.092
			0.164				2.67				0.393
			0.22				1.869				0.297
			0.056				3.075				1.287
			0.235				1.986				0.491
			0.306				5.286				2.284
			0.204				3.915				0.37
			0.115				5.361				2.363
			0.087				2.343				0.412
			0.234				2.295				1.939
			0.599				1.53				2.604
			0.43				4.473				5.818
			0.088				0.87				3.901
			0.107				1.263				0.677
			0.203				4.512				2.648
			0.39				0.552				2.369
			0.236				3.393				1.126
			0.175				3.036				5.616
			0.077				2.403				0.417
			0.297				0.267				1.646
			0.21				1.533				0.992
			0.359				3.399				18.021
			0.502				2.097				3.086
			0.416				0.777				0.93
			0.12				10.593				1.558
			0.552				1.185				0.1
			0.149				1.038				2.613
			0.791				4.434				4.075
			0.287				2.925				0.49
			0.374				0.684				0.809
			0.153				0.759				2.716
			0.117				10.851				1.763
			0.194				1.749				0.103
			1.39				1.26				0.44
			0.159				1.509				4.308
			0.475				1.788				7.115
			0.34				0.633				3.469
			0.355				1.491				0.74
			0.817				0.774				1.267
			0.124				0.885				8.62
			0.179				2.853				0.163
			0.558				0.744				0.32
			0.403				0.753				0.722
			0.611				1.362				0.297
			0.056				1.092				1.596
			0.164				1.887				0.114
			0.746				5.808				0.181
			0.129				0.846				2.049
			0.171				1.608				0.839
			0.246				1.008				0.623
			0.159				1.95				0.388
			1.447				3.219				3.842
			0.778				1.929				3.53
			2.916				2.211				0.949
			0.08				7.833				2.201
			0.092				0.921				0.346
			0.157				3.861				1.197
			0.054				3.144				2.569
			0.452				1.866				0.55
			0.331				0.828				0.199
			0.288				2.454				1.446
			0.297				1.356				1.868
			1.787				0.948				0.191
			0.264				1.569				3.058
			0.798				3.144				4.52
			0.139				5.598				5.313
			3.516				2.673				2.02
			0.408				1.881				1.729
			0.548				2.466				1.581
			0.286				0.636				1.686
			0.044				1.809				0.348
			0.134				1.602				0.427
			0.087				2.055				1.173
			0.213				1.761				0.967
			0.173				0.717				10.925
			0.108				2.676				0.464
			0.365				1.293				4.384
			0.379				4.02				5.978
			0.966				1.092				0.74
			0.412				3.429				0.989
			1.366				1.35				2.472
			0.119				2.034				3.257
			0.372				1.329				4.153
			0.144				1.587				3.362
			0.83				1.407				0.162
			0.611				1.797				1.495
			0.504				0.909				2.693
			0.491				1.536				1.516
			0.183				1.026				1.225
			0.109				2.166				5.279
			0.501				0.912				2.041
			0.086				1.668				1.274
			0.469				3.648				4.837
			0.069				1.068				1.789
			0.229				1.323				0.295
			0.17				1.251				2.656
			0.031				1.683				1.374
			0.735				0.93				1.328
			0.359				1.794				0.572
			0.19				1.641				10.813
			0.38				0.576				3.541
			0.109				1.608				1.574
			0.025				4.218				5.045
[truncated: 20,883 more rows]
