# Supplementary material for: Profiling stress-triggered RNA condensation with photocatalytic proximity labeling
Source: Nat Commun. 2023 Nov 15;14:7390. doi: 10.1038/s41467-023-43194-2 (PMC10651888; doi:10.1038/s41467-023-43194-2)
Supplement: Supplementary file 9 — Source Data File [file 41467_2023_43194_MOESM9_ESM.zip › Source Data File/Figure 3H.xlsx]

## Sheet: Sheet1
m6A sites	arsenite-specific	stress-independent	sorbitol-specific	arsenite SG-excluded	sorbitol SG-excluded	Total mRNAs
0	113	61	322	134	160	14446
1	41	13	100	13	31	1619
2	46	11	79	12	23	1398
3	28	9	41	3	10	826
4	19	11	35	2	7	542
≥5	66	37	96	2	14	1101
