# Supplementary material for: Profiling stress-triggered RNA condensation with photocatalytic proximity labeling
Source: Nat Commun. 2023 Nov 15;14:7390. doi: 10.1038/s41467-023-43194-2 (PMC10651888; doi:10.1038/s41467-023-43194-2)
Supplement: Supplementary file 9 — Source Data File [file 41467_2023_43194_MOESM9_ESM.zip › Source Data File/Figure 4E.xlsx]

## Sheet: Figure 4E
AU content in sequence (%), referenced from Ensembl biomart										Mann Whitney U test (two-sided)
5'UTR			CDS			3'UTR			5‘UTR	exact p value
basal-specific	pre-existing	de novo	basal-specific	pre-existing	de novo	basal-specific	pre-existing	de novo	basal-specific vs pre-existing	0.220881
21.429	42.803	50.92	49.298	45.714	58.808	57.517	48.302	63.091	pre-existing vs de novo	0.1706
25.654	48.101	54.753	54.013	53.641	55.365	63.337	54.108	67.067	basal-specific vs de novo	0.8712
26.275	43.721	34.884	38.896	43.692	46.648	49.522	51.161	55.798
22.709	23.611	47.187	39.735	53.257	52.817	42.499	55.718	60.644	CDS	exact p value
44.848	45.251	25.203	47.888	47.575	44.962	55.356	47.238	56.356	basal-specific vs pre-existing	2.11579e-07
30.345	50.279	27.027	45.301	48.857	58.275	54.144	51.056	70.663	pre-existing vs de novo	< 2.2E-16
57.317	34.815	46.37	58.129	54.628	55.266	60.177	56.719	64.583	basal-specific vs de novo	< 2.2E-16
26.613	28.723	55.916	46.964	47.636	51.104	46.206	56.951	56.218
45.955	36.567	32.906	43.945	58.544	59.203	60.246	59.77	68.876	3'UTR	exact p value
45.872	55.375	29.981	54.186	50.129	63.802	63.348	49.389	65.588	basal-specific vs pre-existing	1.73137e-06
46.032	49.118	38.49	42.562	50.453	56.022	41.2	56.194	60.064	pre-existing vs de novo	< 2.2E-16
48.87	37.063	50.639	50.811	48.911	48.405	63.919	58.587	50.436	basal-specific vs de novo	< 2.2E-16
61.386	43.842	16.058	56.293	52.784	48.795	57.774	55.78	47.475
39.739	53.991	22.727	43.8	56.541	58.917	35.93	63.177	64.652
41.304	50.958	20.749	42.074	51.712	54.182	44.891	63.786	56.594
35.294	49.533	37.561	59.329	53.371	55.628	72.194	60.257	63.224
29.288	27.564	36.953	40.42	49.778	55.306	37.083	62.153	67.69
31.235	39.888	23.214	36.164	49.703	49.504	40.054	48.955	55.055
37.209	47.399	27.419	58.143	49.331	56.276	62.016	50.85	63.714
38.889	29.412	48.56	48.206	55.643	56.026	69.388	68.227	61.941
33.333	53.826	29.122	48.727	46.33	36.583	45.578	49.424	52.628
23.81	39.13	33.24	40.466	55.719	50.682	47.009	58.541	68.569
27.273	40.307	26.449	41.017	53.922	52.242	40.916	58.39	67.412
32.857	24.576	50.44	55.785	40.403	58.673	55.186	43.74	62.984
26.782	41.765	53.409	52.002	49.622	59.972	63.732	55.442	66.972
47.865	55.195	56.458	41.166	40.884	62.972	43.511	41.975	68.741
24.924	26.415	45.968	50.165	44.311	51.234	61.165	58.308	58.987
38.2	41.921	45.336	55.93	53.361	59.116	68.117	61.715	62.261
45.646	69.577	25.225	34.862	57.219	56.277	34.026	67.719	62.143
36.392	52.439	24.742	39.356	47.488	56.415	41.364	50.223	56.999
42.873	44.304	50.823	42.706	49.777	58.85	48.838	48.562	65.788
18.966	30.435	35.897	41.612	43.823	51.345	42.532	41.52	55.226
32.402	40.346	51.037	49.591	60.976	55.556	57.127	62.968	60.95
42.482	62.76	39.326	41.348	52.253	43.317	42.971	63.087	54.271
28.2	62.661	66.296	44.334	53.999	59.924	43.23	63.582	57.846
44.664	38.298	36.719	51.854	48.342	52.316	58.445	48.202	57.792
40.804	40.569	16	51.636	42.718	55.764	52.055	48.9	64.68
53.846	46.128	42.07	40.797	48.96	55.821	43.689	57.296	59.241
26.23	47.856	48.077	41.02	47.458	58.411	54.206	44.848	75.294
60.667	33.684	33.333	58.302	43.899	54.768	59.559	51.332	67.53
55.932	34.444	20.161	58.864	46.6	47.406	62.672	46.811	66.701
23.262	39.706	45.517	46.362	53.582	48.795	41.237	56.522	63.6
36.239	29.348	61.417	49.795	56.361	53.438	60.215	56.391	66.458
16.154	38.06	38.835	61.683	45.826	60.377	68.371	55.754	57.438
29.979	36.111	55.323	37.581	56.542	56.885	35.455	55.999	55.405
47.857	39.331	53.394	42.356	55.377	54.585	46.218	56.589	66.897
33.333	41.935	66.556	46.132	53.958	55.593	46.826	60.994	66.259
53.59	37.576	39.592	40.852	55.817	58.146	35.463	58.775	61.175
23.704	28.879	56.014	50.983	44.46	58.002	54.716	46.27	67.963
43.26	43.145	34.286	47.761	43.35	57.383	44.213	38.955	64.687
29.052	55.802	26.482	39.45	42.984	60.411	48.228	51.038	61.783
22.4	30.374	22.727	45.593	40.952	56.687	52.085	46.686	64.496
30.373	44.81	59.962	38.396	50.852	58.637	36.066	52.584	66.788
18.841	62.261	29.556	35.976	56.745	58.746	37.031	71.742	66.025
29.474	39.592	53.675	38.846	51.91	56.839	43.243	69.333	62.671
44	28.986	29.904	47.557	51.373	58.987	59.156	51.025	64.368
33.831	33.077	54.785	55.765	58.326	52.226	64.444	68.905	54.098
40.602	27.962	47.328	41.471	55.82	54.788	47.128	68.769	62.597
59.808	54.531	40.351	57.67	48.089	51.887	62.932	54.113	58.447
29.371	48.11	38.947	41.102	50.916	55.897	34.463	56.649	62.458
58.996	29.365	31.034	48.607	40.186	55.069	60.358	38.212	60.195
56.716	26.316	58.288	41.017	49.466	50.814	59.481	51.8	60.957
38.158	41.368	39.42	50.689	44.622	53.202	53.472	39.748	63.308
29.508	18.269	48.855	49.74	45.259	53.593	66.21	56.334	67.194
38.743	29.932	38.556	51.997	52.832	55.673	51.176	65.471	64.668
56.386	32.075	34.483	42.318	54.812	60.018	46.824	60.728	60.639
22.5	66.007	41.667	41.321	54.727	57.008	49.767	50.251	65.902
33.333	22.264	47.377	52.977	55.813	50.521	58.181	66.276	63.896
40.437	26.183	48.346	45.321	51.286	58.567	49.412	54.853	69.265
23.729	27.869	30.198	56.186	61.002	56.956	62.361	68.729	60.205
40.351	31.237	60.391	49.343	45.403	54.479	53.977	47.669	66.047
28.986	37.719	57.884	35.381	58.034	59.511	47.826	64.706	66.653
21.184	41.328	31.193	51.531	53.098	53.249	56.828	59.368	64.516
44.697	44.975	48.7	57.436	48.201	55.193	57.598	48.19	59.826
27.941	60.967	28.571	43.989	52.88	54.078	50.894	64.789	59.853
41.379	57.465	40.283	54.379	47.385	51.456	55.586	44.118	60.371
35.443	25.781	58.824	55.731	51.193	58.621	70.226	52.136	64.623
57.619	29.178	42.857	42.839	52.258	54.599	54.405	70.921	66.911
39.855	47.33	43.137	50.543	50.821	55.943	51.136	57.367	60.355
41.297	33.708	36.76	59.888	46.65	54.538	68.528	53.954	55.098
19.048	26.29	63.648	52.069	48.738	60.614	66.237	50.226	65.714
25.753	43.966	42.308	48.821	46.799	53.812	58.544	54.53	63.854
24	29.947	18.079	41.323	51.79	60.395	42.644	57.266	67.156
36.693	36.269	40.722	47.81	56.994	55.051	44.737	70.222	58.258
28.346	50.737	46.296	51.671	50.89	61.167	67.344	51.714	63.212
28.342	46.774	70.473	33.767	51.195	58.824	32.737	50.84	70.409
43.373	31.377	55.115	41.393	49.29	48.24	37.5	60.6	64.585
48.523	50.714	30.137	43.871	57.639	57.38	54.95	59.607	66.246
39.394	31.25	46.429	41.719	43.788	61.472	40.754	44.428	64.883
39.649	34.314	38.829	40.148	53.469	57.435	39.761	54.639	59.582
30.435	38.06	61.732	47.466	47.154	55.611	53.258	68.124	57.741
45.238	21.893	34.028	40.136	46.862	42.93	50.595	46	66.694
46.615	40.519	28.475	37.054	46.444	55.361	41.414	59.75	57.888
43.532	42.5	36.983	39.274	56.96	56.932	40.482	60.57	63.508
57.045	36.881	38.462	48.877	55.48	50.917	47.619	56.603	63.454
48.921	31.395	28.169	42.39	52.844	58.324	43.732	57.709	66.129
49.02	43.146	44.621	41.653	45.224	58.811	53.254	59.068	61.894
49.84	35.556	53.075	47.962	51.95	57.402	48.577	58.598	61.95
52.817	62.257	36.434	55.669	58.094	53.614	67.046	64.37	63.283
34.423	34.362	27.99	54.312	46.64	46.361	55.798	54.271	58.258
47.629	54.083	46.437	51.123	49.294	54.432	54.884	55.882	62.465
42.308	49.573	43.063	54.346	54.803	53.87	50.397	57.976	66.944
29.787	34.595	34.459	40.406	48.127	54.881	40.341	51.282	65.952
52.109	32.609	63.215	43.649	43.805	56.788	45.558	52.944	63.102
40.351	52.881	32.231	48.454	42.155	56.784	41.375	52.598	65.239
44.944	28.125	23.656	41.272	51.168	47.837	42.953	55.722	63.244
44.355	34.951	58.095	48.363	43.093	52.145	59.211	66.002	64.436
33.2	49.677	43.883	42.994	50.918	62.61	44.86	53.051	66.193
23.864	18.994	44.828	40.77	36.429	58.222	46.677	44.308	64.186
40.244	44.635	25.556	53.396	52.016	50.023	61.001	56.923	55.491
30.189	30.435	61.497	56.725	43.916	56.81	54.602	49.52	64.286
53.529	48.478	44.325	53.989	50.693	58.685	68.236	57.363	58.629
40.984	46.44	61.478	45.262	54.831	49.252	66.667	52.459	49.764
45.274	50.993	43.486	57.182	41.971	50.55	56.722	43.949	51.408
22.857	55.861	36.364	60.468	52.296	54.012	64.36	67.799	67.193
32.184	58.647	21.17	54.043	53.391	46.075	64.697	58.043	61.342
34.483	19.178	49.129	43.05	56.464	52.833	45.226	68.16	56.366
53.108	44.35	62.805	55.124	43.769	52.009	64.978	43.167	63.562
48.549	46.006	40.463	49.954	41.565	55.082	53.715	45.563	61.124
36.585	31.975	55.766	47.149	51.343	57.942	46.553	53.681	66.518
38.871	38.71	37.41	49.604	49.339	57.259	53.083	64.464	53.736
25.333	53.755	40.972	52.633	35.378	52.629	67.171	47.441	68.893
36	34.191	34.836	55.619	43.741	58.65	54.867	44.888	63.306
32.143	46.414	54.012	38.672	48.813	58.757	44.164	64.851	64.244
47.974	43.396	27.652	55.619	53.266	46.491	68.753	57.088	54.895
46.154	24.113	38	35.69	44.888	48.27	41.888	61.03	61.274
42.802	60.15	22.559	39.71	50.432	41.509	44.074	48.23	55.377
62.708	40.146	53.488	40.96	50.313	52.935	49.307	52.377	57.662
46.853	27.317	13.462	44.273	60.574	42.875	42.174	65.895	51.211
34	32.955	45.474	52.636	51.594	44.568	56.585	54.455	55.892
28.283	51.059	18.75	44.849	50.581	51.101	45.193	50.558	59.596
41.346	40.404	23.438	47.311	58.51	56.936	53.786	62.447	64.966
42.032	30.114	32.192	54.484	54.609	59.773	53.55	54.507	69.143
43.685	29.07	48.246	57.724	49.905	57.87	62.146	50.06	61.566
39.326	27.545	51.577	46.681	53.279	57.289	45.703	64.647	61.912
26.829	23.881	26.651	54.642	48.172	59.952	62.003	58.228	64.588
21	58.065	21.723	49.118	44.242	41.606	50.317	45.735	55.744
41.223	33.099	45.752	48.876	49.423	60.924	60.048	62.511	61.79
37.288	38.158	29.091	43.115	47.15	40.881	46.09	47.263	52.372
32.323	44.318	49.54	34.69	57.854	53.038	37.057	59.95	59.786
25	34.286	63.956	47.366	46.173	56.028	45.592	52.625	61.149
24.545	27.273	30.667	34.949	58.915	57.265	49.536	63.428	67.562
36.918	31.461	28.571	60.63	53.072	49.491	61.583	61.338	52.512
41.833	30.081	22.581	36.256	42.644	41.645	36.3	45.552	52.84
64.946	27.273	34.615	47.69	57.932	53.408	57.503	59.834	59.571
44.222	47.552	35.405	46.727	61.81	34.107	52.771	62.812	56.52
39.496	34.783	35.275	45.149	53.173	49.617	46.365	67.925	63.891
31.301	22.28	46.172	54.5	54.021	59.798	64.273	58.212	63.946
57.581	34.752	25.726	42.648	47.232	56.271	45.174	48.424	65.37
33.333	20.69	55.263	46.986	53.694	60.613	42.815	59.709	58.298
26.042	31.373	52.542	46.715	57.794	58.45	48.978	61.952	66.122
51.232	54.054	34.314	54.974	52.172	59.839	60.85	52.964	62.406
31.25	41.873	59.292	48.742	44.689	58.426	58.784	51.821	58.046
51.02	20.93	60.352	41.248	50.61	55.54	54.707	62.11	66.084
59.236	41.935	50	58.315	44.321	49.761	62.056	44.649	60.346
20	29.24	16.129	43.035	51.894	38.674	40	53.613	44.457
45.638	25.255	21.053	44.471	44.755	44.689	61.417	44.707	48.777
55.793	42.647	26.909	56.71	48.82	47.873	61.068	64.462	68.116
50.678	37.978	27.35	46.213	48.768	59.142	46.423	51.528	61.47
53.146	53.846	27.423	54.991	36.379	49.44	58.339	50.072	58.645
26.721	48	23.295	52.591	47.512	58.493	57.647	52.077	65.887
45.995	17.834	22.018	52.073	51.363	37.891	64.286	62.014	40.469
41.743	55.474	39.796	56.187	55.575	50.519	58.573	56.157	54.039
47.099	35.652	29.237	37.644	46.943	50.94	44.727	50.294	63.474
44.942	38.793	44.572	52.44	59.913	47.93	66.355	65.678	52.121
22.989	33.028	45.349	36.197	50.798	54.747	52.29	54.071	58.635
41.104	55.711	51.783	47.519	50.228	58.614	56.845	50.652	64.393
37.812	30.493	27.193	47.702	47.233	50.575	44.202	45.772	69.886
17.213	37.413	52.991	49.965	51.828	62.154	56.014	59.725	64.881
52.033	46.429	22.34	49.673	54.047	46.852	50.703	61.143	65.097
48.79	46.264	32.075	40.826	58.911	55.729	42.685	65.249	65.889
38.095	52.155	38	58.275	55.373	49.886	59.306	63.277	61.189
19.205	36.364	41.935	49.811	55.142	56.116	64.933	57.814	70.71
61.784	34.913	24.49	57.854	52.596	54.946	65.574	62.364	54.47
45.238	36.7	45.455	51.935	50.562	45.03	58.273	56.511	57.307
41.886	35.088	43.81	33.531	51.737	51.569	45.685	60.624	65.815
45.485	44.499	56.627	40.172	52.267	56.157	47.594	43.199	61.561
38.596	46.444	27.791	58.983	46.643	48.049	64.35	60.741	44.206
48.658	52.846	53.378	61.856	43.573	61.426	66.155	42.509	65.038
31.126	53.814	42.857	56.049	48.845	53.884	66.903	51.001	66.445
48.619	29.73	31.414	57.685	52.712	46.13	61.85	61.302	51.053
27.586	32.74	54.124	44.652	52.179	58.333	37.922	54.504	62.054
30.159	28.958	40.38	47.081	45.126	61.818	54.185	62.705	66.959
44.068	44.785	61.243	45.464	39.712	55.184	60.589	48.327	63.863
40.773	26.721	45.652	49.418	53.455	59.149	54.728	61.461	59.244
33.974	29.268	29.13	47.797	57.233	58.163	49.115	69.194	67.095
39.419	38.855	31.259	47.746	51.323	55.452	57.755	60.386	62.026
27.072	38.488	27.763	48.435	49.422	58.474	50.871	63.388	68.888
34.848	20.87	45.303	48.273	58.062	57.399	69.228	58.187	64.681
32.159	48.039	65.86	56.994	54.615	49.044	69.447	60.3	66.417
26.897	49.275	37.204	54.287	47.753	55.833	55.665	65.01	64.813
49.673	40.381	42.56	55.058	29.933	54.226	57.145	61.48	56.192
39.676	54.378	44.22	52.547	44.233	57.429	56.076	40.8	61.054
37.755	26.984	39.13	53.283	54.014	59.919	62.042	61.468	65.581
37.767	37.872	23.485	51.385	59.217	48.07	65.736	61.696	62.326
38.068	36.364	31.633	55.113	43.365	61.743	57.13	55.35	65.222
46.805	40.032	32.877	44.259	34.45	45.79	46.918	53.846	65.544
40.376	31.788	40.449	47.649	47.136	55.077	48.225	54.578	64.644
34.848	45.076	20.779	54.85	56.522	46.694	67.693	81.679	59.513
26.027	19.512	49.195	52.768	44.352	54.499	61.512	43.829	66.957
20.847	33.043	34.927	46.091	50.996	52.151	46.994	46.81	58.568
44.156	54.393	28.767	49.889	51.445	57.609	55.822	62.14	68.03
63.636	49.703	59.95	60.851	42.18	52.86	62.294	45.181	65.101
19.506	63.104	53.939	33.527	52.133	56.68	53.43	55.333	64.945
39.394	42.154	32.215	53.24	49.522	55.204	63.266	50.904	61.974
35.115	25.688	39.506	49.877	48.086	56.243	62.43	48.763	58.493
27.011	35.385	39.117	43.189	52.041	56.423	49.952	66.303	61.396
18.006	35.807	28.155	46.867	48.568	41.991	51.178	50.974	54.571
48.433	44.177	16.981	58.771	46.73	41.398	64.143	53.471	52.21
34.034	45	36.875	52.448	51.256	55.687	51.304	63.145	61.063
25.819	54.453	34.831	52.246	41.128	56.72	57.052	53.181	65.854
39.024	35.697	30.041	53.686	43.452	56.38	58.743	42.849	64.833
41.206	40.36	50.357	39.897	54.928	57.13	46.968	64.595	60.689
43.827	42.484	27.57	36.308	51.033	48.148	48.038	65.043	70.011
33.871	52.336	39.752	41.619	46.843	56.491	55.938	49.026	67.929
37.056	40.31	41.12	45.192	44.924	47.511	60.408	49.098	55.037
46.301	34.615	35.443	40.139	47.917	61.444	45.903	68.522	63.649
48.627	56.801	38.889	34.442	47.178	53.581	41.667	47.063	66.531
59.063	30.189	50.487	31.226	47.268	55.833	39.918	43.925	60.938
51.004	46.349	25.424	42.08	55.517	51.288	44.917	57.333	60.328
32.723	45.503	57.895	61.944	39.907	56.474	68.421	46.268	61.4
30.088	33.75	27.593	48.277	33.602	56.36	50.916	42.587	68.915
40.69	26.403	36.296	45.042	54.386	56.522	46.096	43.093	64.061
47.324	48.834	42.814	38.929	50.306	59.016	41.903	62.332	65.391
23.707	45.082	46.803	36.575	43.469	40.011	43.555	41.008	50.226
22.794	47.436	32.967	45.183	46.48	60.087	51.436	65.563	62.586
48.148	13.205	23.077	49.33	47.609	50.424	51.32	56.537	63.138
47.059	48.352	47.186	37.833	46.014	63.309	41.145	63.782	68.9
46.626	52.288	45.522	46.294	56.229	58.399	43.434	59.091	70.944
42.177	30.38	40.682	53.596	41.207	57.887	61.214	51.728	73.975
51.904	42.751	28.69	48.194	45.215	53.463	49.578	55.078	58.049
54.971	43.446	38.768	54.77	56.356	54.603	51.15	57.816	56.855
35.532	41.577	41.566	50.45	54.624	49.899	53.695	59.375	62.67
31.166	49.155	33.23	48.085	51.017	60.504	56.528	62.786	67.656
47.424	31.933	57.809	52.189	43.248	59.195	55.578	54.336	67.34
26.657	28.169	52.099	38.852	50.848	57.713	39.717	52.229	64.742
35.623	39.933	20.436	32.805	55.661	52.047	41.552	56.561	65.453
38.737	44.602	57.81	42.213	56.635	58.195	41.746	72.178	65.624
49.701	55.405	36.15	37.839	46.34	57.518	42.012	48.652	63.179
33.155	45.088	56.164	48.68	48.613	53.676	50.957	46.587	58.683
53.521	34.731	37.916	49.975	46.872	56.093	59.08	47.866	58.851
27.586	16.489	40.074	43.72	51.509	51.046	45.226	54.207	55.538
51.075	60.868	25	51.05	45.119	59.322	56.81	63.162	69.062
36.427	55.211	36.585	55.717	59.233	53.133	63.867	65.919	68.792
16.667	51.154	34.932	52.034	56.208	55.454	56.772	48.78	70.444
51.19	67.791	20.866	51.586	55.906	42.679	62.853	68.175	52.374
49.158	37.086	42.946	58.826	45.853	55.508	71.561	44.97	65.95
40.923	47.569	29.255	37.371	53.506	55.349	44.582	66.955	62.817
35.484		43.68	39.657	56.876	60.769	40.905	58.22	64.206
26.923		23.596	52.437	43.133	57.973	56.188	42.35	66.768
41.143		47.49	36.867	54.065	61.53	35.513	64.595	68.928
54.303		57.171	38.935	46.279	50.955	45.597	60.652	60.183
30		26.667	52.919	36.83	55.802	69.667	58.623	59.095
33.79		49.888	49.561		55.851	48.276		68.297
25.514		35.556	54.665		53.833	56.87		64.579
37.778		60.897	57.548		55.946	66.425		61.863
56.995		12.169	43.482		50.882	63.976		58.769
62.757		35.669	53.625		57.995	60.669		67.808
58.899		56.33	49.562		55.037	67.437		65.452
59.867		28.125	44.468		57.502	49.527		66.481
46.334		30.952	46.402		58.357	49.552		57.139
41.815		50.818	57.887		42.151	60.701		55.853
35.458		30.682	53.697		60.6	60.635		74.342
44.061		43.043	53.771		51.325	53.984		61.384
36.979		58	54.159		53.605	56.776		64.9
41.758		58.73	55.262		56.417	66.469		67.45
30.986		47.941	47.728		55.05	65.924		57.536
54.673		31.361	49.155		49.35	47.626		59.824
66.054		30.077	42.37		57.69	42.97		66.597
37.166		18.548	38.77		41.655	37.459		53.597
44.088		46.707	54.734		42.707	61.221		63.487
50.893		47.68	54.604		52.145	64.458		59.007
52.174		48.239	41.102		60.606	49.441		68.095
27.103		35.514	55.343		45.684	57.545		66.11
28.049		30.814	61.269		57.709	66.92		58.726
21.739		32.963	52.024		60.252	52.134		67.943
9.524		42.75	57.016		45.425	63.005		61.105
49.59		23.077	48.405		60.087	45.855		62.869
32.905		46.903	48.333		56.66	54.392		66.436
29.779		31.937	51.758		51.435	54.764		58.909
51.366		36.364	48.705		56.833	48.915		65.246
60.558		24.924	57.974		54.747	66.778		68.096
27.551		21.111	58.868		58.232	59.617		68.188
38.793		46.62	53.917		54.644	64.516		58.243
16.038		29.73	40.911		48.369	60.402		54.081
35.87		19.231	55.017		55.655	63.718		61.284
30.769		29.198	42.511		58.904	52.302		69.49
57.542		52.011	44.489		60.619	45.353		59.357
41.176		32.209	44.694		53.936	47.906		67.187
49.587		38.922	60.997		61.996	68.664		64.521
17.273		35.829	58.18		48.155	68.831		55.532
35.529		21.053	49.153		39.07	52.995		57.668
33.929		49.905	52.424		52.557	60.963		60.283
54.93		39.335	36.705		39.456	46.106		62.957
34.97		52.548	50.307		58.054	64.416		65.476
39.64		28.916	39.57		56.393	43.621		57.056
44.932		33.278	56.494		36.077	57.98		54.116
48.613		29.832	40.522		57.253	40.326		64.143
51.155		29.864	51.667		55.491	54.099		66.065
38.974		35.915	43.187		54.276	42.43		63.139
35.648		36.406	51.591		56.854	63.969		66.443
43.929		45.783	49.3		58.048	50.229		63.775
26.619		33.108	50.053		58.832	43.276		62.511
18.182		47	38.498		55.046	39.772		62.225
38.205		43.121	42.148		61.77	46.439		62.852
46.154		51.63	37.179		51.675	45.226		65.338
49.704		44.624	37.772		58.131	37.024		64.202
47.629		36.923	38.607		55.731	36.757		59.872
43.939		27.669	49.725		48.207	50.85		65.677
31.696		40.642	44.829		55.449	47.167		65.963
38.757		31.403	39.23		58.904	41.069		59.321
44.311		40.613	49.085		45.992	52.368		66.138
41.414		36.517	48.987		58.184	57.995		56.566
49.846		32.014	53.443		54.149	65.461		65.142
28.75		48.609	46.936		57.778	55.838		64.065
25.287		57.651	52.1		56.088	51.161		69.473
37.5		22.384	52.569		46.979	58.674		63.118
37.895		16.456	47.907		49.3	56.51		65.191
48.78		51.064	58.333		48.219	63.257		70.222
40.688		40.594	57.018		58.259	68.406		67.984
44.444		59.249	57.301		58.627	69.298		63.259
51.695		20.853	55.974		55.556	68.459		62.515
37.273		38.515	44.137		62.483	49.923		60.082
39.498		22.593	52.952		58.969	56.674		65.789
31.643		36.515	48.45		58.757	53.38		68.481
46.154		61.823	41.935		59.328	38.623		61.882
44.056		39.936	42.211		50.29	47.472		55.522
29.433		33.851	52.533		61.998	51.521		70.6
44.489		33.144	37.38		61.594	39.58		67.763
36.723		21.176	48.545		47.169	51.074		52.945
15.833		33.691	52.467		63.821	55.927		61.12
47.137		23.554	46.537		49.462	49.924		68.094
57.319		28.715	38.556		59.552	48.365		69.193
21.111		37.288	38.192		55.76	40.393		72.451
39.18		53.741	34.525		58.819	37.631		61.754
43.444		56.751	55.292		53.633	64.374		66.165
60.925		45.711	42.432		58.221	59.968		63.148
41.242		28.369	45.181		48.502	57.336		65.314
30.612		33.333	51.346		61.145	52.497		64.943
60.208		47.576	55		53.197	60.699		63.827
46.459		56.048	51.768		38.438	51.477		57.006
35.942		43.878	53.24		29.544	57.401		58.158
36.988		38.462	47.775		55.676	48.454		64.015
52.153		16.556	55.183		44.746	67.158		66.496
24.178		21.118	50.527		55.53	63.417		58.534
52.906		20.487	50.035		51.896	66.024		55.63
53.991		47.054	42.643		57.38	41.343		67.752
37.662		32.27	50.058		49.17	65.915		60.386
44.425		38.039	46.819		52.896	46.277		60.186
33.962		9.728	44.86		35.056	55.366		37.455
31.461		27.604	56.745		47.524	57.07		62.018
28.75		23.556	42.371		51.395	42.126		57.694
43.016		49.598	51.307		55.746	54.529		57.537
42.014		42.71	40.014		56.441	51.429		63.575
39.416		43.354	55.505		54.971	64.094		61.606
37.363		26.291	47.629		45.792	49.707		65.098
24.345		41.221	41.45		52.516	44.944		52.742
43.282		37.288	49.226		56.657	53.454		72.222
34.725		50.209	57.981		57.559	65.378		65.032
30.973		20.652	42.211		62.448	38.755		68.993
29.771		18.868	36.438		48.178	40.333		56.146
46.182		31.25	35.648		61.161	40.415		68.403
20.319		55.673	43.521		55.35	40.391		61.139
40.87		24.706	32.232		36.531	42.915		61.12
32.031		44.714	42.797		61.784	55.831		62.842
39.525		40.219	55.818		51.768	59.27		64.553
22.222		39.117	56.309		59.888	56.094		72.013
44.327		25.225	41.87		57.09	42.623		66.309
28.659		29.412	33.956		49.298	58.881		65.223
17.742		14.763	35.281		54.442	29.333		66.928
31.635		37.917	36.983		58.025	40.548		58.199
59.627		16.537	50.811		43.515	57.394		56.91
45.209		59.364	37.368		52.039	39.398		54.836
45.396		66.479	41.766		60.093	51.909		61.344
45.335		41.058	49.258		60.852	50.018		69.624
55.319		22.222	42.66		57.589	47.531		66.359
33.735		23.98	44.16		40.491	48.138		47.693
38.138		31.792	46.208		52.703	48.163		66.409
31.683		19.426	46.681		52.376	52.729		54.842
32.375		37.5	39.232		47.198	45.783		54.699
55.645		33.423	36.012		57.115	40.476		61.608
22.159		65.122	57.29		48.703	58.108		48.826
25.479		45.038	49.278		57.778	60.087		69.339
60.849		37.5	57.305		48.094	64.237		60.678
39.056		41.985	34.74		39.648	36.77		61.222
61.111		48.96	39.205		50.829	38.672		62.93
34.727		35.391	45.358		52.008	52.709		62.827
43.089		55.163	46.654		53.562	42.703		71.818
19.504		31.429	50.733		60.537	51.122		52.97
42.627		30.315	51.045		48.013	54.835		55.998
33.531		30.556	46.195		56.072	53.104		68.537
21.875		69.868	50.409		61.861	62.776		69.544
35.849		35.156	44.685		58.755	51.231		63.589
36.478		34.397	40.999		55.53	45.323		67.752
42.482		26.437	51.236		44.552	57.143		56.775
34.028		25.347	37.757		56.15	41.498		64.286
48.603		29.483	46.566		42.614	51.926		53.751
55.556		21.759	37.198		46.265	49.229		60.458
37.705		46.499	47.751		50.136	64.055		64.215
35.49		45.833	48.157		55.064	47.669		62.762
43.478		38.975	45.632		50.581	47.282		64.144
47.038		30.093	43.871		51.658	44.241		66.123
35.632		37.391	34.553		58.542	40.537		69.226
40.938		51.531	45.867		54.918	65.929		79.487
58.377		40.367	40.42		58.91	40.533		63.719
47.909		41.284	56.803		51.852	61.099		69.123
48.428		27.451	41.348		58.631	42.297		67.477
48.936		26.246	47.698		56.41	59.795		68.66
36.905		59.414	45.068		33.162	54.831		66.416
54.587		44.798	38.536		54.504	38.702		56.231
41.855		30.714	38.676		55.722	39.84		65.875
33.654		58.896	44.671		58.754	59.908		68.772
28.728		60.102	45.264		50.337	39.388		67.822
45.104		22.556	43.751		48.962	48.611		62.458
38.924		22.407	46.362		39.188	44.985		65.004
62.524		46.212	31.582		47.288	44.651		62.371
34.848		51.838	41.848		55.285	40.843		68.248
33.59		39.892	43.841		48.406	53.684		59.136
43.86		32.764	52.627		60.819	67.064		63.56
29.231		47.976	48.33		61.278	47.196		69.996
30.357		42.701	39.123		37.756	53.592		57.393
32.759		39.796	53.519		54.98	57.158		63.482
36.023		43.289	41.016		54.436	36.357		62.182
33.887		36.571	36.3		60.867	50.601		68.124
35.606		38.983	43.505		57.388	49.27		60.483
34.906		30.612	48.544		52.256	53.271		64.66
42.522		40.909	45.587		56.735	41.431		61.726
42.211		30.688	45.437		48.966	45.78		55.334
38.889		23.037	45.346		45.302	40.093		43.526
22.831		33.333	38.501		55.882	40.505		69.554
35.471		39.024	35.617		50.605	47.988		57.599
36.869		50	48.17		49.779	46.957		67.505
42.105		37.629	53.251		59.192	40.347		65.929
39.701		18.919	40.579		41.57	42.566		57.322
39.701		57.019	39.689		59.055	49.446		60.57
32.7		32.948	41.728		53.925	38.048		61.616
20.879		49.888	37.257		58.86	47.064		60.147
29.771		55.427	46.954		44.073	52.89		65.212
37.609		42.157	49.312		56.591	36.562		66.649
56.61		31.818	38.341		60.6	50.544		67.023
26.939		45.937	44.744		57.436	41.394		60.85
33.889		32.5	40.73		53.123	64.265		64.453
42.782		38.786	58.919		59.184	62.301		63.78
33.941		32.716	57.029		58.84	38.326		64.709
34.118		44.565	38.205		59.355	47.477		66.134
45.502		42.857	45.847		65.33	50.262		70.034
49.236		35.965	34.729		56.453	43.308		61.734
43.635		53.125	47.439		56.084	43.701		67.789
24.39		49.272	40.695		61.025	40.755		79.048
26.415		39.691	44.164		55.502	58.462		64.588
26.444		29.508	49.054		53.574	56.268		54.475
47.69		32.039	56.96		57.536	64.553		64.114
53.138		51.541	49.409		53.487	55.445		63.809
40.909		55.161	49.168		55.141	48.826		63.073
53.265		48.41	46.863		54.167	56.279		61.215
28.09		27.241	52.603		50.406	60.706		64.424
40.333		49.896	52.55		50.699	68.268		69.62
23.762		46.336	56.794		58.151	57.17		65.583
25.567		27.206	51.16		50.859	53.881		47.855
31.579		51.22	45.574		59.966	53.897		64.099
31.034		30.688	51.51		30.156	46.87		66.929
33.866		49.493	40.688		51.623	69.258		60.805
46.849		32.016	53.704		52.006	45.921		65.308
51.724		54.907	42.911		61.672	59.768		65.021
31.671		49.07	52.9		51.628	48.034		57.462
17.647		25.871	44.761		51.312	59.282		53.6
22.753		23.27	51.995		30.395	40.652		61.45
		50.186	42.881		47.494	49.261		62.963
		39.735	40.247		48.116	39.496		54.082
		42.035	34.672		55.683	58.348		60.26
		25.843	55.603		58.155			67.684
		20.37			49.272			55.665
		14.286			32.497			51.156
		34.066			51.884			49.854
		42.065			34.522			50.56
		50.376			46.229			68.621
		57.238			63.202			58.417
		61.35			47.73			63.036
		42.857			59.158			64.746
		34.239			60.15			66.051
		47.297			59.428			67.238
		58.298			45.582			62.467
		60.453			58.361			68.567
		32.759			54.132			65.062
		48.611			53.292			63.492
		42.817			58.486			67.135
		38.612			46.066			58.415
		42.788			52.5			65.335
		29.948			50.556			64.418
		50.105			39.031			61.269
		52.941			50.768			64.427
		40.984			55.898			69.572
		30.976			50.169			64.129
		20.833			58.037			64.245
		40.316			62.215			60.182
		35.269			59.288			68.301
		29.02			51.515			60.744
		33.07			55.615			66.928
		19.417			53.338			65.013
		35.401			54.042			68.677
		54.585			50.227			59.449
		56.195			56.022			61.268
		27.796			51.707			63.905
		24.066			57.935			63.246
		47.119			60.229			63.807
		52.362			54.94			57.152
		43.924			41.287			44.484
		28.659			52.734			55.588
		30.769			53.233			59.443
		20.848			50.29			66.637
		39.303			55.013			64.049
		41.964			47.106			60.625
		16.958			55.021			58.13
		43.827			52.174			52.867
		26.006			50.85			61.739
		39.526			38.462			60.27
		13.502			43.025			48.87
		26.036			51.515			61.61
		52.941			61.297			65.803
		67.877			43.285			56.289
		63.636			54.63			64.822
		44.486			55.556			68.376
		19.433			53.145			66.972
		51.549			56.667			67.897
		62.525			51.639			52.447
		42.751			43.69			61.767
		47.395			57.25			65.764
		58.376			58.031			61.395
		32.09			49.565			61.242
		32.439			58.227			66.006
		48.417			51.286			63.631
		21.493			49.464			65.337
		40.421			52.707			67.524
		51.071			60.428			65.443
		27.926			57.528			67.328
		23.643			51.216			52.436
		56.627			60.986			60.04
		29.592			50.45			61.964
		65.586			40.816			54.522
		41.733			52.516			50.987
		49.117			51.349			65.295
		29.404			59.611			61.882
		56.561			58.961			62.541
		39.655			57.695			66.4
		49.673			49.644			64.502
		64.564			52.421			66.873
		30.4			65.171			65.699
		26.455			53.03			60.348
		48.729			49.637			64.542
		22.281			59.886			63.04
		54.684			58.891			69.028
		38.736			60			61.044
		25.581			54.167			61.685
		28.358			52.121			61.226
		27.723			61.036			69.061
		40			51.878			63.253
		51.65			57.049			64.66
		60.577			46.145			67.672
		35.714			54.57			63.994
		22.485			48.493			62.255
		48.52			39.729			65.436
		29.63			51.773			60.299
		40.741			59.396			68.768
		60.755			59.931			64.516
		35.152			54.977			65.395
		25.197			57.345			70.384
		46.771			58.844			65.212
		38.462			57.434			64.486
		65.031			47.146			53.279
		45.431			54.931			60.845
		46.124			38.135			59.339
		47.655			57.912			67.467
		23.077			57.966			67.963
		41.763			62.015			72.093
		55.076			46.273			57.237
		27.536			50.332			58.532
		37.2			59.382			63.741
		66.122			58.663			62.651
		22.791			54.854			69.606
		49.44			41.459			53.39
		35.294			53.534			57.605
		45.858			55.352			64.064
		21.839			52.245			65.418
		46.356			50.14			63.79
		54.645			49.818			46.55
		35.294			56.863			63.883
		33.26			53.478			55.18
		46.341			47.482			59.074
		20			60			70.359
		55.601			43.609			59.222
		28.836			42.463			64.538
		23.368			46.377			53.301
		58.637			62.29			64.227
		51.02			55.289			64.114
		40.749			39.364			53.616
		31.579			54.301			66.579
		37.055			57.775			68.357
		50			55.243			59.683
		31.034			60.233			63.827
		35.484			63.528			68.894
		51.37			51.982			69.348
		22.449			47.359			64.013
		50			49.032			61.696
		28.375			49.766			61.95
		24.324			61.667			67.582
		43.601			58.084			67.009
		35.542			50.358			51.515
		41.842			45.341			65.461
		38.387			60.356			67.205
		47.083			58.524			66.619
		44.245			58.415			61.858
		22.137			55.457			67.014
		28.511			41.553			42.656
		46.651			56.545			56.972
		38.218			48.681			61.432
		40.323			49.46			52.196
		35.843			53.079			53.567
		25.105			40.513			58.882
		40.385			56.796			62.825
		27.922			61.745			65.242
		46.591			56.08			63.82
		40.233			61.111			69.093
		55.521			54.709			65.591
		37.924			57.132			60.428
		20			60.911			61.869
		36.744			57.875			62.995
		20.559			42.975			55.248
		25.972			47.02			60.309
		29.279			53.148			59.641
		26.899			45.833			57.095
		38.692			59.074			64.72
		31.766			41.208			56.224
		44.795			47.074			51.737
		30.556			44.066			40.366
		59.044			56.878			58.887
		42.979			56.698			61.847
		56.14			57.52			58.551
		30.688			55.802			64.221
		51.445			53.168			66.722
		21.671			59.611			68.98
		33.92			56.564			63.128
		48.204			49.153			52.722
		42.404			58.18			58.421
		16.304			31.604			68.046
		18.621			47.542			65.448
		21.127			62.874			65.991
		55.357			55.084			68.476
		31.818			36.226			48.333
		44.275			58.594			67.95
		41.756			51.602			66.116
		25			52.75			53.324
		34.115			52.01			68.553
		50.847			53.808			62.83
		45.935			54.924			65.514
		26.087			43.284			59.646
		14.019			47.558			61.295
		38.406			52.286			70.527
		46.983			54.857			67.859
		37.143			58.704			68.768
		52.134			55.385			59.957
		34.146			55.283			60.226
		49.296			41.734			55.339
		32.065			57.587			65.381
		46.49			56.123			66.308
		46.667			63.551			68.641
		45.824			40.293			50.068
		52.696			57.439			56.069
		50.233			48.532			63.193
		57.558			58.65			60.099
		48.649			56.013			60.03
		48.193			52.759			57.163
		51.829			54.776			59.583
		27.778			53.655			65.745
		49.656			46.611			46.314
		38.931			49.006			54.206
		26.761			57.793			65.909
		15.497			51.168			52.661
		32.901			59.385			62.069
		37.195			61.976			69.163
		33.452			52.899			61.686
		48.086			32.426			64.296
		30.675			59.021			68.898
		38.512			52.645			62.536
		42.916			44.357			55.722
		26.746			54.825			60.185
		47.159			52.725			61.703
		20.896			53.451			56.859
		37.691			55.083			59.211
		57.415			54.406			66.147
		34.205			55.269			66.959
		32.298			37.43			40.06
		35.934			55.576			62.97
		54.255			53.297			56.205
		52.174			52.805			64.942
		27.674			48.519			58.225
		25.137			45.593			67.549
		29.775			56.599			67.159
		24.242			50.389			62.795
		31.646			57.204			66.659
		38.806			42.608			58.315
		25.2			55.96			64.91
		23.133			55.288			63.445
		26.835			54.882			62.7
		31.769			61.186			70.924
		43.687			53.601			69.476
		28.571			48.819			68.691
		26.991			41.301			48.205
		24.176			55.065			63.298
		42.217			53.583			54.807
		51.923			57.907			60.705
		66.082			59.682			68.438
		46.178			38.705			54.139
		20.962			57.474			59.644
		22.549			42.105			67.391
		49.082			59.838			61.001
		36.26			51.856			59.493
		32.468			48.815			62.5
		40.89			41.732			62.5
		35.088			57.12			68.963
		55.162			55.66			59.128
		55.882			26.955			67.022
		26.446			52.431			70.424
		48.007			57.265			60.272
		30.642			45.636			48.43
		41.481			53.93			63.954
		24.545			51.714			60.638
		28.283			58.907			63.942
		31.148			38.606			57.609
		65.057			46.583			55.072
		38.854			50.183			61.024
		31.724			61.379			67.257
		27.778			51.826			61.954
		38.131			52.877			66.81
		38.514			49.135			67.313
		50.791			56.119			62.638
		20.92			55.887			67.967
		55.373			42.857			62.329
		41.438			63.119			62.693
		24.762			57.694			68.732
		27.381			51.39			56.329
		34.906			60.36			66.058
		26.459			47.725			60
		39.394			44.732			59.98
		47.368			37.58			54.963
		44.4			56.25			66.868
		29.167			45.355			63.15
		31.275			45.85			54.748
		39.638			61.181			68.524
		40			44.18			51.802
		52.985			61.346			70.072
		38.569			58.267			72.313
		27.16			58.244			63.084
		40.37			45.574			61.258
		34.969			47.193			48.696
		51.211			55.272			64.48
		38.442			47.832			60.919
		31.507			56.654			62.4
		53.089			41.45			62.921
		30.417			60.575			66.43
		22.179			35.643			57.009
		50.541			63.814			67.772
		36.944			49.235			50.436
		21.649			48.229			65.508
		34.118			51.45			61.659
		39.672			57.523			70.27
		36.401			30.47			63.171
		53.691			56.095			66.733
		48.299			51.779			55.159
		32.685			35.4			65.885
		46.457			51.263			63.476
		26.272			55.852			59.825
		46.406			63.719			68.071
		51.389			46.053			57.241
		55.122			42.39			60.4
		26.168			41.435			64.095
		48.63			51.927			56.703
		25			25.819			58.623
		34.743			57.981			67.797
		33.663			61.479			67.946
		29.216			48.615			66.235
		34.967			57.931			68.437
		50.785			62.991			67.651
		30.83			38.225			62.409
		28			49.04			56.297
		56.624			53.727			63.203
		40.308			43.233			68.975
		36.126			42.955			54.13
		14.13			52.193			59.303
		56.071			55.176			64.376
		21.739			41.365			53.177
		38.939			54.843			63.945
		42.633			48.201			65.584
		32.092			55.452			53.182
		32.482			37.701			50.565
		30.727			35.072			44.41
		24.567			56.746			62.443
		23.009			46.622			56.372
		24.153			38.397			35.336
		50.083			55.631			63.209
		29.897			55.464			66.138
		41.343			55.424			69.672
		38.276			53.869			65.911
		42.619			59.579			62.731
		22.741			42.086			62.545
		48.672			49.049			44.009
		50.794			59.286			68.067
		51.325			59.085			58.333
		26.377			50.579			64.124
		15.909			54.861			57.101
		48.551			56.444			68.747
		32.689			42.493			60.754
		32.571			56.327			63.701
		17.45			57.352			62.298
		29.074			52.778			63.821
		19.512			54.457			65.577
		42.925			37.993			46.93
		44.91			60.496			52.797
		59.818			36.694			51.262
		29.07			57.588			67.24
		31.313			37.946			59.605
		69.365			43.969			65.116
		31.677			45.902			63.476
		36.667			57.359			65.281
		20.463			58.918			68.099
		50.143			47.699			51.033
		54.817			59.519			64.571
		25.61			60.132			59.498
		36.853			59.561			68.953
		46.667			49.674			64.763
		35.714			44.762			47.594
		35.443			55.106			63.575
		32.28			54.872			59.003
		38.562			57.049			63.918
		41.101			57.228			66.703
		52.552			54.074			66.667
		40.295			63.054			66.17
		61.711			59.305			69.508
		63.995			46.553			64.925
		47.627			55.471			61.504
		34.694			51.724			65.006
		38.194			58.684			64.861
		19.048			50.516			52.508
		43.439			58.222			58.209
		59.556			58.687			61.817
		42.39			53.826			60.107
		37.363			59.318			62.442
		35.814			37.746			57.912
		60.213			60.305			69.531
		41.221			35.018			62.042
		29.688			60.627			60.282
		39.13			59.942			66.042
		41.48			60.071			67.118
		21.739			44.737			66.406
		41.553			59.577			66.962
		22.819			54.294			61.565
		49.819			55.614			64.441
		57.279			57.819			68.182
		23.542			54.074			56.803
		39.663			51.833			63.759
		42.339			54.398			61.644
		36.691			60.384			59.042
		60.545			36.835			48.852
		19.412			54.641			65.37
		64.537			53.906			60.999
		52.838			47.464			65.432
		35.905			39.648			55.163
		49.626			52.376			66.268
		50			46.259			62.941
					60.856			65.56
					52.118			59.154
					50.765			58.969
					53.149			63.896
					60.863			64.643
					25.526			67.645
					58.444			60.983
