# Supplementary material for: Profiling stress-triggered RNA condensation with photocatalytic proximity labeling
Source: Nat Commun. 2023 Nov 15;14:7390. doi: 10.1038/s41467-023-43194-2 (PMC10651888; doi:10.1038/s41467-023-43194-2)
Supplement: Supplementary file 9 — Source Data File [file 41467_2023_43194_MOESM9_ESM.zip › Source Data File/Figure 4F.xlsx]

## Sheet: Figure 4F
length (kb)
5' UTR				CDS				3' UTR				5‘UTR	exact p value
basal-specific	pre-existing	de novo	Total mRNAs	basal-specific	pre-existing	de novo	Total mRNAs	basal-specific	pre-existing	de novo	Total mRNAs	basal-specific vs pre-existing	0.549519
0.154	0.264	0.489	0.312	2.637	2.205	0.738	0.738	3.931	4.269	2.918	2.879	pre-existing vs de novo	0.00494022
0.191	0.553	1.273	0.083	2.031	2.856	1.92	0.954	0.971	3.14	1.415	0.168	basal-specific vs de novo	0.00909303
0.255	0.215	0.172	0.4	2.211	2.481	1.044	0.888	0.523	1.206	4.993	0.37	de novo vs Total mRNAs	< 2.2E-16
0.251	0.36	0.96	0.261	3.39	4.452	5.076	2.229	1.713	1.303	5.125	4.082
0.33	0.179	0.123	0.575	3.03	4.206	2.124	2.562	5.237	3.965	3.288	1.291	CDS	exact p value
0.29	0.358	0.37	0.195	1.596	2.712	1.287	1.59	0.362	7.196	1.885	0.85	basal-specific vs pre-existing	0.373268
0.246	0.135	0.427	0.364	2.565	4.311	2.535	3.696	3.272	1.652	4.879	0.491	pre-existing vs de novo	< 2.2E-16
0.124	0.094	0.431	0.086	1.68	3.405	0.996	1.404	3.558	3.194	1.777	0.895	basal-specific vs de novo	< 2.2E-16
0.581	0.134	0.234	1.273	3.741	3.447	2.358	1.92	1.791	1.305	2.625	1.415	de novo vs Total mRNAs	1.179e-12
0.218	0.614	0.517	0.111	3.966	2.721	2.025	1.044	4.098	2.535	2.008	4.993
0.441	0.34	0.543	0.187	3.045	2.868	1.287	1.005	2.949	1.34	4.993	1.544	3'UTR	exact p value
1.062	0.143	0.391	0.35	7.341	2.388	6.708	1.221	1.638	0.821	0.918	3.791	basal-specific vs pre-existing	0.0591788
0.606	0.682	0.137	0.112	3.21	2.874	1.203	2.205	1.653	1.237	3.168	3.006	pre-existing vs de novo	1.16355e-05
0.307	0.426	0.022	0.201	1.5	3.348	1.2	1.362	0.629	2.474	5.31	3.048	basal-specific vs de novo	1.187e-15
0.276	0.261	0.347	0.506	2.517	2.628	3.252	2.358	1.967	1.944	1.615	0.96	de novo vs Total mRNAs	1.179e-12
0.068	1.286	0.205	0.233	2.385	1.053	0.924	4.443	1.773	3.895	6.042	2
0.379	0.156	1.28	0.546	2.145	4.731	1.47	3.27	0.72	3.818	1.662	2.434
0.429	0.178	0.056	0.139	2.19	3.195	2.319	1.53	1.116	1.148	3.155	1.512
0.129	0.173	0.248	3.036	4.458	3.663	1.713	2.211	5.01	1.823	6.107	1.767
0.36	0.085	0.243	0.245	1.923	3.039	3.402	1.257	0.147	0.406	0.649	1.655
0.075	0.379	0.467	0.271	1.611	5.163	1.785	0.507	0.294	7.207	5.442	0.379
0.21	0.092	0.358	0.268	4.206	3.471	0.807	1.56	0.351	1.645	1.209	0.381
0.33	0.717	0.276	0.174	5.193	4.041	1.851	0.558	3.165	6.645	3.265	0.522
0.56	0.118	0.682	0.196	1.452	4.47	1.326	0.924	1.292	0.647	2.064	5.932
0.519	0.34	0.176	0.337	6.894	3.702	5.706	2.313	2.374	5.954	4.033	0.295
0.445	0.308	0.48	0.293	3.894	2.715	2.436	1.098	0.393	2.349	2.78	1.759
0.987	0.053	0.372	0.293	8.502	1.995	3.039	4.821	2.66	0.662	2.743	4.075
0.5	0.229	0.611	0.462	1.956	5.073	1.47	2.157	1.402	5.399	2.043	0.276
0.379	0.355	0.222	0.4	3.402	2.064	2.589	0.786	0.77	1.109	3.117	2.992
0.959	0.246	0.097	0.29	1.428	2.946	1.59	0.813	1.627	2.915	1.486	2.093
1.754	0.079	0.486	0.566	3.585	3.582	2.712	0.708	2.797	0.626	3.224	0.292
0.232	0.023	0.312	0.444	3.648	6.33	2.304	0.834	1.185	0.737	2.296	1.578
0.358	0.347	0.482	0.91	3.789	2.829	1.089	1.977	1.838	1.496	4.676	1.095
0.419	2.5	0.534	0.144	2.508	3.018	1.212	1.539	2.376	1.257	0.597	2.989
0.5	0.233	0.27	0.248	1.818	1.563	0.786	1.539	1.839	1.664	3.473	0.739
0.253	0.141	0.256	0.732	5.934	2.292	1.965	0.537	4.322	1.78	1.739	1.464
0.647	0.281	0.075	0.9	3.546	1.641	3.357	5.076	2.555	3.09	2.265	3.967
0.013	0.594	0.744	0.437	1.782	13.125	1.761	1.569	0.309	1.213	1.818	3.924
0.061	0.863	0.416	0.411	1.431	2.4	3.525	1.443	0.214	1.902	0.17	12.714
0.3	0.19	0.087	0.293	2.391	2.688	1.227	0.915	4.849	0.563	3.631	2.706
0.295	0.18	0.372	0.148	3.96	3	5.166	1.326	5.382	3.324	0.964	0.81
0.374	0.068	0.435	0.214	4.26	3.699	0.996	2.448	1.649	0.621	1.25	2.12
0.218	0.092	1.27	0.059	4.155	3.144	2.283	1.983	3.441	1.197	1.276	3.068
0.13	0.134	0.206	0.15	3.03	1.761	1.59	2.097	2.093	1.173	0.242	5.427
0.477	0.108	0.526	0.096	4.332	4.02	2.331	0.543	0.11	4.384	2.803	0.401
0.14	0.239	0.442	0.339	2.793	1.683	3.195	2.175	2.75	2.656	2.894	7.763
0.105	0.031	0.601	0.079	7.665	1.794	3.576	1.107	6.001	1.328	5.071	1.484
0.39	0.165	0.245	0.087	1.902	1.659	1.338	5.778	0.313	2.319	0.783	1.211
0.135	0.232	0.291	0.176	4.68	2.193	3.093	0.72	3.085	2.051	2.366	5.195
0.319	0.992	0.035	0.14	8.886	1.767	2.025	0.903	2.445	0.421	2.492	4.63
0.327	0.405	0.759	0.284	1.128	1.461	3.405	1.38	1.383	1.589	16.587	2.165
0.125	0.214	0.022	0.154	5.718	5.946	0.972	2.637	3.022	1.388	1.121	2.859
0.563	0.395	1.566	0.624	2.568	7.746	1.482	3.372	0.061	0.774	1.927	0.51
0.069	1.203	0.45	0.115	2.952	2.298	3.573	1.599	1.947	1.32	2.287	1.896
0.19	0.49	0.449	0.466	2.703	2.304	1.221	1.95	0.148	0.675	2.344	1.284
0.625	0.069	0.311	0.161	2.088	2.112	1.758	2.895	1.114	2.977	4.423	2.687
0.402	0.13	0.303	0.172	3.66	3.213	2.022	0.483	0.045	0.804	2.379	0.956
0.399	0.422	0.262	0.15	2.04	2.268	2.475	3.864	1.689	0.333	4.513	0.393
0.52	0.629	0.114	0.268	2.223	2.643	0.636	0.471	2.865	5.677	1.906	0.413
0.143	0.767	0.095	0.223	2.613	2.184	2.832	1.236	0.856	1.677	7.096	2.142
0.817	0.378	0.058	0.265	4.773	3.006	1.233	1.734	5.971	2.193	2.57	0.669
0.335	0.209	0.549	0.187	5.154	2.715	0.921	1.323	1.002	2.666	2.633	0.298
0.076	0.614	0.345	0.306	6.021	2.445	1.062	3.774	2.794	0.556	3.216	1.384
0.183	0.104	0.131	0.228	1.926	1.719	1.002	1.689	2.483	4.855	1.518	0.976
0.382	0.147	0.651	0.191	2.379	4.149	0.855	2.031	2.849	2.369	2.035	0.971
0.963	0.053	0.058	0.412	6.678	3.003	2.271	1.758	0.425	4.092	3.567	1.018
0.04	0.303	0.024	0.123	5.358	1.449	0.849	2.493	1.935	1.194	6.892	3.232
0.078	0.265	0.629	0.082	2.133	3.501	1.536	2.736	4.926	2.476	3.717	2.068
0.183	0.317	0.393	0.442	0.951	5.208	2.136	1.473	1.02	4.966	2.694	1.87
0.059	0.122	0.202	0.187	1.956	3.654	1.452	0.807	1.711	1.746	3.611	1.276
0.057	0.493	1.482	0.255	2.586	2.295	1.239	2.211	0.352	2.209	1.667	0.523
0.069	0.114	0.964	0.066	2.784	2.34	2.166	0.954	1.265	1.173	2.375	0.363
0.321	0.738	0.109	0.251	3.363	2.631	2.385	3.39	1.179	3.101	5.425	1.71
0.528	0.398	0.731	0.161	2.34	2.919	2.388	1.08	0.691	1.326	4.6	2.589
0.068	0.579	0.371	0.072	2.562	1.146	1.692	0.897	2.965	4.101	2.578	0.338
0.116	0.355	0.988	0.092	2.352	5.181	1.236	1.011	0.725	1.054	3.823	1.127
0.316	0.512	1.581	0.088	2.853	2.934	2.697	0.942	0.487	3.136	4.421	1.639
0.42	0.377	0.021	0.062	8.016	1.506	1.533	0.354	0.647	0.956	3.27	0.521
0.276	0.412	0.765	0.123	2.58	1.584	1.203	2.124	2.904	2.294	1.97	3.288
0.833	0.178	0.895	0.388	2.685	3.627	2.391	0.765	0.591	1.353	3.227	1.521
0.021	0.62	1.502	0.252	10.851	5.823	2.379	4.974	2.716	1.991	0.35	5.429
0.299	0.232	0.078	0.144	1.866	2.562	2.466	3.03	2.569	0.574	1.209	5.237
0.025	0.187	0.177	0.141	1.602	16.791	1.77	1.998	1.611	1.507	4.153	2.256
0.387	0.193	0.194	0.586	5.25	4.125	0.594	1.761	0.418	0.947	0.551	0.609
0.127	0.339	0.432	0.277	8.616	3.708	2.382	2.325	0.836	2.713	20.072	0.241
0.187	0.248	0.613	0.169	3.693	1.674	1.02	0.939	0.782	0.238	2.984	0.983
0.166	0.886	0.479	0.123	6.663	1.761	2.529	1.779	0.432	1.599	2.962	1.886
0.711	0.14	0.219	2.981	2.382	4.176	0.603	1.617	2.606	3.763	4.358	1.109
0.099	0.496	0.392	0.075	2.85	4.821	5.313	0.633	1.141	4.684	9.118	0.506
0.285	0.51	0.461	0.203	1.482	2.205	2.199	1.257	2.339	1.66	1.101	2.229
0.023	0.268	0.358	0.456	2.052	5.586	0.597	1.566	2.578	1.647	5.187	2.698
0.21	0.169	0.144	0.797	2.205	1.641	1.365	7.329	1.176	0.4	1.237	2.664
0.517	0.385	0.295	0.875	1.935	7.101	2.565	5.574	1.386	2.877	1.553	1.217
0.487	0.08	0.411	0.177	1.515	3.915	1.356	2.238	1.66	8.77	5.16	0.994
0.291	0.545	0.078	0.057	1.647	3.075	4.527	1.068	0.567	4.945	0.799	1.268
0.139	0.172	0.426	0.13	2.418	3.798	2.697	2.346	3.167	6.337	8.001	2.076
0.102	0.642	0.818	0.087	3.57	1.539	2.877	1.005	1.521	3.65	7.626	0.097
0.937	0.09	0.439	0.104	1.914	4.743	2.871	1.923	1.581	4.763	5.427	1.15
0.142	1.081	0.387	1.277	3.237	3.546	13.767	3.861	2.546	3.295	0.798	0.4
0.918	0.486	0.393	0.372	1.716	3.75	1.113	5.577	1.742	2.283	1.871	2.537
0.928	0.845	0.407	0.262	2.895	2.976	3.294	1.095	3.522	5.211	6.013	0.893
0.026	0.117	0.555	0.153	1.323	3.675	1.266	1.341	3.022	3.755	2.284	1.593
0.094	0.555	0.711	0.357	1.923	5.286	1.434	4.062	0.528	5.499	2.846	1.438
0.403	0.092	0.927	0.284	1.425	2.712	2.136	1.902	1.227	2.055	2.263	1.191
0.114	0.295	0.121	0.319	2.394	1.893	1.194	14.319	0.742	3.791	1.004	2.904
0.356	0.128	0.372	0.369	2.532	2.226	1.179	1.287	1.49	3.74	1.714	1.885
0.124	0.103	1.26	0.298	3.726	1.332	0.606	3.513	1.547	1.253	1.853	2.642
0.25	0.155	0.613	0.162	2.826	3.702	1.134	1.224	0.107	4.835	3.804	2.055
0.792	0.179	0.087	0.33	6.723	2.649	2.013	3.201	3.717	1.704	1.653	1.372
0.082	0.233	0.09	0.166	2.547	5.358	4.29	2.535	3.836	8.508	4.271	4.879
0.053	0.322	0.935	0.196	1.881	1.578	2.232	1.236	4.053	3.435	0.35	5.175
0.51	0.46	0.467	0.176	3.021	17.673	2.844	3.12	6.287	0.842	10.302	0.184
0.427	0.646	0.379	0.071	1.794	7.131	3.612	1.281	0.81	1.098	5.727	2.474
0.656	0.151	0.568	0.366	4.407	1.806	5.361	0.996	4.857	0.942	5.149	1.777
0.105	1.092	0.077	0.006	3.807	1.35	1.533	0.606	4.394	0.795	1.646	0.229
0.087	0.399	0.359	0.143	1.41	22.779	0.777	1.281	0.694	5.539	3.086	0.329
0.029	0.365	0.287	0.58	2.892	3.411	0.759	2.529	0.398	1.429	0.809	1.026
0.563	0.354	2.952	0.495	5.718	2.022	0.921	0.681	1.362	0.6	2.201	3.322
0.517	0.363	0.561	0.139	3.285	2.697	1.407	1.095	1.521	3.088	3.362	0.381
0.041	0.319	1.847	0.061	2.403	1.899	4.218	1.215	2.814	3.396	1.574	0.027
0.319	0.062	0.139	0.231	3.159	5.673	2.817	2.844	1.492	2.088	5.045	1.673
0.525	0.506	0.432	0.115	14.586	3.912	2.244	4.812	0.463	2.169	1.797	1.946
0.125	0.272	0.488	0.42	7.332	4.977	1.185	0.948	4.5	4.91	4.949	0.549
0.42	1.004	0.511	0.252	2.922	5.349	0.708	3.075	0.634	2.845	4.595	1.672
1.061	0.212	0.528	0.53	8.4	26.394	0.912	2.856	2.029	4.917	3.902	2.714
0.156	0.141	0.1	0.112	6.111	3.306	2.196	0.39	0.752	0.893	2.497	0.552
0.257	0.266	0.297	0.334	2.76	3.819	0.636	2.052	3.721	1.949	3.664	2.29
0.48	0.137	0.473	2.706	1.77	3.675	1.806	1.212	3.537	5.953	3.798	2.012
1.001	0.205	0.104	0.478	3.117	4.596	1.614	2.409	1.067	0.994	2.724	0.361
0.35	0.528	0.475	0.745	2.238	1.851	3.516	7.134	2.278	2.907	2.902	0.75
0.099	0.425	0.08	0.092	3.951	6.024	2.544	0.681	4.337	6.895	0.198	0.557
0.52	0.198	0.064	0.425	4.128	3.114	0.483	0.882	2.443	1.872	4.253	0.993
0.571	0.787	0.292	0.363	6.255	5.316	2.553	3.357	2.282	5.724	1.319	7.854
0.483	0.086	0.912	0.542	2.214	1.587	1.296	0.621	0.848	2.481	3.973	1.875
0.267	0.167	0.444	0.238	5.679	1.113	5.769	1.536	5.492	1.007	6.674	1.871
0.164	0.402	0.833	0.046	1.605	1.887	2.502	2.826	3.595	4.096	1.251	6.348
0.1	0.341	0.534	0.399	3.117	7.902	1.245	1.476	4.259	7.843	5.188	4.637
0.638	0.142	0.612	0.157	2.001	3.897	1.515	1.269	0.418	3.289	1.654	2.707
0.118	0.228	0.385	0.115	1.605	1.491	0.954	1.407	1.202	4.915	1.075	1.337
0.099	1.056	0.543	0.16	1.179	4.539	0.609	1.71	0.761	0.799	3.081	1.531
0.084	0.35	1.562	0.199	2.544	4.011	3.525	2.358	0.397	5.296	2.489	2.625
0.11	0.154	0.075	0.18	4.395	2.322	0.585	0.285	1.401	2.007	1.862	0.16
0.279	0.089	0.119	0.259	3.048	6.054	0.687	3.165	2.262	1.345	3.563	4.616
0.502	0.246	0.062	0.245	5.817	7.626	1.167	2.7	0.427	0.843	3.997	0.482
0.465	0.055	0.078	0.132	2.424	4.293	0.807	0.567	2.179	4.932	1.677	0.615
0.45	0.429	0.37	0.517	2.322	3.171	3.492	2.025	2.761	3.286	4.816	1.39
0.357	0.023	0.309	0.346	1.515	1.875	3.396	1.224	0.619	0.583	1.537	1.181
0.246	0.193	0.418	0.546	3.222	4.974	1.485	1.356	2.771	2.192	3.345	1.684
0.554	0.423	0.241	0.203	3.897	1.662	0.885	0.507	1.036	3.362	5.81	0.131
0.021	0.145	0.532	0.116	4.944	2.775	2.709	1.332	1.009	4.805	0.47	1.464
0.096	0.102	0.177	1.685	2.496	5.049	0.645	2.931	2.348	3.104	1.529	1.294
0.568	0.037	0.306	0.29	3.036	2.394	1.494	1.596	2.682	2.598	6.791	0.362
0.032	0.769	0.226	0.117	1.59	6.816	1.893	2.565	0.148	3.9	2.641	3.272
0.392	0.043	0.227	0.341	1.554	1.557	2.103	2.457	7.957	0.834	2.058	1.611
0.471	0.031	0.116	0.178	2.778	2.157	1.254	2.481	3.347	1.682	3.465	1.206
0.125	0.171	0.031	0.21	2.577	3.405	0.543	2.148	0.555	1.647	1.822	7.467
0.298	0.392	0.228	0.064	3.744	1.716	0.819	1.782	3.486	2.664	4.455	3.299
0.889	0.34	0.275	0.128	2.742	1.356	1.011	0.762	8.841	2.6	4.256	2.439
0.369	0.445	0.117	0.152	1.809	3.045	1.515	5.817	2.544	3.796	3.958	0.086
0.604	0.195	0.908	0.122	2.775	0.591	2.589	1.161	1.517	1.384	2.863	2.602
0.61	0.375	0.176	0.195	3.261	6.411	1.566	1.779	4.446	0.674	2.48	0.466
0.437	0.157	0.436	0.188	4.125	1.431	2.589	1.125	0.938	10.072	0.682	1.264
0.436	0.685	0.196	0.089	2.271	3.471	2.409	0.945	2.187	2.769	2.785	0.293
0.293	0.115	0.236	0.318	2.088	1.734	1.914	2.259	0.825	3.738	4.991	2.845
0.514	0.116	0.783	0.401	2.172	6.234	1.377	2.598	1.602	0.472	4.973	1.141
0.087	0.109	0.516	0.17	2.514	4.071	0.948	0.672	2.358	1.609	2.154	0.276
0.163	0.429	0.589	0.375	1.713	4.173	0.534	0.882	4.419	5.676	3.196	0.381
0.32	0.223	0.114	0.353	3.807	5.619	0.783	1.287	2.337	0.745	0.704	3.88
0.122	0.286	0.585	0.191	1.449	5.661	2.349	3.462	0.582	1.09	6.515	1.54
0.369	0.028	0.282	0.271	6.726	7.116	1.08	13.461	0.925	3.114	5.862	0.997
0.537	0.348	0.053	0.148	3.39	3.159	0.576	6.708	3.643	4.302	7.883	0.618
0.021	0.905	0.1	0.42	6.423	6.207	3.075	1.926	6.394	3.717	1.564	0.68
0.453	0.055	0.899	0.311	2.913	6.039	1.725	1.431	2.846	0.979	0.338	6.622
0.751	0.401	0.147	0.019	1.929	2.928	2.133	0.522	1.647	0.922	0.727	0.296
0.168	0.594	0.418	0.404	3.489	1.869	1.479	1.527	5.929	2.104	3.038	0.213
0.456	0.171	0.21	0.202	2.526	7.281	0.51	0.798	0.591	1.539	2.662	1.453
0.299	1.436	0.415	0.075	6.858	4.5	1.608	0.693	2.265	4.389	2.076	0.486
0.114	0.45	0.842	0.077	9.345	5.943	3.153	5.511	0.777	0.135	2.002	2.217
0.298	0.984	0.148	0.174	4.947	2.754	1.164	1.728	1.891	2.216	6.527	2.594
0.151	0.236	0.021	0.281	4.257	3.681	1.017	1.791	2.958	6.392	2.855	0.662
0.181	0.148	0.799	1.555	2.661	1.899	1.899	1.422	1.827	1.106	4.701	5.155
0.174	0.281	0.194	0.244	1.122	3.465	0.636	0.939	1.482	7.093	4.148	1.387
0.063	0.48	0.421	0.119	2.124	2.103	0.825	2.568	3.477	1.161	11.392	0.698
0.059	0.489	0.338	0.445	1.962	1.944	1.524	1.116	1.596	0.807	4.887	1.224
0.233	0.494	0.184	0.211	6.441	2.46	8.034	3.462	4.093	0.397	2.883	2.053
0.312	0.082	0.563	0.253	1.362	7.473	0.882	3.564	1.413	0.62	1.635	0.959
0.241	0.332	0.659	0.074	1.242	2.229	0.642	0.939	0.677	4.352	4.54	0.197
0.181	0.291	0.778	0.129	2.94	4.587	1.599	2.283	0.574	2.45	4.082	1.212
0.066	0.345	0.479	0.298	2.055	5.439	1.284	3.81	2.369	1.026	4.465	3.863
0.227	0.306	0.372	0.182	2.202	4.464	1.464	1.308	1.918	4.461	1.203	1.561
0.29	0.069	0.422	0.323	2.706	2.025	1.2	1.833	4.881	2.918	1.259	1.87
0.459	0.473	0.336	0.124	1.542	1.941	1.905	1.68	5.528	0.919	2.705	1.517
0.247	0.217	0.744	0.077	2.67	1.578	8.076	1.599	4.658	1.5	4.175	0.377
0.098	0.126	0.138	0.239	3.153	3.849	0.741	1.338	5.045	3.841	4.146	1.497
0.609	0.235	0.132	0.22	2.382	2.349	1.425	1.695	2.399	10.401	4.17	0.628
0.352	0.033	0.49	0.44	2.034	2.871	2.295	1.314	1.087	5.953	2.608	3.442
0.673	1.249	0.073	0.065	2.883	2.328	2.328	0.726	1.46	0.234	3.236	0.1
0.426	0.151	0.089	0.129	6.21	2.13	2.088	2.118	7.859	3.069	8.7	1.033
0.066	0.264	0.231	0.471	5.01	2.001	3.63	3.741	2.662	0.131	2.134	1.791
0.146	0.123	0.435	0.211	1.734	2.16	1.578	3.093	1.442	0.397	3.786	11.439
0.307	0.23	0.481	0.648	1.356	2.661	0.558	1.431	1.63	2.053	1.383	0.9
0.231	0.239	0.073	0.326	2.247	2.976	6.525	2.352	0.876	0.486	3.863	0.528
0.088	1.177	0.402	0.182	3.972	2.871	4.143	1.776	11.481	0.83	5.175	1.672
0.405	1.843	0.495	0.202	5.691	2.415	1.452	1.383	0.831	1.8	1.626	4.227
0.033	0.325	0.149	0.53	4.275	1.884	1.989	1.359	3.46	1.77	1.925	0.169
0.823	0.436	0.081	0.021	8.148	3.423	1.794	5.337	2.51	3.96	2.455	1.613
0.174	0.455	0.951	0.137	3.876	2.352	1.845	1.203	3.117	1.101	3.124	3.168
0.311	0.539	0.206	0.323	2.298	2.409	0.924	2.895	0.297	3.029	1.75	6.398
0.638	0.541	0.053	0.104	7.713	1.254	0.558	0.78	4.055	3.673	3.484	1.3
0.238	0.02	0.32	0.402	3.615	3.822	1.266	0.957	1.534	3.332	3.557	2.29
0.519	0.494	0.356	0.218	2.427	2.181	0.744	3.966	2.51	3.285	6.604	4.098
0.533	0.804	0.243	0.252	2.211	6.345	1.011	9.939	5.839	3.552	4.362	1.742
0.796	0.555	0.28	0.304	1.554	2.019	1.101	2.781	0.709	3.138	6.68	3.025
0.162	0.153	0.214	0.494	1.143	3.147	1.431	2.373	1.147	2.217	0.937	0.361
0.124	0.214	0.161	0.119	4.683	3.183	2.388	0.234	1.423	4.981	0.449	2.425
0.197	0.129	0.518	0.067	3.255	2.364	4.098	1.512	4.064	4.935	7.624	0.198
0.73	0.026	0.237	0.121	2.586	2.736	0.9	0.468	0.952	2.03	5.898	1.028
0.255	0.544	0.486	0.588	1.443	2.463	1.941	1.761	0.132	2.724	0.245	0.638
1.153	0.053	0.513	0.032	3.939	2.727	2.64	0.591	0.243	0.749	2.217	0.085
0.896	1.342	0.472	0.363	2.115	6.099	1.281	1.533	0.659	0.975	1.099	4.162
0.437	0.378	0.361	0.576	2.541	3.879	1.452	1.023	0.342	1.487	4.342	4.916
0.226	0.08	0.511	0.856	15.552	1.863	3.648	1.689	2.239	2.745	3.455	1.891
0.145	0.784	0.135	0.443	2.733	3.021	0.552	0.705	2.523	2.237	3.236	0.464
0.598	0.643	0.668	0.209	5.04	2.127	1.647	12.912	3.038	5.222	1.176	1.019
0.232	0.244	0.829	0.026	3.393	3.177	1.767	2.475	2.087	0.595	3.1	3.199
0.136	0.39	0.364	0.419	3.114	1.932	3.693	3.045	4.874	0.453	7.123	0.501
0.027	0.621	0.078	0.558	3.207	2.76	1.767	2.25	4.961	2.333	6.98	3.04
0.595	0.364	0.231	0.104	8.178	5.268	0.417	6.216	0.751	1.19	2.701	0.595
0.163	0.459	0.402	0.022	14.505	2.721	0.762	1.2	2.772	6.6	1.917	5.31
0.441	0.316	0.381	0.447	1.752	17.388	1.344	0.429	0.379	0.81	0.634	3.497
0.709	0.538	0.481	0.391	2.16	3.636	1.083	2.535	3.078	3.958	2.789	1.296
0.171	0.267	0.552	0.347	2.631	3.414	1.26	3.252	1.826	4.12	3.968	1.615
0.47	0.558	0.166	0.48	1.887	5.406	0.495	9.393	1.827	0.384	3.611	4.162
0.892	0.592	0.647	0.509	1.749	2.901	0.714	8.178	6.687	1.615	3.469	4.633
0.757	0.119	0.986	0.758	3.267	0.585	0.522	1.563	1.497	1.303	3.414	3.937
0.694	0.142	0.405	0.032	5.4	3.654	2.055	2.061	3.603	5.855	4.901	1.365
0.393	0.601	1.194	0.14	7.95	3.789	1.026	0.882	1.16	3.902	7.882	7.732
0.839	0.352	0.557	0.12	2.793	4.077	1.086	1.026	3.792	0.381	3.997	2.535
1.004	0.37	0.213	0.357	2.508	2.022	1.563	1.656	0.169	0.742	3.661	0.341
0.561	1.537	0.365	0.202	1.401	14.019	2.04	2.4	1.776	11.28	4.572	2.42
0.071	0.167	0.451	0.205	4.062	7.497	2.667	0.924	1.283	0.328	6.875	6.042
0.029	0.376	0.539	0.051	3.177	2.817	1.338	2.559	0.199	1.129	3.124	1.064
0.372	2.834	0.028	0.36	1.428	2.766	1.062	4.452	1.116	2.758	0.501	1.288
0.431	0.451	0.041	0.33	2.274	3.39	0.798	2.19	2.322	2.541	1.349	0.864
0.048	0.52	0.292	0.265	2.925	13.023	3.282	1.026	1.233	3.485	2.815	0.551
0.42	0.326	0.508	1.28	7.407	3.522	3.36	1.47	4.326	0.641	3.286	1.662
0.297	0.302	1.29	0.308	2.742	5.136	1.398	2.1	0.974	1.332	5.254	0.961
0.325	0.576	0.188	0.121	3.195	2.439	1.617	1.905	0.969	1.041	5.083	1.549
0.062		1.163	0.274	3.669	2.298	2.628	1.494	3.557	3.169	6.353	12.126
0.13		0.178	0.026	2.277	3.837	2.427	1.443	0.913	1.464	4.583	0.199
0.35		0.518	0.253	4.047	12.387	2.745	0.705	1.208	1.062	1.371	0.747
0.337		0.502	0.358	3.999	3.762	0.471	0.813	0.511	2.976	1.964	1.531
0.1		0.03	0.22	7.812	2.574	1.353	1.515	2.855	1.351	1.149	0.088
0.219		0.447	0.117	1.707		1.128	4.206	0.116		0.511	0.543
0.243		0.045	0.306	5.649		0.6	1.716	3.144		3.049	1.522
0.27		0.156	0.479	1.974		0.597	1.401	3.309		3.65	1.787
0.386		0.189	0.588	3.774		1.134	1.146	12.622		12.944	0.324
1.364		0.314	0.076	2.814		1.257	2.349	1.912		5.141	2.568
0.545		0.545	0.038	2.742		2.184	4.515	0.995		3.485	1.391
0.451		0.448	0.076	1.428		3.099	7.713	3.386		3.413	0.139
0.341		0.126	0.206	3.099		2.118	1.257	1.673		6.962	0.506
0.617		0.795	0.135	3.531		0.93	1.809	5.509		3.101	0.754
0.251		0.088	0.21	1.758		3.165	1.653	3.023		0.152	5.758
0.261		0.539	0.16	1.644		0.717	0.78	1.845		2.284	0.051
0.192		0.25	0.551	1.647		0.735	1.188	1.129		1.792	1.567
0.091		0.567	0.195	3.753		1.161	1.377	4.715		3.275	1.47
0.071		0.68	0.361	3.675		4.089	1.032	1.705		3.523	0.339
0.781		0.338	0.247	3.078		1.23	2.082	0.716		4.423	0.619
1.305		0.389	0.16	6.363		2.874	1.047	6.458		3.826	4.117
0.374		0.124	0.248	3.495		2.199	2.013	1.527		0.834	0.992
0.685		0.334	0.485	2.799		2.187	1.614	4.634		1.52	1.407
0.336		0.388	0.422	5.007		1.632	7.341	1.947		0.866	1.638
0.782		0.568	0.153	4.338		1.617	1.599	5.006		6.488	1.239
0.214		0.107	0.056	1.413		2.178	2.319	2.24		2.815	2.538
0.164		0.172	0.131	3.594		2.043	0.696	2.104		2.12	0.807
0.023		0.27	0.167	5.682		0.873	2.862	4.546		1.619	2.92
0.021		0.531	0.48	2.373		0.612	4.44	2.549		1.81	1.146
0.488		0.013	0.149	2.508		5.745	0.879	1.363		0.474	0.237
0.778		0.113	0.266	1.86		1.569	2.001	0.592		1.877	1.448
0.272		0.191	0.937	2.133		1.707	0.816	2.876		1.521	3.448
0.366		0.176	0.273	5.25		1.2	3.399	5.712		2.158	5.539
0.824		0.329	0.157	2.784		0.99	1.728	1.198		0.793	0.254
0.098		0.09	0.156	6.732		1.98	1.686	5.745		1.534	1.757
0.58		0.577	0.416	3.153		1.938	1.05	1.581		2.572	4.193
0.106		0.037	0.101	5.991		0.705	2.043	4.076		3.467	4.121
0.276		0.104	0.198	3.897		1.008	1.941	1.221		5.171	0.454
0.169		0.935	0.215	1.983		4.47	1.887	1.26		2.645	3.151
0.179		0.348	0.039	3.738		2.133	1.671	3.4		4.387	0.155
0.833		0.326	0.175	3.345		1.626	2.772	0.812		3.718	2.813
0.121		0.167	0.025	2.787		1.713	1.143	1.819		2.61	1.882
0.33		0.374	0.423	3.582		1.599	1.767	1.001		2.802	1.563
0.501		0.304	0.464	1.416		2.022	1.308	1.085		4.982	1.057
0.336		0.529	0.328	1.32		1.545	2.061	0.602		1.906	4.913
0.497		1.294	0.271	2.343		0.735	2.712	2.106		3.172	7.196
0.835		1.138	0.139	4.395		2.055	5.061	3.85		0.084	3.166
0.222		0.249	0.504	3.72		2.268	1.008	3.59		3.791	0.383
0.296		0.601	0.307	4.119		0.984	3.375	0.802		2.733	1.191
0.829		0.238	0.159	3.255		0.648	5.67	3.37		3.263	3.098
0.909		0.221	0.288	1.68		1.029	3.21	10.026		3.1	1.653
0.195		0.142	0.563	3.684		0.573	1.08	1.605		4.262	5.574
0.749		0.217	0.301	7.323		1.335	1.149	3.139		1.785	1.05
0.906		0.415	0.197	2.499		1.752	1.5	10.46		2.04	0.629
0.139		0.148	0.807	2.853		3.561	2.274	0.818		4.732	3.366
0.055		0.2	0.314	3.543		2.487	2.685	2.811		3.685	1.352
0.479		0.596	0.117	3.846		2.655	1.464	6.669		4.054	0.561
0.351		0.184	0.067	1.17		1.134	0.435	2.503		4.968	0.234
0.169		0.186	0.37	2.343		1.113	0.558	3.206		9.076	1.06
0.97		0.065	0.192	2.427		1.143	1.479	0.37		2.654	1.994
0.198		0.459	0.628	2.178		0.753	5.655	0.588		0.842	3.426
0.224		0.187	0.545	2.514		0.312	0.972	2.718		2.841	2.341
0.338		0.449	0.363	3.714		1.314	2.544	1.702		2.21	0.701
0.167		1.273	0.325	3.879		0.237	2.265	0.38		2.46	0.84
0.198		0.178	0.118	2.37		8.358	1.56	2.314		0.495	3.383
0.648		0.278	0.231	2.193		2.085	1.848	2.073		2.493	1.002
0.48		0.539	0.249	3.264		0.585	2.133	0.591		2.524	0.55
0.261		0.562	0.475	4.524		1.503	2.76	1.292		2.316	5.695
0.168		0.688	0.352	11.988		1.026	1.461	3.862		2.245	0.925
0.19		0.316	0.363	6.21		2.142	0.981	4.785		6.323	1.729
0.041		0.188	0.104	4.728		1.572	2.025	1.799		0.675	0.432
0.698		0.202	0.269	3.099		1.011	4.713	2.415		2.302	2.13
0.153		0.373	0.342	2.253		0.51	2.076	1.368		5.302	3.427
0.708		0.211	0.051	1.992		0.585	1.278	2.381		3.244	2.18
0.44		0.579	0.21	4.119		1.458	2.541	1.292		4.161	1.498
0.319		0.54	0.47	5.724		4.014	1.608	2.892		2.622	2.747
0.414		1.079	0.038	1.548		0.354	1.257	2.707		2.884	0.459
0.312		1.404	0.022	1.581		2.916	3.03	0.523		1.254	4.858
0.429		0.626	0.165	7.074		0.69	2.316	2.037		5.016	7.507
0.564		0.322	0.199	9.771		3.984	0.624	2.531		1.5	1.935
0.744		0.881	0.472	5.19		0.552	1.08	3.426		1.399	0.376
0.177		0.17	0.151	2.13		1.872	2.682	0.419		1.579	0.308
0.12		0.653	0.154	1.662		0.984	1.848	1.257		3.143	1.224
0.227		0.484	0.246	2.007		0.465	1.713	0.661		2.125	4.429
0.649		0.498	0.14	2.757		2.769	0.879	1.193		1.61	2.663
0.09		0.236	0.335	3.705		0.816	1.581	0.661		1.383	0.369
0.61		0.441	0.141	2.349		1.389	3.402	0.861		4.879	0.649
0.511		0.437	0.448	13.134		0.867	2.013	3.548		0.665	3.219
1.579		0.816	0.349	4.869		1.113	1.425	3.135		6.442	2.502
0.628		0.141	0.721	4.389		1.035	0.909	3.551		3.18	1.471
0.098		0.189	0.24	1.56		2.916	2.913	0.941		0.522	1.215
0.289		1.114	0.151	2.52		2.049	0.624	2.888		0.763	1.503
0.579		0.248	0.103	4.497		1.998	1.074	4.604		1.67	5.398
0.345		0.784	0.569	1.497		1.425	3.072	3.425		2.66	2.175
0.903		0.091	0.186	2.652		0.555	2.007	3.007		1.37	1.085
2.044		0.302	0.275	10.302		0.552	2.517	2.037		4.686	1.386
0.426		0.161	0.068	4.083		3.978	2.385	5.467		5.742	1.773
0.499		0.698	0.373	1.443		1.002	1.797	1.348		3.295	1.416
0.639		1.29	0.026	3.072		1.992	2.847	1.415		1.29	0.397
0.154		0.564	0.378	3.444		2.469	2.145	0.399		6.008	0.72
1.157		0.765	0.088	2.766		3.522	1.257	3.371		4.089	1.963
0.371		0.257	0.499	3.852		1.8	1.062	4.277		0.833	0.333
0.178		0.192	0.15	3.195		1.05	1.707	0.587		4.905	4.335
0.08		0.225	0.232	3.762		2.724	2.13	2.305		2.047	0.478
0.451		0.498	0.078	3.327		1.923	1.233	4.946		2.03	3.719
0.695		0.679	0.154	2.934		0.753	6.087	0.665		1.186	2.331
0.137		0.805	0.169	2.616		1.881	0.615	0.855		5.045	4.572
0.091		0.426	0.409	1.455		1.806	1.854	1.706		6.693	2.261
0.267		0.131	0.153	2.772		1.689	1.773	1.068		3.921	0.939
0.841		0.413	0.185	1.68		2.058	1.236	2.649		1.062	0.234
0.599		0.958	0.327	5.25		1.065	0.726	2.432		8.688	1.442
0.113		0.276	0.36	1.746		2.394	2.544	1.992		1.261	2.282
0.131		0.212	0.071	2.19		0.741	4.08	1.981		1.448	0.912
0.275		0.24	0.015	1.944		0.672	2.598	0.579		1.497	1.183
0.251		0.943	0.392	2.13		0.972	5.298	0.307		4.233	1.809
0.23		0.17	0.078	2.271		1.032	0.777	1.242		1.214	1.538
0.128		0.454	0.058	2.124		2.949	1.086	7.872		6.588	6.892
0.673		0.547	0.224	7.863		0.396	1.05	2.686		4.889	1.12
0.108		0.317	0.337	4.161		2.862	1.785	2.478		0.318	5.442
1.04		0.111	0.54	2.214		0.543	1.662	0.793		3.915	1.587
0.164		0.187	0.26	2.568		0.57	2.745	0.822		2.401	0.214
0.124		0.569	0.042	6.573		1.497	2.76	0.3		3.187	0.409
0.373		0.48	0.345	3.726		1.863	1.116	1.021		0.433	0.364
0.805		0.387	0.347	1.665		4.842	2.922	3.124		2.822	1.8
0.407		1.73	0.229	4.56		1.545	0.588	3.287		2.316	6.633
0.467		0.534	0.843	3.024		2.16	1.419	1.624		1.935	0.396
0.686		0.397	0.285	5.055		1.479	1.968	5.66		0.958	2.87
0.517		0.243	0.61	1.812		3.393	1.863	0.324		3.576	2.26
0.083		0.196	0.243	9.126		1.914	3.057	1.396		6.479	2.38
0.666		0.346	0.2	2.703		0.666	1.653	2.531		2.712	1.859
0.202		0.592	0.538	1.356		2.694	1.203	1.136		2.819	3.57
0.8		0.64	0.261	2.577		2.409	2.031	0.498		2.011	5.74
0.372		0.371	0.249	2.016		0.513	0.669	1.68		3.295	1.578
0.176		1.554	0.103	3.402		2.082	3.063	1.776		2.726	2.269
0.365		0.262	0.243	1.593		2.025	2.532	2.062		1.135	0.228
0.424		0.144	0.315	3.258		1.443	1.554	0.878		5.104	1.112
0.233		0.262	0.118	7.536		0.454	0.984	0.805		2.161	0.28
0.396		0.625	0.233	1.584		0.543	4.134	1.717		1.454	1.346
0.55		0.243	0.133	3.975		1.569	1.563	1.089		2.943	0.14
0.926		0.368	0.407	1.539		0.786	1.545	2.042		0.33	1.316
0.282		0.035	0.239	8.454		3.279	3.534	4.681		1.414	6.951
0.373		0.254	0.134	8.994		0.906	1.281	3.609		8.645	3.75
0.337		0.144	0.264	4.626		2.001	0.807	1.981		2.727	1.209
0.096		0.76	0.161	6.84		0.978	0.891	1.088		2.479	0.614
0.424		0.128	0.165	7.629		0.948	2.187	4.021		3.076	3.571
0.159		0.282	0.371	4.266		1.302	2.127	0.62		0.614	3.197
0.685		0.174	0.411	3.318		1.239	2.19	2.94		1.631	1.116
0.144		0.288	0.386	2.238		0.561	4.017	1.135		2.198	2.541
0.358		0.329	0.407	15.771		2.64	2.046	5.296		3.386	0.868
0.162		0.216	0.102	7.194		7.416	0.93	3.374		3.753	1.616
0.061		0.357	0.519	2.268		0.738	2.157	4.148		1.319	4.371
0.541		0.024	0.439	1.221		1.086	1.29	1.244		1.144	2.611
0.046		0.644	0.236	3.285		0.516	2.136	2.815		1.11	4.555
0.287		0.216	0.431	6.861		1.206	0.732	7.988		1.901	1.217
0.087		0.115	0.052	3.609		1.317	1.14	0.819		1.784	1.276
0.469		0.196	0.103	1.851		2.196	1.515	2.213		0.039	0.227
0.382		0.327	0.111	3.81		0.477	1.464	3.977		3.958	0.81
0.574		0.109	0.276	2.778		0.675	1.851	4.167		2.999	3.264
0.318		0.255	0.953	3.456		2.688	4.716	3.674		3.619	6.327
0.141		0.301	0.562	3.063		0.468	2.64	0.684		2.023	1.098
0.252		0.478	0.129	2.514		0.585	4.458	1.273		1.465	5.01
0.218		0.346	0.32	4.017		4.152	4.521	3.713		3.587	1.122
0.399		0.14	0.192	1.647		2.997	1.776	0.999		5.852	1.123
0.104		0.163	0.685	2.505		1.428	0.972	0.217		0.285	1.428
0.637		0.391	0.113	2.238		0.594	1.011	4.245		2.337	1.184
0.337		0.399	0.404	5.913		4.575	1.416	0.504		0.903	2.819
0.316		0.241	0.202	2.625		1.281	3.189	1.316		2.766	0.244
1.022		0.132	0.4	8.907		1.77	2.427	1.776		2.995	5.025
0.066		0.544	0.456	1.515		3.813	2.451	2.632		0.548	0.922
0.39		0.554	0.325	2.208		4.83	2.784	1.045		2.802	1.045
0.057		0.644	0.468	1.104		1.026	1.326	1.931		2.371	1.225
0.13		0.494	0.693	1.587		2.802	2.634	0.214		2.543	5.179
0.112		0.274	1.408	2.988		1.809	1.386	1.211		1.143	0.256
0.116		0.392	0.174	1.506		1.506	2.226	2.787		0.942	9.368
0.347		0.298	0.361	9.372		1.161	4.785	4.244		3.657	1.324
0.301		0.525	0.212	2.427		2.052	1.221	1.081		1.487	3.475
0.132		0.236	0.177	4.896		1.455	1.923	1.849		1.903	0.147
0.212		0.098	2.673	1.854		1.596	1.938	0.214		2.176	2.301
0.809		0.264	0.077	2.742		2.487	5.706	0.601		1.97	4.033
0.398		0.189	0.476	2.082		1.305	0.498	6.671		3.853	4.384
0.036		0.382	0.041	6.543		0.894	1.107	1.938		0.363	1.445
0.219		0.102	0.2	1.761		2.448	0.957	1.743		1.189	0.635
0.499		0.123	0.323	1.62		1.569	1.092	4.547		2.349	0.526
0.396		0.018	0.205	4.509		0.906	4.638	3.352		1.988	0.963
0.513		0.194	0.039	1.938		3.318	1.896	3.341		1.265	0.585
0.335		0.296	0.604	4.389		1.554	1.23	0.491		1.359	0.542
0.335		0.691	0.293	2.25		2.286	0.825	0.271		3.472	3.791
0.263		0.173	0.291	3.264		1.554	5.268	2.326		2.475	2.332
0.273		0.445	0.117	2.88		2.562	1.632	4.207		2.848	1.702
0.262		0.433	0.222	11.622		1.527	2.436	2.526		3.484	2.78
0.343		0.306	0.134	1.308		1.995	0.555	0.413		1.931	0.516
0.885		0.22	0.28	2.496		1.401	1.203	5.051		4.864	3.44
0.245		0.32	0.187	2.445		2.925	1.611	6.397		2.401	0.899
0.18		0.04	0.282	6.165		1.425	3.039	4.525		0.512	2.743
0.568		0.379	0.217	3.885		2.352	0.954	7.849		3.037	0.448
0.878		0.324	1.238	8.55		1.086	1.401	6.87		3.559	0.337
0.34		0.092	0.287	7.944		1.395	1.464	0.535		0.939	0.119
0.578		0.154	0.114	2.733		5.463	1.821	2.288		0.891	1.405
0.589		0.114	0.064	2.58		1.635	0.93	6.53		1.615	0.979
1.524		0.448	0.199	9.429		2.334	2.283	1.54		3.03	3.948
0.369		0.481	0.075	3.192		1.932	1.611	1.801		0.105	5.669
0.053		0.388	0.629	2.613		1.245	1.401	3.238		0.85	0.986
0.329		0.305	0.103	2.907		1.665	2.358	3.789		2.436	0.432
1.212		0.515	0.402	8.592		0.909	1.101	1.735		4.701	15.155
0.239		0.584	0.515	1.86		1.305	0.771	8.237		1.108	7.475
0.22		0.591	0.422	3.126		1.449	2.229	5.407		4.471	3.069
0.49		0.975	0.428	7.65		1.56	1.542	1.091		3.919	0.383
0.089		0.29	0.124	1.863		8.739	1.137	2.069		1.546	6.656
0.481		0.479	0.245	1.941		1.359	1.008	2.518		5.711	1.657
0.101		0.423	0.206	2.127		1.233	1.542	3.745		1.784	1.516
0.485		0.136	0.08	3.966		0.582	2.142	0.219		7.552	0.159
0.418		0.164	0.523	2.745		0.597	2.052	11.561		1.986	1.145
0.174		0.567	0.496	5.166		1.92	3.894	1.837		2.413	0.81
0.313		0.493	0.573	5.697		2.28	1.47	0.849		3.526	1.155
0.476		0.253	0.405	4.05		1.869	0.984	1.618		2.698	0.635
0.261		0.428	0.149	1.869		0.981	1.2	5.528		4.923	0.331
0.401		0.699	0.327	4.482		1.044	1.527	0.356		2.64	0.523
0.068		1.349	0.101	6.309		0.762	1.386	1.756		5.431	2.2
0.356		0.159	0.134	1.704		1.089	2.34	1.503		2.428	2.126
		0.538	0.203	2.388		1.257	1.875	0.406		2.646	5.442
		0.604	0.436	2.271		3.159	1.794	0.119		0.686	0.828
		0.226	0.213	2.241		1.83	1.674	1.162		1.618	6.664
		0.178	0.561	3.48		1.68	0.561			2.064	3.392
		0.108	0.237			1.236	1.911			1.121	4.757
		0.189	0.139			1.554	2.763			1.816	4.489
		0.182	0.68			1.035	0.924			1.717	3.797
		0.523	0.282			1.683	5.694			0.803	2.529
		0.266	0.08			0.411	0.954			1.552	0.525
		0.601	0.056			1.674	1.041			5.572	1.702
		0.326	0.222			2.313	2.589			1.12	3.117
		0.028	0.207			1.758	0.603			2.516	2.857
		0.368	0.135			1.197	4.311			3.193	1.018
		0.518	0.269			1.188	0.636			3.385	1.361
		0.952	0.126			0.498	2.61			4.127	5.57
		0.574	0.302			1.782	1.599			2.052	7.669
		0.116	0.341			0.726	1.782			2.971	0.391
		0.36	0.305			0.957	2.814			3.454	2.265
		0.703	0.522			0.819	4.335			2.063	4.45
		0.461	0.084			1.83	0.807			4.064	0.832
		0.208	0.075			0.72	1.611			3.73	0.294
		0.581	0.12			1.8	1.704			1.838	1.471
		0.952	0.361			1.053	3.774			3.199	1.898
		0.408	0.141			1.107	1.245			4.301	0.725
		0.061	0.386			1.848	4.128			1.801	0.202
		0.41	0.328			1.479	2.502			0.867	1.485
		0.144	0.873			0.591	1.395			1.046	2.498
		0.697	1.769			0.876	2.124			4.955	1.898
		1.911	0.179			1.179	1.872			4.467	2.57
		0.255	1.529			1.353	2.319			3.332	0.961
		0.632	0.718			2.244	4.728			1.657	22.477
		0.103	1.402			4.629	1.728			1.552	1.711
		0.274	0.036			1.299	3.159			1.194	6.345
		1.625	0.134			1.101	2.031			5.625	3.979
		0.573	0.253			1.071	2.517			5.866	1.462
		0.939	0.656			1.377	1.962			5.347	6.012
		0.241	0.321			2.199	3.78			4.22	4.043
		0.295	0.378			3.837	2.25			11.165	1.182
		1.757	0.249			2.925	1.044			3.125	1.082
		0.576	0.16			1.911	0.636			0.834	1.62
		0.164	0.063			0.768	0.135			3.436	0.248
		0.13	0.422			1.191	2.115			2.478	0.406
		0.566	0.242			0.861	2.517			1.109	1.496
		0.201	0.238			1.596	1.122			0.904	1.39
		0.336	0.165			1.503	0.354			1.76	0.564
		0.572	0.077			2.868	1.515			5.486	1.293
		0.648	1.239			0.966	1.029			1.273	2.616
		0.323	0.079			1.176	0.738			4.498	1.314
		0.253	0.094			3.159	3.405			2.668	3.194
		0.237	0.097			1.362	1.59			2.345	0.841
		0.169	0.212			1.749	1.467			5.59	6.588
		0.017	0.222			2.868	2.847			3.202	0.669
		0.881	0.092			2.673	1.371			1.272	1.092
		0.088	0.083			0.864	0.888			0.813	0.98
		1.07	0.318			0.594	0.663			4.231	2.69
		0.247	0.134			2.655	3.447			6.104	1.305
		0.355	0.321			0.93	2.1			1.788	1.583
		1.014	0.6			2.349	2.307			2.513	4.095
		0.269	0.123			1.68	4.398			1.279	0.475
		0.403	0.111			1.731	1.065			3.397	0.364
		0.197	0.12			2.478	1.503			3.44	5.87
		0.268	0.158			3.567	2.712			3.914	3.224
		0.41	0.204			1.41	1.578			1.918	1.018
		0.537	0.218			1.944	1.818			3.217	1.62
		0.335	0.297			9.51	3.267			6.344	6.438
		0.522	0.22			0.351	1.356			2.645	0.206
		2.334	0.115			1.074	0.438			2.943	0.23
		0.487	0.117			2.298	4.092			3.177	1.686
		0.258	0.312			2.097	2.304			2.073	0.993
		0.332	0.257			13.767	2.154			1.504	3.83
		0.196	0.316			1.11	1.089			9.717	4.501
		0.401	0.067			0.588	1.11			4.589	2.001
		1.373	0.036			2.226	0.831			5.774	0.57
		0.566	0.3			1.26	0.729			7.215	1.388
		0.772	0.062			1.233	1.041			2.752	0.934
		0.442	0.131			0.597	1.446			5.801	2.017
		0.174	0.138			1.449	9.297			2.872	2.884
		0.306	0.766			1.263	1.026			2.341	2.556
		1.871	0.668			3.966	3.111			0.806	3.581
		0.125	0.21			0.468	4.206			6.236	0.351
		0.378	1.13			2.376	9.294			4.078	2.325
		0.669	0.35			2.478	10.191			4.831	1.869
		0.377	0.179			9.675	3.162			4.053	3.847
		0.395	0.194			6.906	1.41			1.708	2.207
		0.617	0.124			0.975	2.649			2.549	2.038
		0.172	0.025			1.176	3.129			4.63	1.968
		0.402	0.25			1.32	13.875			1.599	1.656
		0.202	0.284			5.133	4.62			2.395	6.002
		0.14	0.476			1.704	3.72			6.776	0.325
		1.667	0.245			1.071	2.805			6.313	0.709
		0.208	0.258			0.882	2.952			3.712	1.847
		0.084	0.36			1.827	2.262			2.133	0.924
		0.169	0.231			2.322	1.566			2.35	0.3
		0.777	0.273			0.813	1.53			4.224	0.407
		0.027	0.734			0.987	4.077			6.632	3.966
		0.027	0.254			0.894	1.818			4.441	0.742
		0.265	0.322			1.44	1.713			3.069	2.402
		0.165	0.564			1.095	0.876			4.115	0.713
		0.254	0.25			1.416	1.203			2.502	2.734
		0.449	0.226			0.882	1.679			0.779	0.296
		0.039	0.231			1.668	1.212			4.86	0.597
		0.163	0.385			2.085	2.367			0.732	0.806
		0.383	0.232			1.227	2.934			4.071	6.784
		0.258	0.224			1.083	0.657			5.445	6.103
		0.533	0.27			0.594	0.786			0.999	3.473
		0.078	0.234			0.954	5.643			2.263	1.169
		0.431	0.029			2.472	1.977			0.301	1.277
		2.384	0.67			4.776	1.602			2.425	0.387
		0.138	0.276			1.053	6.606			1.471	1.582
		0.5	0.087			4.338	0.72			4.683	1.498
		1.47	0.414			4.173	2.853			4.723	1.124
		0.43	0.739			1.473	1.827			1.168	1.621
		0.803	0.201			0.603	1.122			1.298	1.908
		0.476	0.421			2.292	1.8			13.827	0.483
		1.014	0.272			3.279	1.959			2.062	2.899
		0.087	0.021			2.517	1.833			0.347	1.294
		0.343	0.166			2.142	1.047			2.966	0.14
		0.732	0.132			1.371	0.477			4	0.311
		0.068	0.235			2.754	15.681			1.365	2.89
		0.454	0.189			3.033	1.056			2.307	0.104
		0.123	0.317			0.834	8.307			1.642	0.222
		0.105	0.081			2.82	2.391			1.336	4.61
		0.491	0.188			2.754	0.84			2.418	0.877
		0.756	0.14			0.471	0.78			4.306	7.02
		0.291	0.342			2.277	2.505			2.696	3.913
		0.411	0.281			1.668	1.599			6.762	1.083
		0.539	0.246			3.006	1.602			8.881	2.464
		0.427	0.187			3.051	1.404			2.406	3.804
		0.038	0.267			1.302	1.434			2.292	1.338
		0.421	0.041			2.193	0.339			4.14	0.224
		0.106	0.322			1.278	5.193			6.506	0.597
		0.029	0.509			2.487	2.721			7.29	1.21
		0.124	0.182			2.358	3.708			0.823	1.187
		0.438	0.026			1.968	4.221			4.711	3.669
		0.245	0.128			0.549	2.952			2.676	2.632
		0.118	0.256			0.465	1.965			6.686	1.739
		0.363	0.075			2.568	3.357			7.159	2.265
		0.111	0.222			0.54	0.729			4.479	2.187
		0.461	0.327			1.806	3.039			2.825	3.061
		0.166	0.442			3.072	0.987			0.33	3.088
		0.619	0.188			1.116	1.122			6.691	0.524
		0.31	0.349			3.09	4.821			4.275	5.654
		0.24	0.584			0.786	1.731			3.505	3.04
		0.278	0.202			4.569	4.293			1.012	1.803
		0.131	0.705			2.034	1.761			1.44	1.777
		0.47	0.525			2.19	1.452			1.28	0.421
		0.433	0.346			1.65	3.525			0.251	0.17
		1.706	0.561			0.834	3.252			0.866	2.668
		0.124	0.336			1.575	5.115			1.799	1.903
		0.332	0.297			0.942	7.092			3.056	2.319
		0.239	0.037			0.975	3.198			0.912	1.217
		0.156	0.027			0.618	4.857			4.495	1.715
		0.616	0.254			2.601	1.056			3.3	0.862
		0.176	0.171			6.801	1.335			0.89	3.668
		0.43	0.072			1.8	3.012			1.951	0.648
		0.652	0.182			3.345	1.659			3.781	2.072
		0.501	0.258			2.538	0.99			2.335	1.596
		0.125	0.325			0.834	3.651			2.14	2.973
		0.215	1.092			1.638	2.925			3.286	1.987
		0.608	0.322			1.452	3.183			2.82	3.226
		0.566	0.5			2.148	6.894			1.358	2.374
		0.222	0.254			0.969	1.389			3.008	2.985
		0.316	0.286			0.552	7.044			5.025	1.139
		0.367	0.315			2.094	3.42			2.415	1.366
		0.702	0.554			0.927	3.21			3.559	6.354
		0.317	0.229			4.512	0.999			4.146	2.094
		0.252	0.388			2.469	0.699			1.692	0.518
		0.586	0.193			1.185	4.899			2.408	1.373
		0.705	0.087			0.739	1.225			4.17	3.631
		0.456	0.649			2.121	1.995			2.333	1.771
		0.567	0.115			0.948	0.555			2.113	0.221
		0.346	0.073			1.689	2.442			2.395	5.658
		0.383	0.515			2.622	0.504			1.873	2.904
		0.398	0.012			1.455	0.606			2.967	1.482
		0.334	0.25			2.421	0.606			4.133	1.935
		0.441	1.061			1.956	4.326			1.419	6.908
		0.184	0.31			1.446	13.167			1.474	3.023
		0.145	0.368			1.668	1.602			1.832	7.622
		0.213	0.231			0.501	3.357			3.752	1.673
		0.504	0.257			1.131	3.405			4.771	0.978
		0.022	0.26			0.726	2.07			4.02	0.693
		0.393	0.573			0.768	0.822			4.259	4.389
		0.467	0.142			3.465	1.248			5.994	8.161
		0.164	0.578			8.091	3.354			4.754	3.207
		0.384	0.293			0.771	2.409			0.76	6.468
		0.059	0.492			2.022	0.303			2.989	1.787
		0.246	0.224			2.427	3.633			2.256	2.422
		0.207	0.206			4.08	0.42			5.08	0.86
		0.214	0.15			1.167	0.768			1.483	4.964
		0.414	0.261			1.05	1.899			2.297	1.593
		0.464	0.372			1.05	5.166			2.489	0.964
		0.245	0.194			0.54	0.996			6.423	1.25
		0.539	0.399			1.959	2.361			3.254	1.207
		0.451	0.188			1.344	1.065			3.276	0.607
		0.142	0.819			1.476	7.119			2.922	8.292
		0.736	0.258			1.575	1.617			2.074	0.617
		0.755	0.623			1.527	3.765			4.838	5.271
		0.435	0.266			2.343	1.371			3.377	0.896
		0.91	0.661			1.092	2.4			2.936	1
		0.575	0.536			1.062	1.671			2.834	0.349
		0.645	0.143			1.941	1.167			2.274	9.968
		0.172	0.59			2.445	4.551			2.629	7.24
		0.074	0.526			2.478	0.978			4.058	1.338
		1.079	0.213			0.87	1.095			5.054	8.257
		1.449	0.28			1.539	4.794			2.061	0.576
		0.036	0.301			0.684	2.085			3.579	1.354
		0.872	0.139			2.892	1.08			3.269	4.252
		0.393	1.27			0.855	2.283			2.413	1.276
		0.142	0.314			0.879	1.122			1.452	1.064
		0.684	0.298			0.942	3.282			1.071	8.325
		0.617	0.041			0.618	4.728			1.334	2.686
		0.656	0.239			1.002	1.278			0.681	5.584
		0.281	0.196			0.69	1.131			3.346	1.223
		0.888	0.252			1.764	1.275			2.868	3.241
		0.163	0.216			0.981	1.623			1.942	1.225
		0.457	0.715			1.191	2.751			2.09	1.33
		0.727	0.191			1.143	2.961			0.734	0.499
		0.673	0.111			1.14	1.176			4.433	1.574
		0.352	0.653			1.743	1.086			2.102	0.242
		0.201	0.438			1.188	1.023			1.509	1.162
		0.459	0.111			0.846	7.773			2.866	0.873
		1.942	0.505			1.884	3.213			4.62	2.691
		0.459	0.07			0.465	0.765			3.88	1.37
		0.161	0.107			3.027	1.056			1.006	0.74
		0.487	0.273			1.65	0.618			7.186	9.119
		0.376	0.162			3.291	3.552			3.9	2.592
		0.92	0.182			0.606	3.849			2.242	2.947
		0.589	0.229			0.54	1.032			2.626	0.576
		0.183	0.078			1.248	0.636			1.02	4.792
		0.534	0.303			1.629	3.894			1.76	0.393
		0.066	0.187			1.413	3.345			6.104	3.506
		0.158	0.28			1.86	0.882			8.911	1.218
		0.201	0.035			0.744	3.426			2.778	1.027
		0.25	0.077			3.129	1.236			5.332	4.414
		0.549	0.245			0.747	2.529			2.99	2.64
		0.395	0.363			2.622	1.473			4.992	6.242
		0.277	0.077			0.894	1.101			0.877	2.006
		0.499	0.02			1.194	1.08			1.317	0.26
		0.238	0.031			1.524	0.72			3.82	1.298
		0.452	0.126			1.707	0.378			2.618	0.931
		0.091	0.103			0.612	0.78			1.583	1.35
		0.469	0.642			2.721	3.345			1.425	1.523
		0.416	0.115			2.523	0.846			2.013	1.859
		0.171	0.231			2.892	10.002			2.522	1.574
		0.641	0.344			0.726	1.515			1.631	9.858
		0.291	0.108			4.188	2.43			3.204	0.116
		0.204	0.269			1.938	2.031			2.208	1.102
		1.416	0.406			2.226	0.567			2.877	0.633
		0.262	0.132			2.451	2.868			7.016	1.34
		0.385	0.32			1.35	0.378			2.032	0.233
		0.472	0.064			0.762	1.488			1.608	0.55
		0.456	0.074			0.618	5.169			1.147	1.689
		0.339	0.451			0.318	3.939			5.045	1.63
		0.34	0.115			0.486	1.209			3.002	1.304
		0.121	0.133			1.44	2.142			1.109	1.404
		0.577	0.166			1.872	2.94			1.616	0.638
		0.545	0.203			2.154	1.485			4.235	2.332
		0.135	0.309			1.107	5.514			6.833	5.435
		0.44	0.531			4.026	1.662			0.564	1.79
		0.198	0.545			1.263	1.554			8.711	2.073
		0.122	0.351			1.119	20.724			1.932	2.101
		0.352	0.109			1.434	4.095			0.138	2.377
		0.157	0.021			0.546	3.144			8.767	4.697
		0.145	0.065			0.435	1.191			3.781	0.654
		0.468	1.348			0.438	0.606			2.723	1.2
		0.396	0.538			1.755	1.356			6.722	0.195
		0.148	0.267			1.791	0.735			2.062	6.258
		0.569	0.202			2.247	1.293			5.693	1.983
		0.674	0.508			2.013	2.058			4.205	1.718
		0.67	0.206			0.861	1.59			4.741	0.225
		0.473	0.17			1.212	0.459			0.453	3.005
		0.105	0.408			2.541	3.48			0.339	0.404
		0.084	0.365			3.129	2.331			5.056	0.585
		0.106	0.589			1.776	1.518			1.806	2.828
		0.257	0.411			1.209	3.903			0.515	2.595
		0.132	0.339			0.579	2.082			2.004	1.94
		0.209	0.121			1.248	0.993			0.675	1.022
		0.25	0.401			2.016	1.656			1.82	8.063
		0.264	0.306			1.83	3.372			6.844	2.251
		0.745	0.36			0.759	14.907			3.412	3.862
		0.497	0.3			1.422	1.662			8.508	1.61
		0.12	0.635			0.756	1.662			3.608	1.817
		0.134	0.248			0.921	3.195			3.201	2.894
		0.503	0.072			2.25	0.786			0.614	1.432
		0.243	0.031			2.517	2.808			3.936	0.459
		0.27	0.173			1.062	2.736			0.795	0.214
		0.978	0.067			2.814	1.041			4.986	0.108
		0.908	0.082			0.939	3.225			6.968	1.41
		0.783	0.138			1.545	2.214			4.964	2.27
		0.657	0.299			0.819	1.272			3.133	0.493
		0.437	0.456			0.924	1.596			0.534	1.924
		0.24	0.247			2.019	1.251			2.964	2.627
		0.257	0.601			0.996	3.576			1.284	5.071
		0.74	0.021			4.452	1.509			2.985	0.486
		0.36	0.503			0.654	1.758			2.292	4.024
		0.194	0.154			7.452	1.506			5.033	1.607
		0.085	0.369			1.827	2.37			1.591	3.431
		1.83	0.048			2.22	1.173			2.035	0.46
		0.489	0.223			0.978	1.653			4.996	5.039
		0.149	0.081			1.05	2.646			0.505	1.679
		0.147	0.104			2.136	2.811			1.57	0.355
		1.08	0.054			1.887	1.401			3.154	1.677
		0.381	0.222			2.058	1.338			3.458	0.783
		0.727	0.328			0.786	2.52			2.509	2.453
		0.793	0.266			0.882	0.828			3.395	2.201
		0.36	0.139			1.596	1.434			3.632	4.313
		0.205	0.544			1.347	0.636			0.75	0.856
		0.107	0.513			3.234	1.785			1.309	3.548
		0.438	0.194			0.441	2.592			3.603	5.26
		0.468	0.257			1.038	3.534			1.38	3.525
		0.331	0.115			3.477	3.582			3.481	1.727
		0.505	0.427			0.771	1.41			6.021	3.426
		0.51	0.245			1.047	1.458			5.171	2.23
		0.306	0.199			0.87	3.093			0.32	2.366
		0.701	0.949			1.578	3.822			6.634	2.238
		0.253	0.316			0.552	2.001			7.382	2.369
		0.025	0.088			0.573	6.054			5.002	0.518
		1.102	0.295			0.711	2.127			5.283	1.401
		0.65	0.464			1.293	3.618			2.527	4.508
		0.191	6.566			1.32	2.433			2.058	2.859
		0.184	0.056			1.14	1.659			3.386	2.194
		1.12	0.22			1.053	0.921			1.499	0.552
		0.161	0.035			0.747	2.025			1.873	2.492
		1.32	0.289			1.59	2.376			0.649	2.889
		0.509	0.245			1.668	2.151			4.803	2.481
		0.564	0.351			6.456	2.202			4.18	3.19
		0.274	0.235			0.435	1.743			3.186	0.842
		0.729	0.104			2.301	2.106			1.306	1.137
		0.289	0.115			0.504	2.388			2.431	0.821
		0.226	0.076			0.444	4.866			1.334	0.264
		0.443	0.025			2.034	1.674			1.265	0.717
		0.603	0.295			1.767	0.666			4.743	4.661
		0.097	0.495			1.089	1.572			1.072	1.981
		0.283	0.074			1.521	1.083			0.854	1.252
		0.29	0.153			2.352	1.491			1.015	2.183
		0.42	0.367			1.566	3.075			7.097	0.583
		0.642	0.145			0.834	2.886			1.965	0.832
		0.941	0.212			1.788	1.119			3.856	0.566
		0.252	0.353			3.753	1.269			0.357	1.221
		0.415	0.987			1.53	8.502			0.192	2.66
		0.599	0.285			0.777	3.453			4.549	1.169
		0.044	2.277			0.288	2.034			2.753	0.351
		0.138	0.418			0.225	1.125			2.243	0.73
		0.569	0.117			1.845	1.386			2.548	1.085
		0.35	2.838			0.648	1.521			4.653	2.815
		0.298	0.129			1.299	4.341			4.525	1.152
		1.307	0.341			1.152	1.074			3.585	0.504
		0.287	0.363			1.851	4.089			7.585	2.998
		0.212	0.344			0.837	5.457			2.231	1.552
		0.334	0.315			1.572	5.595			7.311	3.796
		0.988	0.219			3.63	0.33			0.753	0.51
		0.086	0.207			2.985	1.275			4.713	0.64
		0.099	0.331			0.672	1.197			5.263	7.984
		1.828	0.215			2.313	3.045			0.602	1.161
		0.322	0.224			0.915	1.791			3.792	3.557
		0.03	0.279			2.181	1.788			8.658	7.065
		0.259	0.113			0.684	1.11			1.583	0.468
		0.349	0.387			7.476	1.314			12.004	0.072
		0.301	0.759			1.371	3.405			2.927	16.587
		0.328	0.022			4.254	0.972			3.227	1.114
		0.464	0.186			1.548	1.956			3.572	1.402
		0.345	0.14			1.689	3.012			1.839	0.266
		0.336	1.318			1.575	3.261			1.143	1.993
		0.316	0.391			1.929	5.157			2.07	7.727
		0.443	0.387			0.39	2.49			2.027	1.892
		0.306	0.193			0.915	1.773			4.318	0.171
		0.545	0.953			0.837	1.482			2.757	1.927
		0.725	0.259			1.35	1.167			1.839	1.027
		0.407	0.125			2.076	2.742			3.018	0.878
		0.491	0.232			1.698	1.401			3.719	1.556
		0.886	0.178			1.233	2.595			1.206	0.359
		0.59	0.21			2.751	0.504			2.008	0.141
		0.049	0.128			1.74	2.163			0.823	1.511
		0.144	0.428			1.854	3.573			3.341	2.287
		0.042	0.36			1.065	1.221			5.523	2.344
		0.221	0.311			0.45	1.758			3.551	4.423
		0.9	0.187			4.737	3.402			7.773	0.176
		0.795	0.32			1.869	2.985			3.171	1.073
		0.091	0.053			3.048	1.851			4.947	1.992
		0.215	0.168			1.065	2.211			0.594	0.801
		0.47	0.935			5.439	4.683			2.304	0.862
		0.131	0.991			1.128	1.992			1.773	1.093
		0.064	0.568			0.861	0.571			4.182	0.507
		0.046	0.555			3.123	0.987			0.427	0.173
		0.716	0.832			1.971	0.666			4.945	0.323
		0.138	0.959			0.342	1.428			3.069	0.774
		0.219	0.547			3.117	1.989			2.933	14.177
		0.298	0.12			0.687	0.666			2.646	2.942
		0.831	0.4			0.57	2.094			3.625	3.457
		1.882	0.009			2.238	0.618			1.298	1.998
		0.48	0.139			1.485	1.29			4.623	5.153
		0.832	0.165			1.173	2.022			3.198	2.379
		0.248	0.284			0.432	1.677			4.088	1.786
		0.278	0.062			2.913	1.572			3.318	1.623
		0.844	0.272			2.085	0.927			2.221	1.654
		0.17	1.358			2.295	0.573			0.257	2.106
		0.313	0.346			2.202	1.617			5.928	1.196
		0.229	0.366			0.276	4.404			4.131	2.859
		0.337	0.186			0.681	2.121			6.789	0.316
		0.401	0.277			2.799	1.713			3.599	2.386
		0.026	0.226			0.294	0.864			7.024	1.512
			1.421			1.239	0.456			3.313	3.072
			0.203			1.794	0.963			13.213	0.28
			0.508			1.176	0.753			1.416	0.504
			0.347			1.953	1.419			1.504	0.727
			0.308			2.55	0.996			2.619	2.171
			0.089			0.999	2.928			2.896	0.455
			0.474			1.8	1.284			4.557	1.999
			0.288				3.864				5.146
			0.299				3.756				2.266
			0.375				3.597				11.357
			0.443				2.874				1.206
			0.089				1.149				0.454
			0.457				0.783				0.218
			0.098				1.44				0.761
			0.503				1.047				0.601
			1.182				1.497				1.145
			0.387				3.291				2.848
			0.189				3.639				3.046
			0.116				0.609				1.456
			0.364				1.617				0.711
			0.25				0.993				1.168
			0.16				6.441				0.523
			1.304				3.051				1.069
			0.15				2.475				4.024
			0.101				1.449				1.644
			0.358				1.548				1.967
			0.381				1.89				4.681
			0.122				0.954				0.49
			0.615				1.173				0.27
			0.453				4.101				0.583
			0.509				2.799				1.172
			0.333				0.954				0.562
			0.422				1.386				4.22
			0.114				0.636				1.259
			1.754				3.585				2.797
			0.232				3.648				1.185
			0.405				1.713				2.233
			0.16				1.014				1.042
			0.019				0.939				0.227
			0.168				4.323				5.076
			0.106				1.065				7.851
			0.367				3.348				2.474
			0.215				1.32				0.639
			0.063				2.832				7.096
			0.359				2.955				2.807
			0.022				1.299				0.345
			0.145				1.113				5.789
			0.076				1.815				4.032
			0.16				1.662				2.394
			0.233				2.628				1.944
			0.335				2.208				0.343
			0.456				4.029				1.45
			0.257				0.639				1.63
			0.193				3.171				4.005
			0.192				1.878				0.421
			0.879				1.509				3.348
			0.228				1.56				0.225
			0.146				1.518				1.798
			0.032				0.39				1.031
			0.791				10.995				1.029
			5.022				5.775				4.301
			0.13				1.281				0.628
			0.058				1.233				2.57
			0.144				1.236				1.287
			0.366				2.724				1.406
			0.606				3.708				3.513
			0.202				1.566				7.545
			0.158				4.494				0.949
			0.397				0.732				5.666
			0.151				1.431				0.958
			0.196				2.121				1.064
			0.376				2.235				0.285
			0.144				1.008				5.739
			0.427				0.921				2.633
			0.097				1.719				1.522
			0.265				3.789				1.838
			0.521				4.539				4.6
			1.263				1.053				3.425
			0.089				2.181				7.701
			1.118				1.725				2.667
			0.148				1.124				1.825
			0.325				2.661				2.009
			0.701				1.461				1.083
			0.276				2.862				0.989
			0.165				0.981				4.91
			0.09				3.417				0.386
			0.156				4.731				3.818
			0.188				1.548				1.707
			0.139				3.195				1.148
			0.436				1.377				0.775
			0.256				1.098				0.444
			0.127				2.67				2.923
			0.189				2.133				0.788
			0.257				10.656				0.468
			0.079				1.038				7.161
			0.253				0.84				0.518
			0.194				0.816				0.418
			0.26				0.381				0.212
			0.312				0.885				4.396
			0.134				0.786				2.514
			1.067				3.162				2.277
			0.088				1.113				5.768
			0.152				2.196				0.501
			2.994				2.469				1.835
			0.039				1.809				0.995
			0.018				0.897				1.027
			1.065				2.523				1.948
			0.221				1.392				1.79
			0.345				1.062				3.216
			0.251				0.828				0.768
			0.249				5.745				1.104
			0.365				6.237				6.56
			0.494				5.55				2.044
			0.382				1.734				1.032
			0.186				3.732				1.457
			0.08				1.002				1.518
			0.343				3.681				1.355
			0.14				1.29				6.335
			0.471				7.647				4.289
			0.307				1.983				2.356
			0.419				2.508				1.139
			0.62				0.855				2.035
			0.355				2.658				2.66
			0.267				0.852				3.556
			0.34				0.858				0.352
			0.255				4.386				2.509
			0.902				1.125				1.714
			0.439				3.723				2.188
			0.3				1.587				0.866
			0.208				1.797				2.202
			0.273				2.481				4.96
			0.258				1.197				5.011
			0.487				1.818				0.728
			0.121				4.11				0.433
			0.058				2.271				3.567
			0.266				1.215				3.511
			0.245				5.934				4.322
			0.462				4.296				0.231
			0.024				0.849				6.892
			0.323				0.582				3.35
			0.173				3.663				1.823
			0.468				1.779				0.386
			0.389				2.406				2.513
			0.085				3.039				0.406
			0.41				1.269				2.884
			0.607				7.158				2.493
			0.186				1.182				0.584
			0.102				0.864				0.533
			0.25				2.328				1.187
			0.278				3.663				2.936
			0.903				4.065				4.478
			0.259				0.672				2.326
			0.186				1.248				11.302
			2.293				1.422				0.339
			0.573				3.27				4.929
			0.381				1.035				0.94
			0.173				2.427				1.61
			0.208				0.867				0.157
			0.007				3.546				2.555
			0.475				1.782				0.309
			0.431				2.382				0.39
			0.405				1.536				3.717
			0.155				1.716				1.15
			0.184				1.728				1.876
			0.084				2.067				1.634
			0.265				2.136				2.694
			0.31				1.239				1.444
			0.013				1.431				0.214
			0.124				2.526				0.47
			0.376				0.99				0.629
			0.118				1.083				5.078
			0.154				0.963				3.107
			0.379				3.576				5.356
			0.379				5.163				7.207
			0.108				0.702				0.555
			0.421				2.649				2.436
			0.331				1.281				1.378
			0.067				3.549				0.202
			0.049				2.988				0.63
			0.378				2.235				5.456
			1.723				1.833				0.282
			0.209				5.532				1.505
			0.241				2.334				1.539
			0.458				1.17				0.756
			0.202				1.452				2.296
			0.34				1.494				0.631
			0.076				2.529				0.27
			0.116				0.441				0.094
			0.347				0.945				1.045
			0.291				2.589				0.69
			0.378				7.872				2.542
			0.226				4.041				1.47
			0.357				6.519				4.203
			0.179				2.331				1.019
			0.092				3.471				1.645
			0.209				0.732				5.458
			0.061				2.391				4.34
			1.482				1.239				1.667
			0.083				1.365				0.429
			0.527				1.248				3.736
			0.228				4.65				3.793
			0.189				0.372				0.188
			0.203				0.585				4.679
			0.027				0.468				0.559
			0.151				1.563				0.856
			0.124				1.671				9.171
			0.036				1.26				0.103
			0.515				2.556				3.515
			0.079				0.498				0.078
			0.193				0.522				3.641
			0.271				0.84				0.984
			0.3				3.96				3.078
			0.291				1.668				0.362
			0.631				2.166				2.375
			0.122				1.188				7.657
			0.23				0.666				2.541
			0.043				1.272				0.51
			0.169				0.924				0.759
			0.332				4.842				5.101
			0.151				3.222				0.485
			0.038				0.366				0.122
			0.123				4.95				0.445
			0.465				4.041				1.803
			0.297				1.263				0.792
			0.285				0.567				1.585
			2.554				2.742				3.94
			0.116				6.987				3.023
			0.087				0.843				2.038
			0.738				0.627				4.748
			0.247				2.181				8.29
			0.239				2.124				2.273
			0.241				4.26				1.649
			0.257				2.136				8.102
			0.09				4.923				0.497
			0.047				0.513				0.769
			0.284				0.792				1.684
			0.248				1.653				2.836
			0.112				0.936				0.752
			0.392				1.749				2.828
			0.026				2.577				0.843
			0.324				1.245				3.891
			0.4				1.008				0.203
			0.148				1.803				0.767
			0.138				1.341				0.511
			0.589				4.737				0.135
			0.524				2.784				0.77
			0.387				2.649				4.879
			0.44				1.686				0.582
			1.695				1.257				2.122
			0.242				3.756				1.824
			0.222				1.125				0.727
			0.439				2.247				2.896
			1.004				1.911				1.309
			0.312				1.716				0.957
			0.266				0.582				0.433
			0.37				1.053				0.447
			0.357				3.525				2.359
			0.23				1.359				0.478
			0.199				1.68				3.219
			0.118				4.47				0.499
			1.911				0.576				9.843
			0.293				2.664				3.643
			0.147				3.018				1.854
			0.029				3.093				2.445
			0.208				1.488				4.282
			0.243				3.663				3.221
			1.158				3.522				0.422
			0.227				1.143				1.267
			0.374				4.155				3.441
			0.364				1.608				6.46
			0.409				0.393				2.077
			0.306				1.98				1.387
			0.206				2.874				3.977
			0.233				0.804				0.306
			0.214				2.361				0.695
			0.381				2.277				3.398
			0.134				1.257				2.372
			1.354				1.098				3.997
			0.174				1.098				7.07
			0.157				0.897				1.783
			0.109				2.385				5.425
			0.115				1.299				1.017
			0.06				1.413				2.366
			0.497				2.04				2.415
			1.372				1.032				1.94
			0.205				1.224				0.948
			0.458				0.876				4.563
			0.218				0.264				2.093
			0.451				3.03				0.222
			0.47				1.02				0.736
			0.13				0.735				0.089
			0.143				4.332				2.046
			0.158				4.026				3.302
			0.185				0.861				3.729
			0.111				2.319				2.264
			0.369				1.035				3.758
			0.071				2.193				1.521
			1.467				0.957				1.55
			0.203				1.284				3.13
			0.108				4.425				0.29
			0.477				0.636				0.886
			0.083				2.793				1.914
			0.3				7.665				5.931
			1.165				2.238				2.461
			0.063				1.926				2.181
			0.632				1.383				0.9
			0.243				1.098				0.726
			0.231				2.001				0.843
			0.346				9.804				1.606
			0.446				2.187				2.039
			0.44				1.566				2.897
			0.185				2.388				1.288
			0.898				3.534				8.302
			0.376				2.922				5.664
			0.247				3.492				1.986
			0.359				0.444				3.105
			0.215				2.028				2.044
			0.237				2.091				5.954
			0.025				3.702				0.478
			0.579				0.786				2.143
			0.327				2.367				0.777
			0.372				2.178				9.198
			0.274				1.995				7.563
			0.562				3.21				2.863
			0.099				1.608				1.101
			0.338				0.933				2.91
			1.053				3.228				5.504
			0.141				1.422				0.31
			0.182				2.037				2.803
			0.371				2.907				2.553
			0.208				1.692				0.082
			0.534				2.223				0.996
			0.18				2.061				3.268
			0.115				2.979				3.43
			0.467				0.72				1.867
			0.661				2.499				2.749
			0.453				1.155				3.241
			0.079				2.739				1.652
			0.173				0.9				11.471
			0.299				1.308				4.351
			0.105				1.254				0.196
			0.248				1.902				1.731
			0.031				1.659				1.112
			0.287				1.473				0.663
			0.305				2.715				1.203
			0.026				3.636				1.464
			0.142				2.034				0.247
			0.162				2.01				2.774
			0.438				2.043				2.134
			0.307				3.735				0.331
			0.263				3.063				1.242
			0.306				2.49				4.076
			0.053				2.307				3.707
			0.882				1.458				0.662
			0.079				1.995				3.823
			0.224				1.236				0.298
			0.229				0.975				0.217
			0.212				1.251				5.399
			0.44				5.073				2.092
			0.355				2.31				2.728
			0.1				3.453				1.109
			0.72				2.064				2.841
			0.107				3.966				0.4
			0.219				1.14				1.053
			0.082				1.044				2.972
			0.233				1.815				2.401
			0.402				1.818				6.638
			0.219				2.901				2.75
			0.496				1.221				0.756
			0.317				1.608				3.665
			0.227				9.177				1.871
			0.418				1.959				1.641
			0.285				2.235				3.173
			0.031				4.761				3.085
			0.09				4.68				0.331
			0.08				0.678				1.624
			0.385				6.966				2.166
			0.363				0.714				2.724
			0.887				1.344				0.729
			0.259				1.356				0.74
			0.277				1.506				0.302
			0.135				3.933				0.729
			0.023				0.405				0.868
			0.173				1.173				10.886
			0.126				1.863				1.563
			0.865				3.159				4.907
			0.455				1.065				3.136
			0.65				0.942				1.279
			0.301				1.887				0.187
			1.581				1.26				3.457
			0.363				1.986				4.421
			0.567				2.697				2.181
			0.047				3.3				2.014
			0.021				3.906				1.753
			0.301				2.493				3.27
			0.234				1.533				1.97
			0.135				1.203				5.332
			0.039				1.317				2.445
			0.379				8.886				0.207
			0.209				1.707				0.423
			0.028				1.305				1.193
			0.185				3.438				0.46
			0.075				0.57				1.038
			0.253				3.699				0.749
			0.129				1.428				1.021
			0.639				3.84				1.244
			0.214				1.584				2.194
			0.595				1.758				6.436
			0.987				2.619				0.923
			0.327				1.197				0.638
			0.079				1.191				0.798
			1.807				0.906				1.363
			0.426				0.597				1.027
			0.265				5.688				1.251
			0.062				0.981				5.594
			0.356				2.316				0.68
			0.079				2.22				2.356
			0.208				2.256				1.124
			0.18				1.41				1.51
			0.45				1.305				2.539
			0.16				1.737				2.818
			0.528				9.06				0.928
			0.265				1.056				0.397
			0.286				5.937				2.681
			0.327				1.017				2.051
			0.257				0.747				6.641
			2.982				2.181				2.287
			0.343				0.621				10.908
			0.294				4.251				0.727
			0.656				1.896				6.707
			0.354				1.686				1.985
			0.194				2.391				4.851
			0.863				1.089				4.194
			0.134				3.615				4.869
			0.205				0.981				9.511
			0.202				0.828				2.394
			0.286				0.984				2.065
			0.35				9.042				0.763
			0.292				5.652				1.181
			0.043				1.482				1.339
			0.165				1.128				3.472
			0.336				2.667				2.674
			0.281				3.225				0.95
			0.451				3.138				1.638
			0.35				4.572				3.221
			0.305				2.781				2.099
			0.091				0.654				2.115
			0.246				1.047				1.149
			0.102				3.54				1.243
			0.081				2.946				2.374
			0.841				1.428				0.086
			0.034				1.353				2.399
			1.414				1.254				0.132
			0.419				0.876				0.35
			0.078				2.379				3.539
			0.063				1.284				1.209
			0.642				2.466				0.425
			0.204				0.714				6.21
			0.325				0.804				7.054
			0.086				1.224				3.022
			0.314				5.718				1.759
			0.209				4.911				0.371
			0.231				2.271				2.123
			0.098				0.942				0.245
			0.103				1.677				1.445
			0.474				1.83				1.083
			0.742				1.404				5.014
			0.079				1.38				5.001
			0.259				5.685				0.451
			0.378				3.582				2.209
			0.662				1.773				3.371
			0.522				0.744				1.864
			0.478				7.377				1.379
			0.295				1.413				8.734
			0.452				1.299				0.382
			0.617				2.796				0.831
			0.029				1.644				2.724
			0.524				1.71				1.357
			0.703				1.941				2.764
			0.14				1.671				10.346
			0.174				1.065				0.247
			0.018				3.831				1.044
			0.106				2.247				0.061
			0.329				2.568				0.496
			0.102				2.952				0.18
			0.214				1.815				2.047
			0.079				1.308				0.288
			0.139				0.708				2.734
			0.141				3.645				0.92
			0.636				4.992				0.149
			0.61				1.281				4.542
			0.177				1.368				1.526
			0.491				4.881				4.153
			0.13				1.77				0.148
			0.355				2.703				0.294
			0.229				0.594				12.146
			0.023				3.132				17.344
			0.309				2.382				0.737
			0.21				6.33				1.652
			0.344				2.478				1.484
			0.113				2.829				6.914
			0.393				1.743				1.478
			0.206				1.926				7.936
			0.319				1.101				0.222
			0.031				0.849				0.978
			0.219				1.53				0.262
			0.202				0.774				2.269
			0.029				1.917				0.761
			0.613				2.001				1.096
			0.128				2.052				2.698
			0.079				1.02				0.838
			0.433				1.068				0.393
			0.245				1.59				2.31
			0.416				1.401				2.135
			0.118				2.685				5.109
			0.303				0.906				0.749
			0.373				1.2				1.147
			0.068				2.223				2.962
			0.218				2.529				1.413
			0.854				1.026				1.17
			0.268				0.675				2.734
			0.052				2.679				2.257
			0.212				0.984				0.493
			0.151				3.708				0.709
			0.237				2.166				3.204
			0.335				3.192				0.216
			0.233				0.438				3.721
			0.069				5.973				9.215
			0.059				1.866				1.114
			0.756				2.088				0.621
			0.276				1.821				0.347
			0.167				2.178				1.866
			0.354				1.251				0.397
			0.196				2.283				5.951
			0.219				3.045				6.47
			0.062				0.825				4.358
			0.181				0.603				6.693
			0.994				2.664				4.06
			0.097				5.313				7.337
			0.379				0.813				1.694
			0.159				1.506				2.812
			0.185				4.491				3.21
			0.969				3.276				2.717
			0.298				1.74				2.717
			0.08				1.749				1.769
			0.269				1.023				1.165
			0.493				0.819				1.127
			0.248				0.639				1.692
			0.371				3.207				0.302
			0.313				1.95				4.795
			0.164				1.575				0.891
			0.337				0.636				2.187
			0.19				1.02				0.705
			0.305				0.792				0.045
			0.201				3.66				0.475
			0.566				0.855				2.286
			0.97				6.075				3.977
			0.38				5.835				5.39
			0.482				1.845				0.455
			1.227				2.286				3.979
			0.174				2.712				0.689
			0.174				1.875				3.132
			0.14				0.663				0.874
			0.057				1.068				0.249
			0.234				5.949				0.32
			0.207				1.377				3.439
			0.097				1.911				2.668
			0.909				0.825				3.441
			0.43				0.444				0.433
			0.106				1.401				5.275
			0.031				1.992				1.078
			0.101				2.499				0.401
			0.195				1.974				2.243
			0.68				0.669				7.334
			0.346				2.88				2.266
			0.17				1.77				1.101
			0.17				2.199				0.277
			0.168				0.669				0.531
			0.3				2.604				1.354
			0.205				1.398				4.871
			0.342				5.583				0.818
			0.488				3.666				5.187
			0.324				0.597				1.997
			0.107				1.875				3.204
			0.433				2.772				1.915
			0.218				1.581				2.487
			0.685				1.935				0.445
			0.587				1.005				0.606
			0.507				7.554				0.298
			0.341				3.231				0.695
			0.701				1.431				0.045
			0.031				0.696				4.82
			0.491				2.409				0.126
			0.203				1.8				1.029
			0.422				2.04				0.568
			0.368				0.831				0.947
			0.402				4.116				0.59
			0.164				1.755				1.786
			2.494				2.223				0.856
			0.474				2.613				1.252
			0.228				3.018				2.436
			0.192				5.079				1.794
			0.277				1.842				14.891
			0.3				0.786				1.897
			0.078				0.717				0.527
			0.068				1.875				0.38
			0.427				1.947				0.507
			0.452				3.348				3.087
			0.196				1.659				4.414
			0.163				1.185				1.67
			0.257				8.913				12.831
			0.292				3.393				0.274
			0.483				1.323				6.745
			0.267				2.25				7.101
			0.443				7.419				14.613
			0.52				0.678				4.296
			0.189				3.285				5.971
			0.773				4.773				0.53
			0.561				0.996				3.235
			0.279				1.656				4.564
			0.119				2.208				1.068
			0.253				0.645				0.85
			0.051				5.238				1.676
			0.024				9.693				0.179
			0.501				1.947				4.942
			0.943				1.272				1.295
			0.239				1.518				0.318
			0.461				2.574				2.643
			0.144				2.142				4.547
			0.862				1.431				1.237
			0.74				1.365				1.179
			0.295				0.831				1.255
			0.069				1.26				0.97
			0.822				2.565				2.41
			0.214				3.207				1.606
			0.826				2.979				12.631
			0.127				4.314				0.542
			0.256				1.068				0.568
			0.064				1.929				3.233
			0.519				3.414				4.148
			0.075				2.409				3.027
			0.042				4.446				0.716
			0.199				0.324				0.544
			0.328				1.869				4.611
			0.451				5.073				2.025
			0.498				1.446				3.432
			0.203				1.041				9.443
			0.086				2.358				4.423
			0.38				3.726				1.781
			0.058				0.537				2.92
			0.512				1.866				0.788
			0.242				1.065				5.487
			0.112				1.452				1.378
			0.251				3.921				0.571
			0.687				5.622				2.92
			0.278				2.244				3.268
			0.465				1.386				3.864
			0.475				1.119				3.682
			0.135				1.497				4.225
			0.148				2.052				1.554
			0.138				13.968				1.841
			0.075				1.335				1.201
			0.151				1.254				0.453
			0.087				1.023				1.087
			0.138				2.019				3.288
			0.74				1.548				1.987
			0.181				1.788				1.754
			0.134				3.891				1.237
			0.212				2.388				2.41
			0.145				2.853				1.859
			0.143				2.799				0.522
			0.469				0.645				1.002
			0.604				5.154				2.27
			0.376				3.756				2.635
			0.083				2.589				1.229
			0.34				1.452				0.862
			0.137				1.965				2.191
			0.205				2.52				0.34
			0.401				1.914				0.818
			0.743				1.257				5.16
			0.088				1.356				9.492
			0.229				2.802				2.725
			0.106				0.96				7.073
			0.62				1.755				2.151
			0.282				1.329				4.694
			0.222				2.193				1.768
			0.398				4.548				5.194
			0.431				3.429				2.822
			0.367				3.264				5.758
			0.649				3.702				3.221
			0.216				2.55				1.945
			0.059				1.281				3.918
			0.049				1.071				2.244
			0.078				1.674				2.514
			0.375				0.699				0.799
			0.512				4.527				3.573
			0.489				1.23				1.904
			1.013				2.319				1.108
			0.365				3.618				5.467
			0.255				1.413				1.675
			1.448				2.4				5.703
			0.584				3.363				1.525
			0.267				3.216				1.035
			1.053				1.146				6.893
			0.114				5.16				0.495
			0.033				3.561				0.304
			0.047				7.431				5.049
			0.73				0.297				2.466
			0.551				1.179				2.726
			0.519				6.021				0.944
			0.331				4.488				5.519
			0.426				3.111				3.023
			0.086				1.878				8.001
			0.211				2.697				0.729
			0.044				2.184				0.641
			0.492				1.335				0.219
			0.217				3.54				7.626
			0.801				2.877				0.542
			0.035				2.274				0.471
			0.142				2.235				1.957
			0.214				1.488				2.967
			0.579				4.344				1.664
			0.08				1.563				0.431
			0.15				1.125				0.474
			0.153				0.969				5.427
			0.703				2.871				1.294
			0.096				2.073				3.282
			0.207				1.662				1.947
			0.224				1.605				0.553
			2.18				1.785				2.217
			0.414				1.209				0.761
			0.849				1.353				9.865
			0.369				1.884				0.056
			0.337				0.678				0.798
			0.283				13.767				3.712
			0.394				2.208				1.734
			0.407				0.69				1.225
			0.231				1.29				3.414
			0.393				0.945				1.73
			0.021				1.428				1.871
			0.398				1.113				0.1
			0.328				2.097				6.004
			0.146				3.294				1.57
			0.102				1.974				9.797
			0.141				3.15				0.216
			0.023				0.633				1.363
			0.532				2.292				2.819
			0.155				1.869				4.948
			0.51				2.013				2.483
			0.34				1.926				2.293
			0.483				1.317				1.958
			0.281				0.624				0.388
			0.128				4.815				3.09
			0.349				1.641				1.299
			0.367				13.692				2.482
			0.237				4.326				0.531
			0.58				2.661				4.795
			0.525				2.454				2.47
			0.066				2.382				2.433
			0.076				0.603				0.245
			0.231				1.878				0.958
			0.183				2.379				0.871
			0.265				0.846				0.425
			0.278				6.678				7.116
			0.227				0.387				1.232
			0.632				0.804				1.935
			0.338				5.358				3.471
			0.041				7.479				1.077
			0.067				0.519				6.566
			1.292				0.981				3.038
			0.252				1.833				1.41
			0.618				3.72				5.071
			0.277				1.017				4.926
			0.494				2.133				1.668
			0.252				2.73				2.284
			0.073				1.266				1.216
			0.014				2.784				3.323
			0.711				1.233				0.145
			0.205				2.037				2.61
			0.199				1.434				0.515
			0.174				4.827				0.244
			0.324				0.912				0.306
			0.359				3.54				1.226
			0.04				3.843				2.116
			0.161				1.38				0.468
			0.078				0.951				3.088
			0.211				1.614				1.711
			0.265				1.956				1.422
			0.461				1.905				0.74
			0.927				1.065				0.053
			0.27				2.184				2.237
			0.035				2.136				4.863
			0.178				1.842				2.437
			0.252				2.691				0.352
			0.059				2.586				1.161
			0.257				0.444				1.265
			0.743				2.784				1.418
			0.601				1.875				1.872
			0.643				3.744				0.869
			0.284				2.247				0.401
			0.111				2.244				0.056
			0.187				5.397				1.004
			0.2				1.194				2.812
			0.057				1.197				1.241
			0.337				0.66				1.179
			0.235				3.363				1.468
			0.269				0.849				1.929
			0.345				0.954				1.383
			0.092				3.048				1.664
			0.233				2.253				2.426
			0.3				1.893				0.154
			0.392				1.767				1.54
			0.299				0.675				1.816
			0.223				0.672				1.714
			0.028				1.179				0.706
			0.024				0.771				0.071
			0.246				0.429				1.477
			0.167				2.052				1.41
			0.077				1.035				1.473
			1.26				13.05				0.959
			0.175				1.263				1.853
			0.317				0.606				3.415
			0.172				1.404				0.765
			0.056				0.627				7.358
			0.421				1.164				2.753
			0.693				1.587				0.434
			0.296				1.962				1.566
			0.069				0.732				1.213
			0.527				13.125				0.54
			0.062				2.34				4.202
			0.319				1.857				0.116
			0.141				3.426				2.403
			0.249				1.737				0.679
			0.231				2.103				3.405
			0.099				1.932				0.949
			0.111				2.025				0.234
			0.422				0.813				0.364
			0.199				1.431				0.964
			0.226				1.854				0.144
			0.054				0.528				0.632
			0.197				2.631				0.701
			0.338				0.657				1.745
			0.133				1.584				1.113
			0.05				1.668				3.014
			0.389				3.636				0.8
			0.017				1.272				2.458
			0.26				1.065				0.599
			0.139				1.671				0.231
			0.19				1.221				0.703
			0.336				2.16				0.179
			0.063				1.482				1.249
			0.11				1.983				0.249
			0.846				0.342				3.568
			0.092				1.635				4.249
			0.308				1.065				2.899
			0.087				1.629				7.264
			0.685				1.857				0.895
			0.079				2.574				1.902
			0.19				2.4				4.624
			0.126				1.392				1.708
			0.065				2.478				6.178
			0.233				0.735				0.677
			0.124				4.128				2.38
			0.283				1.548				0.563
			0.552				2.688				4.874
			0.394				1.518				0.51
			0.367				3.117				2.24
			0.617				2.25				1.022
			0.576				0.63				0.581
			0.239				1.68				3.804
			0.278				1.134				1.27
			0.199				1.353				0.805
			0.409				1.212				1.64
			0.128				2.361				0.205
			0.209				0.873				0.333
			0.115				0.507				1.671
			0.375				2.172				4.656
			0.207				1.137				0.019
			1.583				1.098				1.533
			0.36				1.524				1.93
			0.463				2.262				1.216
			0.087				1.863				7.829
			0.14				2.781				1.653
			0.29				2.013				1.922
			0.097				2.244				2.82
			0.078				1.08				1.293
			0.315				2.712				0.069
			0.219				1.737				1.594
			0.351				2.562				0.465
			0.085				0.897				0.725
			0.214				2.352				1.47
			0.074				0.402				3.459
			1.165				4.788				0.923
			0.135				2.127				4.625
			0.016				6.279				1.097
			0.337				1.263				0.728
			0.285				1.053				2.639
			0.169				6.093				1.632
			0.207				0.489				0.646
			0.625				0.957				1.246
			3.177				0.702				0.654
			0.154				2.373				3.562
			0.091				2.19				2.97
			0.268				0.906				0.139
			0.09				0.3				1.959
			0.199				3.273				4.271
			0.131				4.29				0.34
			0.166				1.758				2.936
			0.094				5.13				3.112
			0.212				0.39				1.75
			0.112				1.119				0.37
			0.252				2.757				3.266
			0.866				3.534				1.344
			0.055				1.923				0.841
			0.184				1.809				0.116
			1.398				2.205				9.976
			0.107				1.623				1.837
			0.068				2.022				1.067
			0.198				1.878				0.487
			0.321				2.853				2.29
			0.197				2.022				1.048
			0.369				0.27				0.288
			0.534				0.645				0.76
			0.154				1.215				0.035
			0.506				0.867				0.485
			0.152				1.164				9.161
			0.065				1.422				3.23
			0.058				1.788				0.552
			0.689				2.556				3.224
			0.154				0.561				0.335
			1.153				2.268				4.616
			0.331				1.953				1.198
			1.567				1.755				0.951
			0.407				0.552				1.206
			0.174				2.334				1.299
			0.373				4.011				0.528
			0.074				3.714				1.157
			0.387				1.209				0.966
			0.018				1.263				2.94
			0.325				1.245				0.647
			0.476				8.016				0.227
			0.148				0.954				2.133
			0.265				3.246				0.213
			0.173				0.945				2.101
			0.281				2.085				1.149
			0.153				4.179				1.307
			0.086				1.494				0.304
			0.629				2.034				0.781
			0.164				0.564				1.621
			0.54				1.557				2.053
			0.42				1.779				1.053
			0.077				0.786				7.167
			0.499				4.407				0.204
			0.778				1.584				0.343
			0.465				1.02				0.392
			0.156				0.585				2.223
			0.137				1.332				0.421
			0.254				2.424				0.867
			0.535				0.435				2.875
			0.202				3.477				1.903
			0.197				0.627				0.305
			0.165				0.861				0.309
			0.128				3.054				1.099
			0.05				2.901				0.487
			0.131				2.913				5.642
			0.334				1.314				2.082
			0.344				0.498				0.159
			0.198				1.578				0.552
			0.084				0.747				3.008
			0.727				0.705				2.904
			0.454				2.58				8.872
			0.168				1.308				1.791
			0.152				0.828				0.586
			0.899				2.961				0.309
			0.238				3.711				0.35
			0.718				2.232				4.055
			0.283				1.458				12.492
			0.076				1.449				0.268
			0.791				4.875				0.525
			0.043				0.738				1.498
			0.211				2.448				3.041
			0.375				1.515				2.214
			0.34				2.238				1.658
			0.02				1.743				0.891
			0.731				1.212				0.702
			0.134				0.63				0.997
			0.193				0.474				3.82
			0.351				0.321				1.239
			0.21				0.318				0.69
			0.067				0.996				0.968
			0.451				1.305				1.328
			0.105				1.599				0.828
			0.028				2.283				6.451
			0.064				1.791				1.015
			0.127				0.447				0.464
			0.277				5.484				1.242
			0.027				1.059				0.869
			0.764				1.017				1.338
			0.26				1.458				0.681
			0.735				0.927				0.879
			0.235				1.149				0.414
			0.325				1.077				1.184
			0.265				2.127				0.578
			0.128				1.482				0.463
			0.358				2.868				0.764
			0.035				0.708				2.172
			0.278				2.271				1.391
			0.543				1.002				10.302
			0.839				2.844				4.334
			0.107				4.497				0.414
			0.315				1.983				3.046
			0.127				1.215				0.312
			0.957				1.185				0.214
			0.756				1.743				1.119
			0.389				3.144				1.506
			0.159				1.041				5.658
			0.22				2.64				1.154
			0.047				3				5.727
			0.191				3.612				0.621
			0.744				3.699				2.796
			0.028				5.889				3.121
			0.071				4.161				0.468
			0.522				1.857				0.74
			0.306				0.621				2.547
			0.161				4.05				0.591
			0.274				2.685				3.193
			0.614				3.183				1.284
			0.265				1.017				4.092
			0.164				2.67				0.393
			0.22				1.869				0.297
			0.056				3.075				1.287
			0.235				1.986				0.491
			0.306				5.286				2.284
			0.204				3.915				0.37
			0.115				5.361				2.363
			0.087				2.343				0.412
			0.234				2.295				1.939
			0.599				1.53				2.604
			0.43				4.473				5.818
			0.088				0.87				3.901
			0.107				1.263				0.677
			0.203				4.512				2.648
			0.39				0.552				2.369
			0.236				3.393				1.126
			0.175				3.036				5.616
			0.077				2.403				0.417
			0.297				0.267				1.646
			0.21				1.533				0.992
			0.359				3.399				18.021
			0.502				2.097				3.086
			0.416				0.777				0.93
			0.12				10.593				1.558
			0.552				1.185				0.1
			0.149				1.038				2.613
			0.791				4.434				4.075
			0.287				2.925				0.49
			0.374				0.684				0.809
			0.153				0.759				2.716
			0.117				10.851				1.763
			0.194				1.749				0.103
			1.39				1.26				0.44
			0.159				1.509				4.308
			0.475				1.788				7.115
			0.34				0.633				3.469
			0.355				1.491				0.74
			0.817				0.774				1.267
			0.124				0.885				8.62
			0.179				2.853				0.163
			0.558				0.744				0.32
			0.403				0.753				0.722
			0.611				1.362				0.297
			0.056				1.092				1.596
			0.164				1.887				0.114
			0.746				5.808				0.181
			0.129				0.846				2.049
			0.171				1.608				0.839
			0.246				1.008				0.623
			0.159				1.95				0.388
			1.447				3.219				3.842
			0.778				1.929				3.53
			2.916				2.211				0.949
			0.08				7.833				2.201
			0.092				0.921				0.346
			0.157				3.861				1.197
			0.054				3.144				2.569
			0.452				1.866				0.55
			0.331				0.828				0.199
			0.288				2.454				1.446
			0.297				1.356				1.868
			1.787				0.948				0.191
			0.264				1.569				3.058
			0.798				3.144				4.52
			0.139				5.598				5.313
			3.516				2.673				2.02
			0.408				1.881				1.729
			0.548				2.466				1.581
			0.286				0.636				1.686
			0.044				1.809				0.348
			0.134				1.602				0.427
			0.087				2.055				1.173
			0.213				1.761				0.967
			0.173				0.717				10.925
			0.108				2.676				0.464
			0.365				1.293				4.384
			0.379				4.02				5.978
			0.966				1.092				0.74
			0.412				3.429				0.989
			1.366				1.35				2.472
			0.119				2.034				3.257
			0.372				1.329				4.153
			0.144				1.587				3.362
			0.83				1.407				0.162
			0.611				1.797				1.495
			0.504				0.909				2.693
			0.491				1.536				1.516
			0.183				1.026				1.225
			0.109				2.166				5.279
			0.501				0.912				2.041
			0.086				1.668				1.274
			0.469				3.648				4.837
			0.069				1.068				1.789
			0.229				1.323				0.295
			0.17				1.251				2.656
			0.031				1.683				1.374
			0.735				0.93				1.328
			0.359				1.794				0.572
			0.19				1.641				10.813
			0.38				0.576				3.541
			0.109				1.608				1.574
[truncated: 20,884 more rows]
