# Supplementary material for: Profiling stress-triggered RNA condensation with photocatalytic proximity labeling
Source: Nat Commun. 2023 Nov 15;14:7390. doi: 10.1038/s41467-023-43194-2 (PMC10651888; doi:10.1038/s41467-023-43194-2)
Supplement: Supplementary file 9 — Source Data File [file 41467_2023_43194_MOESM9_ESM.zip › Source Data File/Figure 4G.xlsx]

## Sheet: Sheet1
log2TE					Mann Whitney U test (two-sided)
basal-specific	pre-existing	de novo	Total mRNAs		exact p value
-0.11218	0.17675	0.04709	-0.35931	basal-specific vs pre-existing	0.000491502
-0.19961	-0.82886	0.32997	1.0893	pre-existing vs de novo	0.132806
0.29824	-1.3333	-1.58316	-1.3396	basal-specific vs de novo	0.01085
0.45355	0.02539	0	-0.37125	de novo vs Total mRNAs	0.00203194
-0.14764	-2.34841	0.13494	-0.19432
1.23407	-1.06595	-2.99302	0.04709
-1.72389	0.03275	-0.78802	0.32997
-0.63248	-1.09637	-0.46445	0.60933
-0.87223	0.91468	-1.97454	-0.47784
-0.85249	-0.58954	-1.465	0.17675
-0.215	-1.14882	-0.96537	0.86043
-0.89775	-0.76865	-0.10295	-1.60266
-0.77095	-0.88694	-0.33627	-2.36492
-0.04162	-0.65379	0.05307	-0.29237
0.23089	-0.69331	-0.36013	-1.72756
-0.73508	-0.66511	-0.44679	-0.92724
1.58496	-2.47688	-0.6344	0.67807
0.80362	-1.00677	-0.96732	-0.97383
-0.50265	-1.32294	-0.84965	-0.02259
-0.75154	-0.51953	1.02528	-1.20517
-0.43684	-0.0719	0.56246	2.60153
0.06847	-0.13097	-0.56638	-0.44708
0.03584	0.09545	-0.62468	-0.0282
-0.00307	-1.57719	0.03266	-0.46464
0.15827	-0.78367	-0.26337	-1.49228
-0.03704	-0.97506	-0.32509	0.82415
-0.65415	-0.8393	0.48226	-1.58316
1.41741	-0.04942	-0.63393	-1.13894
-0.71845	0.87511	-1.17151	-0.59344
0.36634	-0.09634	-1.81431	-1.46949
0.03935	-0.41122	-0.43969	1.14568
0.10447	-1.24551	-0.16492	0.37284
-0.07551	-0.41883	-0.62641	1.0171
2.3316	-0.1381	-0.62411	0.61891
-1.10401	-0.69481	-0.58229	0.22508
-0.71491	-1.07359	1.57774	-0.07962
-0.4579	0.66043	-0.38789	-0.22708
-0.39526	-0.75691	-1.17956	0.11046
-0.23418	0.23469	0.56806	-0.11218
-0.2763	0.58929	-0.51147	-2.67192
0.15065	-0.8058	0.04162	-0.53158
-0.60114	0.3544	-0.31595	0.67219
-1.38666	0.21951	0.29646	0.4344
-0.05767	-1.70279	-0.09011	1.08789
-0.52017	1.20978	-1.3072	-0.19961
0.85696	-1.15066	-1.19706	-0.28164
-2.60174	0.22495	-0.74512	-0.0968
1.00718	-1.61183	-1.11276	-1.41097
-1.20124	-0.97204	0.8002	0.29824
-1.3248	-1.32812	-0.69371	0.45355
1.57736	0.20234	-1.23465	1.1412
0.00693	-0.5149	-0.16089	0.48713
1.37598	0.92752	-2.21294	1.58496
0.7706	-0.76716	-1.0821	1.47319
1.08989	-0.07778	-1.49733	0
0.47675	-0.44227	0.53268	-0.14764
-0.21731	0.27101	0.06094	-0.05129
-0.47561	-0.52323	-0.30771	0.47573
0.26896	-0.80439	-1.93524	0.07219
0.04443	-0.08766	-0.53751	-0.74102
-0.25146	-0.22695	1.03049	0.92655
-1.30413	0.73156	0.99588	-0.76128
0.20584	-0.44687	-2.10229	-0.73308
-0.70629	-1.28179	-1.09262	-1.2728
-0.44466	-0.13978	-0.33162	-0.22393
0.92129	1.33161	0.4176	-0.05904
0.79337	-0.41752	-1.31367	-2.19004
1.14698	-0.65079	0.19304	0.86287
-0.56229	0.000804402	0.28585	-0.50076
-0.92401	-2.109	-1.90056	-1.84299
2.43407	-0.92327	0.63561	-3.27565
-1.34302	0.1495	-1.15871	-1.35867
-0.87457	0.35366	-0.49377	1.74366
-0.8574	-0.40615	0.84414	0.41504
-0.76376	-0.04068	-1.42132	-2.33943
-0.66284	-0.8592	-0.51298	0.8111
0.15481	-0.44534	-0.13497	-1.61675
-0.80066	-2.37858	-1.83289	0.76674
-1.81293	-0.75344	1.3797	-0.12363
0.23959	-1.06101	0.31965	-0.41079
-0.03833	-2.20034	0.85422	-2.04182
-0.17694	0.57957	-1.35289	-1.08523
-0.64014	-0.40746	-0.33129	0.4609
-0.78876	0.2552	-2.02323	-1.95641
-1.86022	-1.21651	-0.69122	-0.94257
0.74071	-0.89222	-0.28458	-2.97888
0.57326	-1.91219	-0.64487	0.78656
0.27489	1.61085	2.31259	0.40519
-0.99786	-0.33767	2.14548	-0.07345
0.39424	0.70102	-1.80141	-0.86952
-0.71202	-0.2649	-0.62698	-0.0467
-0.05157	-1.60722	1.55926	0.23692
-0.10946	-0.95701	1.00637	-2.60033
-0.4171	-1.65405	0.32447	-1.6632
-0.67089	-0.09707	-1.42275	-1.07587
-0.26505	-0.20899	-0.92084	-0.70639
-0.95903	-2.96795	-0.10154	1.23407
-0.37588	0.03651	-1.5818	-1.72389
-0.00604	-0.01162	-2.29761	-1.14202
0.49538	-0.56635	-0.08632	-0.82886
0.48777	-1.35283	2.21501	0.39695
-0.26388	-0.46144	0.01711	0.23275
-0.62569	-0.20533	-1.41944	0.93076
-0.67071	-1.05161	-0.65888	0.13494
0.21072	-0.34364	-0.68701	1.03449
-0.39842	-0.32851	-0.88387	-2.99302
-1.37073	-0.92253	-0.49044	0.22707
-0.6428	-1.55651	0.83007	-2.61644
-0.4433	0.69149	0.22011	-0.08198
-2.3146	-0.95572	-1.47212	-0.29802
-0.45726	-1.61663	0.82381	-0.59808
-1.53801	-0.76722	0.6962	1.09163
-1.00591	-0.15565	-1.95638	-3
0.87589	-0.09665	-0.25221	-0.5164
1.47079	-2.07077	-0.56294	-0.52787
-1.78645	-1.18335	0.37802	-0.17529
-1.50031	0.1998	-2.46592	-0.63248
-0.76975	-1.68798	-0.65483	-0.73054
-0.39793	-1.52906	0.60684	0.98356
-1.7756	-0.3398	-0.2685	1.24506
-1.04283	-0.88822	-2.29615	-0.87223
0.3538	0.20992	0.00562	-1.49668
-1.81961	-1.43828	0.57256	-1.04196
0.70322	-0.11868	-0.36364	-0.78802
-1.11663	0.10665	0.1398	-1.94322
0.70545	-1.18766	-1.04022	2.05327
0.20137	-2.01101	-0.019	0.74193
-0.88594	0.05957	-1.94753	-0.85249
-0.64046	-1.17356	0.34126	-2.83219
-0.18136	-0.88027	-1.53169	-1.54165
-0.97016	-0.56622	-0.11135	-0.15779
-0.56583	-0.96342	-0.21006	-0.74968
0.01035	-0.14136	0.79633	2.65914
0.73997	-0.23302	1.06678	-1.24832
0.02085	-0.05402	-0.13097	1.36591
0.56445	-0.56004	-1.33473	-0.70044
0.31482	0.48591	1.64302	-3.24527
0.99337	-0.07012	-0.08978	0.97336
-0.43816	-0.69713	-0.65977	-0.215
0.09179	-1.63097	-0.41789	-0.26849
-0.67964	-1.93748	0.12073	-1.39323
-0.88353	-1.72343	-1.32457	-0.46216
-0.11165	-0.88749	-0.087	-1.78862
-0.18976	-0.95793	-0.76333	-1.68212
0.86999	-0.8828	-0.98614	-1.38721
-0.91444	-1.16905	0.81487	-3.48328
-0.91889	-0.16979	1.22835	-7.61839
-1.03385	-2.04877	0.78774	-1.42139
-0.51194	-1.72581	1.60232	-1.93832
-0.19312	0.20408	-1.42911	0.43255
0.61643	-0.60598	-0.44801	0.46158
1.70398	-1.30338	-0.77418	-1.3333
-0.22501	-1.00732	-0.44795	0.22395
0.18994	-1.40193	-0.23302	-1.35752
0.01332	-0.93846	-0.29834	-0.76953
0.21684	0.33347	-2.00967	0.20198
0.08599	-1.00994	0.09828	0.46274
-0.47384	0.08273	0.21613	-0.56093
-1.89026	-0.56695	-0.10395	-1.25477
-1.00485	0.57886	-1.27505	3.20553
-0.2363	-1.08392	-0.21093	0.02539
0.46425	0.10624	0.21122	-0.16875
0.45403	0.31574	0.28	-4.05311
0.90172	0.47423	-2.37949	-2.39232
0.55441	0.25863	0.11733	-1.22988
-0.82201	0.10301	-0.14029	-0.50163
0.24807	0.0214	0.77458	-3.86335
-1.78132	-0.29909	0.72363	0.18008
0.98114	-1.08531	-0.24722	-2.13245
-1.30261	-0.49843	-0.53743	-1.75598
0.81295	-0.29101	-0.55943	-0.92988
-2.364	-0.66105	-0.03037	-0.89775
-1.26414	0.84067	0.60145	-0.88524
0.60037	0.3496	-2.54728	0.95036
0.46255	-0.88572	-2.07206	-1.98592
-2.19238	1.02415	-0.44536	0.52223
-2.01972	-2.06256	0.86693	1.03545
-1.25357	0.07298	-2.33615	2.31853
-0.59663	0.84125	-0.01511	-2.02337
-0.81897	-0.3664	0.47805	-0.92759
-0.25678	-0.31399	-0.78563	-0.11996
-1.12636	-0.82351	-0.08873	-1.36347
0.84641	-0.12705	-2.04202	-0.40865
0.77538	-0.72024	-0.71499	-1.32393
-1.05487	-0.64368	0.23555	-0.30485
0.85923	-0.54157	0.10026	-1.53611
-0.42626	-0.03769	0.09042	-0.81912
-0.27198	-0.11485	-1.59653	1.05663
0.06194	-0.10098	0.50013	1.1006
-0.21967	-0.70891	0.38086	-2.34841
0.16204	-0.71989	0.26008	-1.62875
1.04956	-0.10761	1.27257	1.11136
0.9764	-0.22221	0.03934	-0.66944
-1.14204	-1.81501	3.91966	0.55785
-0.54753	-0.38698	-0.11445	-0.77095
-0.54766	-0.47846	-0.85185	0.04873
1.61068	-0.68864	0.28277	-0.04162
0.71049	0.2898	-0.41597	-0.70904
0.30725	-1.95432	-0.55188	-1.23017
-1.07396	-1.28011	0.74805	-1.83099
0.39566	-0.5442	0.8257	-0.34116
-0.51426	-1.46073	0.40078	1.22981
-2.18073	-2.67185	1.09954	0.38048
-0.48452	-1.58496	0.78651	-0.7002
-0.3307	0.44446	-0.95529	1.5082
-1.5713	-0.80583	-2.31111	0.16227
-0.38253	-0.74487	3.48618	0.52374
-0.03831	0.24981	-1.75188	-1.24428
-0.39517	0.38865	0.03325	-0.79837
0.35857	0.4609	-1.67983	1.46639
-0.77423	-0.56307	-2.16285	-0.45891
-1.07735	-0.91504	0.7065	-1.03375
-5.31006	-1.32729	1.10292	0.86972
0.5307	0.43231	0.40465	0.81735
2.56179	-0.77291	-0.16567	0.65281
0.61308	0.22674	1.25946	-2.02389
-0.13417	-0.67838	-0.62394	-0.69103
-0.56019	0.24924	0.76423	-1.10178
-0.99692	-0.41524	-0.1481	-0.67677
1.15794	-0.80742	0.17887	-1.56857
0.15021	0.32559	-2.28804	-1.31952
0.54639	-0.53587	-1.60711	1.87122
-0.45261	-1.20479	-0.5378	0.23089
-2.27291	0.01489	-1.56478	-0.73508
-3.35435	-0.69931	-0.00979	-0.5799
-1.9565	-0.52933	-0.95767	0.53166
-0.81327	-0.0721	0.86693	1.58496
-0.42689	-0.95709	-0.52395	0.01039
-0.95089	-0.073	-1.73039	-1.90881
0.54067	-0.5636	-0.60552	0.828
0.03595	-0.29266	-1.29546	-0.29667
-0.98178	0.02335	0.50602	0.97565
1.45245	-1.47065	2.24027	-0.59553
-0.84893	-0.4097	-0.35931	1.22882
-0.87412	0.10973	-1.35867	-0.60361
-1.10391	0.29606	-2.33943	-0.56294
0.04517	-0.85135	-1.61675	0.39424
0.74239	-0.97999	-0.86952	-0.88536
-0.18812	0.4252	-2.60033	-0.46445
0.79915	-0.85845	-0.46216	-1.50589
1.12456	-1.15132	-1.38721	-0.88327
-0.53143	-0.47132	0.43255	-1.52729
-0.27421	-0.12918	-1.35752	-0.98138
0.71262	-0.27102	-0.88524	0.26748
-0.83746	-0.86384	0.81735	3.16551
-1.68035	-1.58496	-0.69103	-0.35503
-1.27594	-1.91987	-4.24207	-0.31472
-0.13064	0.50763	-1.20494	-1.08137
0.4311	-1.50915	-2.1352	-0.56884
0.56344	-0.32168	-1.27744	0.4115
-1.33749	1.19434	-1.43143	-1.953
0.39313		-0.94347	-4.24207
0.419		-3.40892	-1.65198
-0.52119		-0.18106	0.80362
-6.75696		-0.05778	-0.07315
0.83825		0.4286	-0.81943
0.88713		-0.7307	-0.21613
0.68693		-0.75447	1.53542
-0.23431		0.28855	-1.20494
-0.00368		1.32256	-1.01421
0.8887		-1.31632	-0.42711
-0.10172		-1.27281	-0.50265
-0.88341		-2.69006	-3.5424
-0.70009		0.56308	1.87705
-0.72706		-0.14441	0.3336
-0.299		-0.29039	-1
-0.17326		-0.90222	-1.82706
-1.18142		0.6956	-1.2708
-0.15146		-2.62692	-2.1352
-0.45829		0.44078	-0.01123
0.6008		-0.09514	0.77531
-0.85652		-0.40851	0.34293
-1.63601		-0.52108	-2.79642
-0.23573		-0.73441	0.57575
-1.04718		-1.03605	-0.75154
0.16489		-1.32814	-1.27744
-1.65923		0.33044	-0.53842
-0.59953		-2.0002	0.16993
-2.00409		-1.08406	0.30704
-0.53458		-0.52484	0.70181
-0.72675		-0.98958	-4.21723
-0.25438		-0.22593	-1.45873
0.03701		-1.56374	0.46633
0.39076		-1.12638	-0.66137
-0.08041		-0.38039	-1.43143
0.72519		-1.05817	0.33015
-1.36842		-0.2988	-1.0778
0.65647		-1.26751	-0.14574
0.24781		-0.47351	-1.97454
1.5661		0.29473	-0.52268
-1.84189		-2.51924	-1.09592
-2.54448		-1.47738	-0.7612
-1.51254		1.15116	0.40929
-1.1117		-1.79435	0.52203
-0.58172		0.22616	-0.000753366
-1.27955		0.67108	1.08198
-2.08518		-0.71992	1.5776
0.81242		-0.85718	-0.1717
-0.49261		-1.85542	-0.90958
1.1225		-1.41733	-0.45357
-0.33931		-0.48748	-0.69131
-0.61054		-0.04268	-0.21097
-0.79756		-1.31817	1.19482
0.43632		-0.43245	-0.94347
-0.54895		0.52293	-0.76471
-0.39968		-0.80712	-1.22401
-0.74703		-0.88607	-1.02716
-0.46759		-1.24924	-1.45241
-0.75896		0.02804	0.19334
0.52165		0.0234	-0.09128
-0.63468		-0.50251	-3.23861
0.50564		-0.8305	-1.13906
-0.20612		-2.57191	-0.51519
-0.07135		-0.4502	-1.46755
0.16247		-0.58903	-1.7702
-0.68281		0.88192	-1.465
0.35114		1.44859	-0.8428
-1.5171		-0.47664	-1.06595
0.24238		-0.71043	0.75981
0.50226		2.1526	-0.63743
0.06091		-1.49563	1.01544
-0.96527		-1.53816	-4.26053
-1.71267		-1.44384	-0.85168
-0.87061		0.68313	0.0425
-0.06696		-1.5322	-0.43684
-0.93018		-2.13213	0.6694
0.20976		0.31303	-1.46695
-1.44605		0.1976	-0.75593
-0.96987		0.46628	-0.55793
-0.99858		-0.28844	0.01985
0.04774		0.21978	-0.32757
-1.08703		-1.27967	-0.69758
-0.19994		1.46276	-0.63062
1.09282		0.63931	-0.72635
-0.84476		-1.73552	-2.12474
-0.67627		-0.76308	-0.56418
-0.07286		-0.17803	-0.38267
-1.441		-0.95932	0.11787
-0.48932		0.45714	-1.2511
-0.01374		0.71229	-0.81272
0.25439		0.59098	-0.15518
0.62598		-0.9039	3.07039
0.62298		-0.04474	-0.42922
0.31904		1.15703	-1.54635
-0.13869		-1.15901	-0.33842
-1.77056		-1.32261	0.98397
-0.13646		-0.52745	-1.79837
0.28071		-2.09248	0.76662
0.7601		-1.8924	0.03275
0.16466		-0.74225	-0.96537
0.13611		-0.14329	-2.5417
-0.8866		0.05684	-1.18166
1.81135		-1.21725	1.73073
1.71823		2.73533	-1.09637
0.35336		-0.88943	-0.73543
-0.52381		-0.29563	-0.08262
1.42183		-0.66636	-0.04551
-0.96478		-1.18279	-3.40892
-2.30658		-0.34368	-0.14166
-1.14529		-1.0902	0.36726
-0.72012		-1.63201	0.71196
-0.80924		-0.51248	-0.44165
-0.3281		0.31374	-0.10295
0.64015		-1.59661	-0.51616
-0.11078		-1.1633	-0.18106
0.85614		0.61564	-0.18303
-1.6266		0.25544	0.92294
0.98438		-0.22704	1.40484
-0.14367		0.70466	0.09954
-0.36041		1.20136	-1.13693
1.42204		-0.85492	-1.65764
-0.19989		-0.67681	0.53802
-0.74535		-2.32806	-4.52356
0.15612		-0.59232	0.06847
-0.87447		0.52703	-2.08479
0.63937		-0.67081	-0.47695
0.23714		0.53326	-1.79989
-1.21803		-0.73333	-0.74799
0.08367		-1.10882	-0.98923
-2.03444		-0.37401	1.18107
-2.00401		1.1233	0.48247
-1.83315		0.57417	-1.32079
-1.3405		-0.25864	-1.87129
-2.29192		-2.02743	-0.93315
-1.10501		-0.1803	-0.65685
-1.16844		-1.39465	1.2555
2.26841		-0.61082	0.44563
-1.52362		-0.15979	-0.33627
-2.19704		-0.42683	-1.64316
0.83223		0.28775	-0.05778
0.73349		-0.86812	-0.6128
0.45159		-1.03445	-3.3837
-0.78048		-1.03119	0.3722
0.79666		-0.38081	-0.94056
0.53102		-0.3745	2.60459
-1.72406		-2.09477	-1.43244
-1.33296		0.35096	-0.35972
-1.03575		0.86042	-0.3573
-0.66085		1.12342	-1.86507
-0.26651		-0.28866	0.32488
-0.26597		0.08523	0.20387
0.61972		1.34612	1.84415
-1.00461		0.67249	-0.53742
-0.32051		0.2152	0.03584
-0.15125		-0.28944	0.91468
0.59256		-1.31054	-0.66148
-1.50194		-0.46402	-1.08918
0.72061		-0.72746	-0.78571
-0.15887		0.98958	0.4286
1.92799		-0.30817	0.05307
-0.43111		-0.02092	1.57898
-0.34078		-0.25186	-1.82562
0.1563		-0.33963	1.71921
-0.31096		-1.04731	-0.40648
0.2913		0.11589	-0.44144
-1.22671		-0.21877	-0.54395
-1.24163		-0.01563	-0.7307
0.24918		-1.4076	-0.00307
-0.04497		-1.66967	-0.75447
0.09548		-0.12846	-0.49445
-0.02452		0.18131	-1.49679
-0.56667		-0.6712	-2.20807
0.71002		-2.17217	-1.76799
-1.23976		-2.20088	1.06723
0.32086		-0.24374	0.17365
1.34599		-0.4528	0.01066
-0.18907		-1.23284	0.92481
-0.87328		-1.99861	0.15827
0.56121		-0.4366	-1.5552
-0.01029		-0.09584	-2.26388
-0.97872		-1.6742	-0.70148
-0.60059		-0.33231	-1.20286
0.96162		-0.80878	0.28855
-1.46131		0.66999	-0.72036
0.1653		-0.32523	-2.795
0.11986		0.8685	1.132
1.07276		-0.94903	-1.11788
-1.88992		-2.83957	-2.45783
0.42955		-0.53439	2.59413
-0.32606		-2.28021	-1.13284
-0.75882		-1.03055	-2.10529
-1.50496		-0.46006	0.25264
1.44517		-0.61299	-2.28011
-1.0332		-1.35509	-3.45943
-1.22616		0.33741	-0.04491
-1.15331		0.1548	0.75188
0.32467		0.2944	-0.48543
-0.56527		-0.97244	-0.36013
-1.18119		-0.68728	-0.44679
1.60059		-0.53867	-0.14506
-1.72801		-1.79642	-1.23163
-1.14192		0.40491	-0.96692
-1.00402		0.53228	1.10253
-0.82788		1.77349	-0.68314
-1.0272		-0.10348	-0.60881
0.2874		-0.18021	-0.67476
0.23911		-1.67734	-5.70044
-0.35965		0.61952	0.05509
-1.1833		0.71791	0.63173
		-0.5598	-0.66799
		-0.63646	1.32256
		0.05965	0.26348
		-0.96797	-0.7425
		-1.32697	1.47846
		-0.65572	-0.55864
		0.22617	0.04295
		-2.14562	-1.60716
		-0.80782	0.11713
		-2.11992	0.07496
		-0.30955	0.45643
		1.11766	-3.09215
		-0.89308	-1.70334
		-2.17215	1.2178
		0.22592	-0.53716
		-2.11818	-0.05026
		-1.29413	-2.82526
		-2.00699	-0.25686
		0.21956	-0.7398
		0.23457	-0.03704
		-0.98969	-1.70695
		0.71914	0.44274
		-1.13048	-1.66881
		-1.18662	-0.08246
		-0.04303	-1.36257
		-0.5533	0.83504
		-1.52562	0.44806
		-1.13629	0.31868
		0.10183	-2.48409
		-0.98178	-1.56694
		-1.56656	-0.59719
		-0.90318	0.65138
		-0.2393	-0.58954
		-2.15256	1.22184
		-0.00441	-1.90371
		0.4635	-0.65042
		0.43308	-2.0424
		0.62233	-0.40881
		-0.43594	-0.64297
		0.1435	1.7178
		1.55743	-0.10715
		-1.0349	-2.61248
		0.04482	-1.40871
		-0.22699	-0.4413
		-0.72782	2.79099
		1.10416	-0.72747
		-2.0005	0.54432
		-3.22781	-1.31632
		0.94032	0.14748
		-1.6544	-0.6344
		-0.06774	-0.20117
		-0.66928	0.67329
		-0.72223	-0.027
		0.21983	-0.48137
		-1.7047	0.25021
		-0.31307	-1.02683
		0.25717	-2.32116
		0.38802	0.14381
		0.61946	-1.27281
		-0.29531	2.26373
		0.88214	-4.88264
		0.60064	-0.30535
		0.43915	-1.06274
		-0.54912	-2.69006
		-0.66809	-1.19199
		1.27859	0.9103
		-0.16792	-7.92481
		-0.64794	-1.71995
		1.16153	-0.20391
		-1.61272	1.35333
		0.35214	0.56308
		-0.91302	-0.64024
		1.29104	0.86492
		-1.40118	0.51269
		-1.97775	0.1071
		0.55085	-1.08482
		-0.40047	-0.9106
		0.0776	1.32554
		-0.94917	-0.14441
		0.00377	-0.94669
		-0.71129	-2.00763
		-0.66912	-2.74129
		-0.50723	-2.15845
		0.28784	-0.23225
		-1.8621	0.38405
		-0.70275	-0.29039
		0.42369	-1.14155
		-0.88095	0.37909
		-0.1722	-1.14882
		-0.5689	-2.46377
		-0.34073	1.18982
		-0.88269	0.35416
		-2.65809	-2.13313
		0.49099	-0.16135
		-1.18364	0.44021
		-0.14255	-0.65415
		-0.04646	-1.10387
		0.21184	0.07486
		0.60273	-0.87832
		-0.19143	-1.94408
		-0.34564	-2.54674
		-2.62886	-2.05813
		-0.71694	-0.32962
		-0.80686	0.18968
		0.24013	0.70963
		4.1235	1.3168
		-1.45618	0.89214
		-1.20914	-0.90222
		-0.59227	0.6956
		-0.65996	1.41741
		1.68358	-0.52837
		-1.57683	-1.66626
		0.14231	-0.56503
		0.02593	-2.62692
		-1.97527	1.16814
		0.19908	0.09767
		-0.38995	0.09454
		-1.07954	0.44078
		-0.58356	-0.09514
		-0.50118	-0.71845
		-0.29023	-1.64732
		-0.58612	0.407
		-0.92431	-0.31171
		-0.32752	-0.41702
		-1.39863	-0.9419
		-0.18367	-0.08496
		-0.9117	0.36634
		-0.67717	0.28573
		-0.86402	3.09207
		-1.45763	-3.52878
		0.32676	-0.34825
		-0.63568	-0.96732
		0.47139	0.50772
		-0.37489	-0.68484
		0.00101	0.40992
		-0.47739	-0.28556
		-2.06253	2.22882
		-0.02863	-0.28484
		0.17408	-1.11349
		-1.15161	-0.72094
		0.03749	-0.19619
		-0.025	-1.36751
		1.37291	-1.69119
		-0.34104	-1.67001
		-0.32465	-0.69842
		0.88871	-0.56307
		-0.50007	-0.27782
		0.61553	0.06491
		-1.95981	0.56108
		-0.30755	-1.3965
		-1.38552	0.20187
		-0.91031	0.20575
		1.2445	2
		0.83441	2.34956
		-1.54639	-1.38622
		0.14948	-0.40851
		-1.63903	-1.04353
		-2.11919	0.36485
		-0.36756	-0.82103
		-0.38376	-1.27713
		-1.40056	-1.93411
		-0.33413	-0.52108
		-0.65812	0.03935
		-0.30521	0.10447
		-0.0111	-1.17783
		0.19155	0.78297
		-0.50619	-0.86076
		-1.63691	-1.12356
		-0.4554	0.4219
		-0.71145	-0.91504
		-1.25206	0.85422
		-1.32244	-0.84965
		-0.2191	-0.78867
		1.03161	1.5652
		-2.09097	0.48162
		-0.1125	1.993
		-0.08618	-0.76865
		-0.59917	-0.09761
		-1.07852	-0.52402
		-1.37403	-0.85876
		-1.96687	-2.21009
		-2.3526	-1.41134
		-0.18555	-0.47513
		-0.88572	0.95722
		0.86355	-2.84984
		-1.88048	-2.00705
		-1.31374	-1.26527
		0.568	-0.73441
		0.15372	-1.1527
		0.17352	-0.72598
		-3.37129	-0.54564
		-1.96669	0.42337
		-0.5366	0.3505
		-0.31888	-0.7073
		0.3408	1.02528
		-3.03461	1.60629
		-1.16439	-0.07551
		-0.71363	-1.92112
		-1.9662	-0.88694
		-0.34808	0.14633
		-1.45928	0.62344
		-0.95407	-0.72741
		-1.74573	-0.42033
		-0.5444	-1.89359
		0.04957	1.30709
		-0.4629	-0.65379
		-0.27764	0.06873
		-1.96894	-0.69331
		-0.9115	1.21689
		0.30494	1.2205
		-1.33989	-2.63759
		-2.25398	1.74608
		-1.30645	-0.08732
		0.2827	-1.6299
		-0.08679	0.3867
		0.70473	-0.53626
		-0.98852	-1.36551
		-0.69416	-0.53437
		-1.1472	0.70314
		-2.62754	0.00322
		-1.71519	-1.80288
		-0.47621	-1.03605
		1.43238	-1.0126
		-0.76677	-0.7516
		1.28486	-1.50669
		0.8131	-1.71874
		0.26233	-1.32814
		-2.54076	-0.73118
		1.23331	0.57306
		-0.5257	-2.8108
		0.22256	0.20134
		0.35895	2.3316
		0.27608	0.33044
		-0.52941	0.86035
		-0.29464	0.15666
		-1.20043	-0.51387
		-1.51204	-0.65344
		-1.61292	0.79546
		-0.10394	-1.71985
		-0.28861	0.27753
		0.65104	-1.10401
		0.46945	-1.39606
		0.95157	-2.0002
		-0.29234	-2.76657
		2.05322	-0.71491
		-0.3302	-0.61546
		0.20401	-1.08406
		-0.03242	-0.3121
		-0.15195	-0.66511
		-0.36511	-0.3659
		-1.28299	0.02531
		0.62161	-2.47688
		-0.96943	0.19265
		-1.63854	0.52263
		2.078	-0.16993
		0.76637	-0.93411
		-0.68079	-1.46413
		-1.68262	0.66043
		-1.39904	0.79859
		0.39452	-2.21937
		-1.64733	0.05726
		-0.94228	-0.49923
		-0.44428	-2.02198
		0.95207	-0.4579
		-0.93529	-0.39526
		-0.54992	-0.74091
		0.07857	-0.52484
		-0.12189	0.56875
		0.49742	0.41504
		-2.90655	-0.41831
		-0.35816	0.56246
		-1.37392	-1.60507
		0.70914	-0.23418
		1.66255	-0.64974
		-2.24108	0.05136
		-0.07737	1.25268
		-1.73853	0.58496
		-1.84483	-0.85647
		-0.5517	-1.00677
		-1.24282	1.48552
		1.65108	-1.54579
		1.41318	-0.95363
		0.40561	1.32599
		-0.45479	-1.55946
		0.41184	-0.56267
		2.40241	-1.53712
		-0.23182	-2.39906
		-0.8499	0.65268
		-2.41311	-0.98958
		0.34993	-2.02915
		-0.72819	0.53633
		1.46507	-0.64616
		-0.67916	0.44426
		-0.05439	-1.32729
		-0.46949	-1.53448
		0.95632	-0.2763
		-0.72141	-0.22593
		-0.09341	-5.63097
		-1.18159	0.72053
		0.52907	-0.79141
		-2.60252	-0.9419
		-0.85971	0.19545
		-0.66086	0.9288
		0.00671	0.15065
		0.29254	-0.4926
		-2.56001	-1.56374
		-0.58223	0.66742
		0.37809	0.83441
		-0.92267	-0.6369
		0.03317	0.99658
		-2.21132	-1.70276
		-0.26702	-1.03342
		-1.46585	-1.32294
		0.12666	-0.33923
		-2.20401	0.81976
		0.17914	-0.50289
		-2.80641	-1.26039
		0.98326	-0.60181
		0.15848	-0.89503
		-0.60563	-0.60114
		-7.59246	-1.23458
		0.47042	-1.63062
		-0.55081	-0.80454
		-1.75012	0.25998
		-2.23852	1.22471
		-0.62379	-0.88733
		-0.64438	0.45279
		-0.29648	-0.73332
		-2.34856	0.34104
		-0.52688	-2.6679
		-0.26663	-1.77052
		-1.43037	-0.11834
		-0.51957	-0.48847
		-0.57927	-0.82392
		1.598	-0.68226
		-0.65372	-2.04122
		0.38982	-0.19443
		1.21514	-0.51953
		-2.71114	0.92214
		-1.8181	-0.7681
		-0.89772	-0.49476
		-1.08516	-0.10366
		0.39054	-0.46368
		0.66641	-0.69569
		0.02921	-1.38666
		0.87517	-0.7962
		0.89413	-0.66259
		-2.54877	0.47524
		-0.21843	-2.8402
		-0.46819	-1.03068
		-0.05907	-2.7425
		0.32849	-0.09807
		-0.01513	-2.96467
		0.66562	0.25243
		-0.662	-0.56638
		-0.34404	1.00428
		-1.65613	1.1882
		-0.50485	-0.41308
		-0.08137	0.10657
		-0.99026	-0.33792
		-0.06886	-0.05767
		0.59002	0.05706
		-1.27521	-1.3545
		1.08437	-0.52017
		-0.87974	0.61218
		0.84472	-0.72341
		-0.61691	-0.55617
		-0.11696	0.3063
		0.72976	1.9542
		-1.44114	0.85696
		-1.94987	-2.60174
		0.02838	-3.65412
		-0.4004	-0.80932
		0.09891	-0.70261
		-0.01791	-0.4464
		0.63696	-0.72726
		1.08294	-1.12638
		-1.50606	-0.82527
		0.06586	0.000444248
		-0.46494	1.43597
		1.37156	-1.16523
		-0.80306	-0.541
		0.4264	-0.0719
		-1.6309	0.20637
		-0.49281	-0.85241
		-0.10696	-0.27869
		-0.08013	-0.40021
			1.13678
			-1.53561
			-1.22136
			-0.28916
			-1.01244
			-0.62468
			-3.259
			0.77897
			-0.82671
			0.86942
			1.63296
			0.20931
			1.00718
			1.31702
			-0.13097
			-0.58612
			-2.57779
			-0.24722
			-3.48113
			-2.80735
			0.17227
			0.09545
			-0.38039
			-1.57719
			-0.47999
			-0.78795
			0.43231
			-1.65896
			0.84945
			-0.23061
			-1.60245
			-0.17979
			-0.39838
			0.71049
			-1.20124
			0.23317
			0.80628
			-0.11938
			-1.72085
			-0.7716
			1.27202
			-0.53317
			-0.61986
			-1.05817
			-3.0915
			-8.12153
			-0.2988
			0.04828
			-1.3248
			0.49292
			-0.36565
			-1.2083
			-0.45943
			-2.92832
			0.21654
			-0.30464
			-0.01823
			-0.44782
			0.51385
			0.96347
			0.804
			-1.72727
			-0.53865
			0.07732
			-0.87915
			-1.34903
			-2.29322
			-1.21826
			0.62149
			-0.38288
			-1.61298
			-1.63414
			-1.26751
			-0.16595
			0.11523
			-1.39444
			-1.32161
			3.18423
			1.57736
			-1.81558
			0.94095
			-0.26256
			-1.12023
			2.42089
			-0.07863
			-6.20163
			-0.78367
			-1.29496
			0.03266
			-0.39306
			-0.26337
			0.11063
			0.40088
			0.70124
			0.00693
			-0.03714
			0.31805
			-0.64909
			-1.19971
			1.02584
			-0.83007
			-0.97506
			-0.48765
			1.18688
			-2.84029
			-0.32001
			-0.74742
			0.19185
			0.47703
			-0.07907
			1.77594
			0.62654
			1.03052
			1.25846
			1.37598
			0.7706
			1.08831
			1.22191
			-1.63202
			-0.14343
			-0.74438
			-1.87216
			-0.47351
			1.08989
			0.29473
			-3.19172
			-2.51924
			-0.8393
			-1.16046
			-0.77291
			0.97094
			0.75576
			-0.00861
			0.41978
			-1.47738
			0.69345
			-1.22672
			-1.23412
			1.50748
			-0.72463
			-0.79518
			-6.70044
			2.0374
			-0.69904
			1.52192
			0.72604
			-0.70371
			0.47675
			-0.26638
			-0.01224
			-0.2292
			0.02191
			1.15116
			0.18233
			-1.79435
			0.11736
			-0.43515
			-0.17052
			1.45984
			1.14162
			-1.32988
			0.29808
			0.41071
			-1.03583
			-1.27555
			0.33275
			-1.25092
			0.50753
			1.86532
			0.9936
			-0.26303
			-0.78311
			-1
			-1.03887
			-0.79431
			0.22616
			-0.05904
			-1.43373
			0.67108
			1.16993
			-0.88829
			-1.12995
			0.64376
			0.65099
			-1.84951
			-0.21731
			-0.21747
			-0.3957
			-0.47561
			0.26896
			-0.04942
			-0.22354
			1.89308
			-0.19555
			-0.71873
			-0.44037
			-2.49856
			-1.96248
			0.53549
			-1.68317
			1.57908
			-0.60543
			0.04443
			0.92901
			-1.50808
			-2.23815
			0.49387
			-0.3489
			-0.32509
			-1.02726
			-1.58972
			0.48226
			-0.51977
			0.90567
			-1.93441
			-0.39532
			-1.13955
			-0.88149
			-2.44918
			1.64508
			0.48826
			0.24299
			-0.97593
			1.06848
			0.59745
			-0.44537
			-0.14115
			-1.99616
			-1.69569
			-1.57409
			-0.85739
			-1.15585
			0.75842
			0.44995
			-0.34395
			0.57915
			-0.25146
			1.0658
			-1.1365
			-0.34505
			-2.07653
			-0.71992
			0.935
			0.6009
			-1.7153
			-2.207
			-1.06413
			0.60828
			-0.48595
			-0.0964
			1.2777
			-0.37114
			1.20561
			-0.63393
			0.42077
			-0.92845
			-1.13446
			-0.80119
			-0.97737
			-1.04114
			-2.07487
			-1.68115
			0.85856
			0.14136
			-1.30413
			-1.38929
			-4.02975
			-0.85718
			0.55128
			-0.44057
			-1.17151
			-1.15638
			-0.77252
			-0.29633
			-0.86151
			0.87511
			-1.4184
			-1.85542
			-1.70044
			-0.654
			-0.19956
			-0.42911
			0.04152
			-0.78194
			-0.2911
			-1.41733
			-0.79309
			-0.1139
			0.74555
			0.88436
			0.44321
			-1.81431
			-1.05202
			-0.48748
			-1.8661
			-1.92279
			-0.09634
			0.20584
			0.26663
			-0.41122
			-1.02995
			-2.17976
			1
			-0.72128
			0.22388
			-0.70629
			2.67417
			-0.44466
			0.88919
			0.92129
			-2.2185
			-1.98423
			-0.71773
			0.76697
			0.79337
			-2.03966
			-0.04268
			-0.44797
			0.54979
			-5.59246
			-0.43969
			-2.4756
			-4.24793
			2.32777
			-1.01089
			1.14698
			-0.14399
			-0.56229
			-0.16031
			-2.06821
			-1.31817
			1.73434
			-0.75455
			-0.92401
			1.66022
			2.43407
			-0.77329
			-2.04348
			-1.3061
			-1.14419
			-1.08558
			-0.43245
			1.4039
			0.20801
			-1.34302
			-0.35573
			-0.75273
			-0.74993
			2.7794
			1.51165
			-0.16492
			1.67281
			0.51401
			-0.31149
			0.52293
			0.67601
			0.15465
			-1.24551
			-0.87457
			-0.31618
			-1.01519
			-0.59955
			-2.06471
			1.16645
			-1.75346
			-0.29875
			0.67714
			-1.25956
			-0.48398
			-2.29134
			-0.37776
			1.06247
			-1.86774
			-0.1014
			-0.54995
			-1.62149
			-1.31354
			0.22674
			-0.46667
			-0.89745
			-0.00428
			0.85619
			-1.99704
			-0.41883
			0.26018
			0.99109
			-0.13488
			-0.80712
			1.66297
			0.43637
			-0.43488
			-0.83381
			-0.63743
			-0.25212
			-1.21035
			0.78732
			-3.57116
			-0.88607
			0.52951
			0.15042
			-0.68155
			-1.93383
			-0.8574
			-0.76376
			0.48132
			-1.09311
			-1.43689
			-1.73085
			-1.03769
			-2.76323
			-0.76976
			-1.46713
			1.04495
			-0.92797
			0.07053
			-0.62641
			-0.52295
			2.8234
			0.66913
			-0.23704
			-0.78692
			-2.30447
			1.54683
			-1.38904
			-0.66284
			1.09917
			2.10992
			-2.55888
			-0.52848
			-2.44132
			-1.14912
			2.05232
			-0.90717
			1.14813
			1.57321
			-0.3505
			-0.28991
			-2.99447
			-1.66881
			1.7546
			-1.7868
			-0.43468
			1.91549
			0.03555
			0.13468
			2.44082
			-0.37603
			4.86423
			0.63234
			1.87814
			2.14743
			0.15611
			-0.03291
			-1.50513
			-0.22174
			1.10096
			0.52925
			0.15481
			-0.09622
			0.62449
			-0.62411
			0.39694
			-1.20896
			-0.41714
			2.11867
			1.5645
			-0.18467
			-0.67138
			0.96131
			0.152
			0.27167
			0.8634
			1.29422
			0.31783
			-0.82879
			0.70001
			0.20945
			0.04333
			-0.60702
			0.12913
			-2.14349
			-0.96153
			-1.24924
			-1.17563
			-0.04066
			1.30724
			0.86605
			-0.40924
			0.92735
			-2.42602
			-0.1381
			-0.58229
			-0.69481
			-1.98558
			1.24576
			-0.2979
			-1.76818
			-0.80066
			-0.60776
			-0.65162
			0.30968
			-0.72854
			1.11672
			1.57774
			1.18361
			-1.4423
			1.2182
			0.09311
			-0.09798
			-0.49197
			-0.38789
			-0.22866
			0.02804
			-2.02056
			-0.17054
			0.0234
			-1.81293
			0.46274
			-2.46949
			1.55492
			-0.1592
			1.00107
			-1.12769
			-1.13511
			-1.59466
			0.65208
			-1.56181
			-1.04215
			-1.2577
			-1.93943
			-0.50251
			-1.07359
			0.23959
			-0.66462
			-1.145
			-0.23704
			-3.11
			-1.25921
			-0.41331
			1.08913
			-0.03833
			0.66043
			0.38032
			-0.74445
			-0.75691
			0.34445
			-0.3107
			1.86982
			-1.66789
			-0.8305
			-0.75829
			0.88993
			0.04541
			-1.81765
			-1.08351
			-2.00624
			-1.15421
			-0.67838
			-0.11011
			0.23469
			0.4626
			0.38371
			-2.57191
			-0.4502
			-1.17419
			0.80504
			0.02228
			0.24924
			-0.48239
			-0.02195
			-0.17694
			-1.68243
			-0.51424
			-0.13443
			-1.44684
			-0.65859
			-0.0984
			0.57531
			1.29336
			-1.69984
			0.18179
			1.38936
			-0.32852
			-1.46994
			0.63434
			-0.44274
			-1.49989
			1.45992
			-0.4973
			-1.14155
			0.17719
			-0.59807
			-0.23039
			-1.34947
			-0.64014
			-0.58903
			2.20003
			-0.60167
			-1.78601
			-1.00704
			2.1322
			0.88192
			-0.38346
			-1.53523
			-0.36386
			0.69769
			-0.33739
			0.12648
			1.22014
			1.44859
			0.25081
			-6.74483
			-0.13156
			-0.67645
			-0.89979
			0.361
			-1.8468
			-0.86673
			2.11746
			-2.62704
			-1.07651
			-1.37145
			-0.82738
			2.10698
			0.58929
			0.87415
			2.36457
			1.00873
			-0.10116
			-0.69282
			-0.50462
			1.3017
			-0.78876
			-0.23934
			0.39927
			0.43134
			1.2932
			-0.66372
			-1.10568
			-0.57447
			-0.12135
			-0.93096
			0.08234
			1.26089
			0.59724
			-0.47664
			-1.45631
			-0.74618
			-0.03433
			2.28379
			-1.3705
			0.83597
			0.48652
			-1.86022
			0.44617
			0.74071
			-0.47854
			-0.4339
			-1.93837
			0.47199
			0.61085
			-0.8058
			1.16744
			-0.39239
			-1.58986
			-0.76389
			0.38367
			-2.55459
			0.42158
			-0.1068
			-2.01977
			1.07756
			-2.10785
			-1.36531
			-1.0579
			-0.3904
			-0.71397
			-0.69607
			0.64015
			-0.60124
			-0.59061
			-1.02498
			-0.085
			-2.25322
			-0.52982
			-1.44485
			1.01381
			1.25457
			-0.71043
			-3.28077
			-1.21831
			0.52442
			-0.4927
			-0.61782
			-2.03517
			-0.52586
			-1.09404
			-0.31053
			-0.57906
			1.23517
			1.36883
			2.1526
			-2.33234
			-1.67499
			0.73263
			2.61686
			-0.09954
			1.03914
			-0.50696
			0.3544
			-0.71187
			0.57326
			-1.49563
			0.27489
			-2.98045
			0.13188
			0.26781
			-0.99786
			0.39424
			0.87351
			-0.02844
			-0.71202
			-0.59546
			1.03079
			0.09351
			-0.05157
			0.01353
			-0.94648
			-1.21951
			0.21951
			0.50203
			1.02312
			-0.66602
			-0.10946
			-1.21799
			-1.59512
			-0.45059
			-1.38333
			-0.08351
			-0.40867
			0.2026
			-0.3422
			0.80699
			-0.47606
			-1.16164
			0.11488
			-0.85933
			0.22811
			-0.4171
			-0.06778
			-0.3971
			0.85907
			0.2877
			-1.17956
			-0.67089
			-1.53816
			-1.13598
			1.06711
			-1.34834
			0.56393
			-0.26576
			-0.46308
			-0.26505
			1.51517
			-0.04439
			-0.39766
			-2.30364
			-0.65208
			-3.03976
			-1.44384
			0.029
			-0.42712
			-0.26822
			-1.50538
			-0.00337
			-0.90378
			-0.03574
			0.53605
			0.91104
			-1.68216
			0.61827
			-0.16818
			-1.55803
			-0.88243
			-1.34395
			-0.83525
			-0.95903
			-0.4546
			0.28951
			0.12625
			0.09722
			-0.37588
			0.94481
			-0.30065
			-0.97059
			-0.68339
			0.30293
			-2.99564
			0.5588
			0.68313
			-0.80826
			-1.5322
			-2.13213
			1.29481
			-0.00604
			-1.11735
			-0.11288
			-2.57779
			0.57319
			-0.14433
			0.49538
			-0.58307
			-1.54889
			0.29688
			0.56806
			-0.72777
			-2.98618
			-1.32303
			0.33125
			-2.74216
			-0.23788
			0.31303
			-1.70279
			0.48777
			-0.86392
			-1.89566
			0.67184
			0.1976
			-0.87763
			0.42368
			-0.34373
			-0.2182
			-0.41524
			-0.5974
			-1.55958
			0.33915
			0.82236
			-4.28322
			-0.13091
			-0.26388
			-0.62569
			-0.67071
			-0.23081
			3.1251
			0.46628
			-2.7116
			0.21072
			-1.1224
			-1.01813
			0.82485
			1.02687
			-2.82443
			0.17462
			-0.51147
			-0.12947
			0.72033
			0.094
			1.27092
			1.00653
			1.01495
			0.14796
			3.68798
			-0.39842
			-0.16104
			0.09366
			1.09613
			-1.47972
			-3.9599
			-1.37073
			0.04162
			0.50815
			3.12641
			0.46406
			0.74735
			2.31215
			0.1792
			-0.8594
			0.11632
			1.64599
			0.44805
			-0.17495
			1.2262
			1.20978
			1.92153
			-0.75174
			-0.42877
			-0.6428
			-0.28844
			-0.4433
			-2.13139
			-1.79329
			1.77803
			0.58827
			0.21978
			2.89401
			-0.51824
			-1.75048
			-1.00423
			-2.23447
			0.35113
			0.36358
			1.55964
			-0.90774
			0.07586
			0.58689
			-1.15066
			0.98073
			0.24011
			0.64206
			-0.30132
			-0.31595
			-1.27967
			-0.70321
			1.46276
			0.63931
			-1.10838
			-0.30831
			-0.67446
			1.53704
			0.35141
			-1.38876
			-0.21606
			-0.68732
			0.43166
			0.6909
			-2.12532
			-0.81918
			-2.3146
			-1.73552
			-0.35157
			-0.45726
			-0.13224
			-1.07284
			-1.82905
			0.45312
			-1.53801
			0.40196
			-0.17796
			-0.95109
			-1.00649
			-0.2284
			-0.76308
			-0.31616
			-0.65933
			0.54455
			-0.17803
			-1.00591
			-1.07118
			0.26303
			0.44524
			-0.64268
			-0.95932
			0.27463
			0.49608
			0.22495
			-0.49139
			-2.2303
			0.87589
			0.10107
			-0.59861
			-0.02076
			0.45714
			1.29504
			0.28215
			1.69515
			0.62846
			-0.96242
			-3.8365
			0.71229
			-0.33553
			-0.13971
			0.29646
			-0.09011
			-0.04948
			1.29373
			-3.29968
			1.47079
			-1.61183
			2.15212
			-0.7668
			1.40749
			-1.0199
			-0.83199
			0.8284
			-1.35019
			-1.61936
			-0.04384
			-0.73426
			-0.40386
			0.13366
			0.59098
			-0.90033
			-1.67903
			-1.41504
			2.00368
			-0.21376
			-0.9039
			-1.64393
			-0.04474
			0.70461
			0.95657
			0.58166
			-0.71152
			1.15703
			2.18117
			-1.78645
			-0.98619
			-0.68488
			-0.56204
			-0.62694
			-0.54189
			0.28902
			-0.4173
			0.47705
			-5.10852
			1.12489
			-4.04439
			-1.76597
			0.55102
			2.16148
			-0.80742
			-0.62098
			-2.76081
			-0.66889
			-0.19885
			-1.08447
			0.68711
			-0.13058
			-0.46701
			-0.97204
			1.00219
			0.09366
			-1.10069
			1.40939
			-0.6105
			1.01832
			-0.26112
			0.87734
			1.02934
			-0.29817
			-1.00762
			-0.8638
			-0.43917
			-1.50031
			-0.76975
			-1.56405
			-0.62135
			0.30812
			0.77289
			-1.54532
			0.01412
			-0.37168
			-1.3072
			2.18203
			0.24752
			0.04455
			-0.64084
			-1.16215
			-1.28011
			2.76907
			-1.19706
			-1.00994
			-0.92663
			0.2084
			-0.26144
			-0.36596
			-1.72583
			-0.08746
			-0.23124
			-0.8087
			-0.63179
			-2.06333
			-0.66687
			0.12482
			-6.59991
			-0.46644
			1.13364
			-0.8594
			-1.94365
			-1.31928
			-1.15901
			-0.38486
			-0.49914
			0.27624
			-0.26857
			1.30426
			-0.43128
			0.26665
			-2.86565
			-1.27382
			-0.40735
			0.4113
			-0.40742
			-0.02975
			-1.66943
			1.72297
			-1.16722
			-0.32619
			-1.24712
			1.19461
			0.87997
			-0.76922
			-0.3495
			-2.00497
			-0.39793
			-1.32812
			-1.32261
			-0.74512
			-3.52356
			0.05711
			1.17754
			-1.7756
			0.60639
			-0.62293
			-0.59337
			-1.03562
			0.51976
			-2.4864
			-2.69903
			1.1882
			-0.49433
			0.09245
			-2.99382
			0.17206
			-0.9642
			-1.45943
			-2.54407
			0.13191
			-0.00421
			-0.48614
			0.19655
			-1.35705
			-1.02373
			0.58926
			-1.04283
			0.3538
			0.55005
			-0.22767
			-0.52745
			1.10096
			-0.69441
			0.94526
			-2.24866
			-1.15697
			0.73789
			0.18665
			-1.30906
			-2.09248
			-0.40726
			0.89737
			-0.8436
			-1.65136
[truncated: 8,351 more rows]
