# Supplementary material for: Profiling stress-triggered RNA condensation with photocatalytic proximity labeling
Source: Nat Commun. 2023 Nov 15;14:7390. doi: 10.1038/s41467-023-43194-2 (PMC10651888; doi:10.1038/s41467-023-43194-2)
Supplement: Supplementary file 9 — Source Data File [file 41467_2023_43194_MOESM9_ESM.zip › Source Data File/Figure 4H.xlsx]

## Sheet: Sheet1
m6A sites	basal-specific	pre-existing	de novo	Total mRNAs
0	261	102	394	14446
1	56	36	118	1619
2	52	33	103	1398
3	26	22	56	826
4	19	13	52	542
≥5	63	47	152	1101
