# Supplementary material for: Profiling stress-triggered RNA condensation with photocatalytic proximity labeling
Source: Nat Commun. 2023 Nov 15;14:7390. doi: 10.1038/s41467-023-43194-2 (PMC10651888; doi:10.1038/s41467-023-43194-2)
Supplement: Supplementary file 9 — Source Data File [file 41467_2023_43194_MOESM9_ESM.zip › Source Data File/Figure 5C.xlsx]

## Sheet: Figure 5C
GeneID	T0_Zscore	T1_Zscore	T3_Zscore
ENSG00000117153	1.03156	-0.965125	-0.066436
ENSG00000065911	1.02618	-0.971586	-0.0545925
ENSG00000166887	1.01015	-0.989532	-0.0206172
ENSG00000168610	1.05113	-0.939501	-0.11163
ENSG00000075856	1.05501	-0.933965	-0.12105
ENSG00000108651	1.08975	-0.87553	-0.214221
ENSG00000067704	1.08831	-0.878342	-0.209972
ENSG00000198420	1.08645	-0.881934	-0.204512
ENSG00000100811	1.08525	-0.884198	-0.201053
ENSG00000188554	1.09639	-0.861949	-0.234445
ENSG00000091483	1.09647	-0.861778	-0.234696
ENSG00000127955	1.09552	-0.863792	-0.231728
ENSG00000001084	1.0978	-0.858944	-0.238856
ENSG00000109320	1.0937	-0.867578	-0.226122
ENSG00000155561	1.07952	-0.894696	-0.184822
ENSG00000130816	1.08042	-0.89309	-0.187326
ENSG00000073111	1.07732	-0.898568	-0.178754
ENSG00000166483	1.07311	-0.905777	-0.167333
ENSG00000135069	0.968474	-1.0288	0.0603215
ENSG00000115839	0.975388	-1.02292	0.0475288
ENSG00000136448	0.957185	-1.03792	0.080735
ENSG00000143374	0.99475	-1.00517	0.0104192
ENSG00000131018	0.996737	-1.00323	0.00649355
ENSG00000112983	0.983135	-1.01605	0.0329179
ENSG00000171940	0.936323	-1.05337	0.117052
ENSG00000154359	0.940904	-1.05013	0.109225
ENSG00000076382	0.927353	-1.05951	0.132153
ENSG00000143799	0.913066	-1.06869	0.155621
ENSG00000141543	0.91098	-1.06997	0.15899
ENSG00000134684	0.900719	-1.07608	0.175363
ENSG00000163798	0.791269	-1.12393	0.332665
ENSG00000059573	0.794155	-1.12302	0.328862
ENSG00000108599	0.867905	-1.09354	0.225634
ENSG00000114019	0.711067	-1.14343	0.432367
ENSG00000101310	0.699925	-1.14531	0.445386
ENSG00000035403	0.724567	-1.14091	0.416339
ENSG00000151779	0.742622	-1.13707	0.394446
ENSG00000150593	0.741887	-1.13724	0.395348
ENSG00000121005	0.739713	-1.13772	0.398009
ENSG00000108468	0.752216	-1.13481	0.382593
ENSG00000105953	0.626104	-1.15329	0.527183
ENSG00000101452	0.641946	-1.15219	0.510249
ENSG00000176658	0.667897	-1.14969	0.481794
ENSG00000156709	0.566378	-1.15463	0.588253
ENSG00000131473	0.557179	-1.15447	0.597289
ENSG00000108239	0.578002	-1.1547	0.576699
ENSG00000224411	0.427529	-1.1427	0.715167
ENSG00000140382	0.420143	-1.14153	0.721385
ENSG00000168036	0.387696	-1.1358	0.748102
ENSG00000163877	0.482248	-1.14974	0.667489
ENSG00000108883	0.284812	-1.11151	0.826698
ENSG00000044115	0.310057	-1.1183	0.808246
ENSG00000147044	0.346875	-1.12725	0.780375
ENSG00000108588	0.0870301	-1.04067	0.953641
ENSG00000059758	0.118459	-1.05395	0.935494
ENSG00000145907	0.150922	-1.06688	0.915961
ENSG00000083896	0.135805	-1.06096	0.925157
ENSG00000150760	0.216979	-1.09068	0.873697
ENSG00000174460	1.0468	-0.101312	-0.945487
ENSG00000159200	1.04837	-0.105031	-0.943339
ENSG00000163930	1.04335	-0.0932194	-0.950126
ENSG00000158301	1.04315	-0.0927735	-0.95038
ENSG00000130749	1.04205	-0.0902159	-0.951835
ENSG00000112118	1.05666	-0.125085	-0.931573
ENSG00000007202	1.05802	-0.12846	-0.929562
ENSG00000177283	1.05461	-0.120065	-0.934547
ENSG00000109111	1.05524	-0.121601	-0.933639
ENSG00000180901	1.02983	-0.0626112	-0.967223
ENSG00000140406	1.03061	-0.0643304	-0.966282
ENSG00000169032	1.03139	-0.0660498	-0.965338
ENSG00000166224	1.02674	-0.0558102	-0.970926
ENSG00000121039	1.02545	-0.0530128	-0.972439
ENSG00000197694	1.03663	-0.0777994	-0.958828
ENSG00000163399	0.989598	0.0204898	-1.01009
ENSG00000108424	0.989667	0.0203546	-1.01002
ENSG00000213390	0.989448	0.0207803	-1.01023
ENSG00000016391	0.989205	0.0212503	-1.01046
ENSG00000111602	0.993269	0.0133286	-1.0066
ENSG00000143641	0.997255	0.0054681	-1.00272
ENSG00000129245	1.00068	-0.00137035	-0.999314
ENSG00000198722	1.01196	-0.0243686	-0.987593
ENSG00000166900	1.00873	-0.0176882	-0.991039
ENSG00000196372	1.00521	-0.0105032	-0.994707
ENSG00000136026	1.00456	-0.00918349	-0.995377
ENSG00000214717	1.00625	-0.0126244	-0.993628
ENSG00000182220	1.00648	-0.0130793	-0.993396
ENSG00000137693	0.984709	0.0299103	-1.01462
ENSG00000124535	0.985271	0.0288342	-1.01411
ENSG00000142192	0.982838	0.0334824	-1.01632
ENSG00000130559	0.982521	0.034086	-1.01661
ENSG00000103126	0.977766	0.043076	-1.02084
ENSG00000035499	0.977997	0.0426411	-1.02064
ENSG00000090863	0.9802	0.0384885	-1.01869
ENSG00000196422	0.974324	0.0495118	-1.02384
ENSG00000133026	0.974012	0.0500936	-1.02411
ENSG00000091136	0.972042	0.0537488	-1.02579
ENSG00000118689	0.969369	0.0586787	-1.02805
ENSG00000181191	0.952229	0.0895224	-1.04175
ENSG00000147457	0.952911	0.0883194	-1.04123
ENSG00000183798	0.954508	0.0854939	-1.04
ENSG00000131626	0.947693	0.0974754	-1.04517
ENSG00000178996	0.961022	0.073861	-1.03488
ENSG00000177383	0.933858	0.12123	-1.05509
ENSG00000124422	0.933815	0.121303	-1.05512
ENSG00000137076	0.931552	0.12512	-1.05667
ENSG00000184432	0.942429	0.106601	-1.04903
ENSG00000131016	0.940545	0.10984	-1.05039
ENSG00000276043	0.919033	0.145903	-1.06494
ENSG00000170525	0.919242	0.145561	-1.0648
ENSG00000172201	0.920221	0.143955	-1.06418
ENSG00000180447	0.9255	0.135235	-1.06074
ENSG00000242498	1.11384	-0.29324	-0.820596
ENSG00000101193	1.11287	-0.289708	-0.82316
ENSG00000119138	1.11061	-0.281606	-0.829003
ENSG00000104738	1.11147	-0.28467	-0.8268
ENSG00000175166	1.10879	-0.275205	-0.833581
ENSG00000109472	1.10859	-0.27451	-0.834076
ENSG00000087365	1.1096	-0.278058	-0.831544
ENSG00000121774	1.10732	-0.270131	-0.837185
ENSG00000185024	1.10511	-0.262637	-0.842471
ENSG00000163050	1.10475	-0.261427	-0.84332
ENSG00000188895	1.10553	-0.264071	-0.841463
ENSG00000141569	1.1057	-0.264643	-0.841061
ENSG00000155660	1.10175	-0.251528	-0.850223
ENSG00000102181	1.10179	-0.251651	-0.850138
ENSG00000141385	1.09286	-0.223549	-0.869306
ENSG00000077684	1.09334	-0.225013	-0.868323
ENSG00000105186	1.09427	-0.227872	-0.866398
ENSG00000174684	1.09031	-0.215872	-0.874433
ENSG00000134107	1.09038	-0.2161	-0.874282
ENSG00000197043	1.09691	-0.236052	-0.860856
ENSG00000049449	1.09708	-0.236591	-0.860489
ENSG00000175931	1.09813	-0.23989	-0.858237
ENSG00000149474	1.07234	-0.16526	-0.907075
ENSG00000015676	1.07573	-0.174394	-0.901332
ENSG00000197746	1.06836	-0.154759	-0.913598
ENSG00000177606	1.06878	-0.155869	-0.912913
ENSG00000182149	1.06991	-0.15884	-0.911074
ENSG00000166189	1.0672	-0.151744	-0.915455
ENSG00000121152	1.06755	-0.152646	-0.914901
ENSG00000116729	1.08111	-0.189259	-0.891847
ENSG00000010292	1.08071	-0.188145	-0.892564
ENSG00000136143	1.08455	-0.199036	-0.885514
ENSG00000164093	1.13507	-0.383942	-0.751131
ENSG00000094880	1.13664	-0.392143	-0.744496
ENSG00000160294	1.13826	-0.400993	-0.737269
ENSG00000181192	1.13352	-0.376114	-0.757408
ENSG00000113194	1.13389	-0.377939	-0.755949
ENSG00000099783	1.13286	-0.372862	-0.759999
ENSG00000130340	1.12882	-0.353881	-0.77494
ENSG00000125733	1.12912	-0.355223	-0.773894
ENSG00000167699	1.12994	-0.358978	-0.770959
ENSG00000116514	1.12722	-0.346747	-0.780474
ENSG00000189060	1.1218	-0.323881	-0.797916
ENSG00000086475	1.12258	-0.327054	-0.795523
ENSG00000204843	1.12383	-0.332245	-0.791588
ENSG00000164305	1.1183	-0.310031	-0.808266
ENSG00000110880	1.1165	-0.303173	-0.81333
ENSG00000106070	1.14868	-0.472316	-0.676359
ENSG00000103549	1.14849	-0.470707	-0.677787
ENSG00000140391	1.149	-0.475226	-0.67377
ENSG00000164465	1.14799	-0.466319	-0.681668
ENSG00000140450	1.14786	-0.465215	-0.682642
ENSG00000198231	1.14821	-0.46822	-0.679989
ENSG00000166173	1.14666	-0.455548	-0.691115
ENSG00000106263	1.14731	-0.460694	-0.686616
ENSG00000135108	1.1503	-0.487963	-0.66234
ENSG00000117139	1.15039	-0.488834	-0.661553
ENSG00000131242	1.15021	-0.486993	-0.663216
ENSG00000162909	1.14409	-0.43682	-0.707274
ENSG00000115241	1.14411	-0.436898	-0.707208
ENSG00000167986	1.14366	-0.433864	-0.709795
ENSG00000134453	1.14306	-0.429867	-0.713188
ENSG00000166272	1.14469	-0.440975	-0.703718
ENSG00000148498	1.15452	-0.559813	-0.594711
ENSG00000132383	1.15458	-0.563021	-0.591562
ENSG00000100266	1.15469	-0.573879	-0.580815
ENSG00000119396	1.15429	-0.550362	-0.603925
ENSG00000025293	1.15427	-0.549735	-0.604532
ENSG00000173848	1.15411	-0.545084	-0.609026
ENSG00000123064	1.15287	-0.520184	-0.632688
ENSG00000113141	1.15293	-0.521064	-0.631864
ENSG00000166508	1.15328	-0.527058	-0.626222
ENSG00000126216	1.15418	-0.607143	-0.547036
ENSG00000119638	1.15436	-0.601592	-0.552765
ENSG00000173757	1.15457	-0.592203	-0.562369
ENSG00000157514	1.1535	-0.622262	-0.531242
ENSG00000090861	1.15345	-0.62328	-0.530168
ENSG00000113013	1.15338	-0.62445	-0.528933
ENSG00000170540	1.15366	-0.619356	-0.5343
ENSG00000144028	1.15278	-0.634021	-0.51876
ENSG00000066135	1.15289	-0.632491	-0.520394
ENSG00000163629	1.15301	-0.630533	-0.522481
ENSG00000145730	1.1489	-0.674523	-0.474381
ENSG00000065328	1.14808	-0.680942	-0.467141
ENSG00000143878	1.15048	-0.660691	-0.489786
ENSG00000121390	1.15068	-0.658686	-0.491998
ENSG00000067596	1.15108	-0.654648	-0.496434
ENSG00000154174	1.13526	-0.750363	-0.384896
ENSG00000090889	1.13354	-0.757327	-0.376215
ENSG00000145901	1.13016	-0.770165	-0.359991
ENSG00000073578	1.12832	-0.776697	-0.351623
ENSG00000138801	1.12152	-0.798757	-0.322764
ENSG00000006744	1.1244	-0.789777	-0.334625
ENSG00000107959	1.11378	-0.820737	-0.293047
ENSG00000077235	1.11271	-0.823563	-0.289151
ENSG00000185722	1.115	-0.817477	-0.297518
ENSG00000273749	1.11685	-0.812351	-0.304504
ENSG00000162733	1.11831	-0.808228	-0.310081
ENSG00000145147	1.10688	-0.838232	-0.268653
ENSG00000155858	1.13836	-0.736834	-0.401522
ENSG00000122642	1.13794	-0.738749	-0.399188
ENSG00000089876	1.13731	-0.741572	-0.395734
ENSG00000103591	1.14019	-0.728116	-0.412077
ENSG00000101493	1.13958	-0.73108	-0.408503
ENSG00000277443	1.14478	-0.703181	-0.441601
ENSG00000165424	0.698155	0.447436	-1.14559
ENSG00000153561	0.703021	0.441787	-1.14481
ENSG00000104332	0.708857	0.434964	-1.14382
ENSG00000155827	0.692409	0.454062	-1.14647
ENSG00000040633	0.692576	0.453871	-1.14645
ENSG00000065809	0.694278	0.451912	-1.14619
ENSG00000129351	0.690649	0.456082	-1.14673
ENSG00000121057	0.71984	0.421983	-1.14182
ENSG00000109685	0.716211	0.426293	-1.1425
ENSG00000180398	0.677297	0.471259	-1.14856
ENSG00000156299	0.681177	0.466875	-1.14805
ENSG00000146918	0.685447	0.462026	-1.14747
ENSG00000102178	0.683803	0.463896	-1.1477
ENSG00000003393	0.672004	0.477206	-1.14921
ENSG00000167202	0.636234	0.516392	-1.15263
ENSG00000136068	0.633279	0.519553	-1.15283
ENSG00000125266	0.62555	0.52777	-1.15332
ENSG00000152127	0.654114	0.497019	-1.15113
ENSG00000130826	0.654815	0.49625	-1.15107
ENSG00000198408	0.656574	0.49432	-1.15089
ENSG00000166197	0.65055	0.500915	-1.15146
ENSG00000088812	0.650994	0.50043	-1.15142
ENSG00000147324	0.660715	0.48976	-1.15047
ENSG00000115306	0.769867	0.360371	-1.13024
ENSG00000100029	0.770113	0.360057	-1.13017
ENSG00000168264	0.771782	0.357926	-1.12971
ENSG00000175216	0.774668	0.35423	-1.1289
ENSG00000164402	0.774377	0.354604	-1.12898
ENSG00000138678	0.766763	0.364319	-1.13108
ENSG00000092820	0.766813	0.364256	-1.13107
ENSG00000178974	0.766581	0.36455	-1.13113
ENSG00000183688	0.76561	0.365781	-1.13139
ENSG00000165733	0.763992	0.367829	-1.13182
ENSG00000115183	0.757049	0.376564	-1.13361
ENSG00000005100	0.757516	0.375979	-1.13349
ENSG00000169813	0.760027	0.372828	-1.13285
ENSG00000136940	0.754551	0.379685	-1.13424
ENSG00000049323	0.75227	0.382526	-1.1348
ENSG00000140632	0.780165	0.347147	-1.12731
ENSG00000119139	0.779399	0.348137	-1.12754
ENSG00000124766	0.784479	0.341548	-1.12603
ENSG00000113645	0.784893	0.34101	-1.1259
ENSG00000108312	0.790641	0.33349	-1.12413
ENSG00000197102	0.74727	0.388724	-1.13599
ENSG00000111642	0.748992	0.386594	-1.13559
ENSG00000174243	0.743203	0.393733	-1.13694
ENSG00000110435	0.738772	0.399159	-1.13793
ENSG00000109466	0.738761	0.399173	-1.13793
ENSG00000173545	0.736873	0.401474	-1.13835
ENSG00000165806	0.73306	0.406107	-1.13917
ENSG00000166164	0.854173	0.245811	-1.09998
ENSG00000110218	0.854439	0.245425	-1.09986
ENSG00000170004	0.857779	0.240559	-1.09834
ENSG00000178234	0.850672	0.25088	-1.10155
ENSG00000136111	0.85175	0.249323	-1.10107
ENSG00000172943	0.849004	0.253284	-1.10229
ENSG00000135862	0.846455	0.256946	-1.1034
ENSG00000070814	0.845002	0.259026	-1.10403
ENSG00000136193	0.842431	0.262694	-1.10513
ENSG00000108861	0.842697	0.262315	-1.10501
ENSG00000136144	0.833893	0.274766	-1.10866
ENSG00000128595	0.836861	0.270589	-1.10745
ENSG00000165688	0.826857	0.284591	-1.11145
ENSG00000176619	0.809828	0.307921	-1.11775
ENSG00000137124	0.809946	0.307761	-1.11771
ENSG00000119280	0.80959	0.308243	-1.11783
ENSG00000143384	0.80642	0.312516	-1.11894
ENSG00000150347	0.800654	0.320239	-1.12089
ENSG00000135766	0.800433	0.320533	-1.12097
ENSG00000100345	0.800978	0.319806	-1.12078
ENSG00000167670	0.818786	0.295726	-1.11451
ENSG00000011376	0.819452	0.294812	-1.11426
ENSG00000163950	0.813677	0.302702	-1.11638
ENSG00000148468	0.813981	0.302288	-1.11627
ENSG00000145569	0.813314	0.303195	-1.11651
ENSG00000175970	0.893276	0.187037	-1.08031
ENSG00000125107	0.895007	0.184336	-1.07934
ENSG00000181467	0.890852	0.190803	-1.08165
ENSG00000179981	0.886013	0.198271	-1.08428
ENSG00000166477	0.886446	0.197605	-1.08405
ENSG00000118855	0.885141	0.199609	-1.08475
ENSG00000126945	0.883391	0.202288	-1.08568
ENSG00000164576	0.898438	0.178958	-1.0774
ENSG00000143061	0.90321	0.171419	-1.07463
ENSG00000196781	0.908774	0.162539	-1.07131
ENSG00000125817	0.871345	0.220505	-1.09185
ENSG00000103194	0.871212	0.220703	-1.09192
ENSG00000177885	0.869168	0.223754	-1.09292
ENSG00000112339	0.875945	0.213595	-1.08954
ENSG00000084234	0.873873	0.216714	-1.09059
ENSG00000136463	0.867275	0.226572	-1.09385
ENSG00000070061	0.866375	0.227907	-1.09428
ENSG00000168496	0.862714	0.233318	-1.09603
ENSG00000186462	0.57387	0.580824	-1.15469
ENSG00000066084	0.575022	0.579676	-1.1547
ENSG00000073614	0.570908	0.583768	-1.15468
ENSG00000171241	0.585944	0.568713	-1.15466
ENSG00000084652	0.583854	0.570822	-1.15468
ENSG00000112062	0.603476	0.550824	-1.1543
ENSG00000176903	0.550705	0.603592	-1.1543
ENSG00000159399	0.545318	0.6088	-1.15412
ENSG00000101346	0.557013	0.597451	-1.15446
ENSG00000148843	0.537932	0.615891	-1.15382
ENSG00000114867	0.53782	0.615998	-1.15382
ENSG00000132405	0.538463	0.615383	-1.15385
ENSG00000253719	0.537234	0.616558	-1.15379
ENSG00000072501	0.537457	0.616345	-1.1538
ENSG00000160710	0.492077	0.658614	-1.15069
ENSG00000132463	0.497429	0.653739	-1.15117
ENSG00000152990	0.506818	0.645118	-1.15194
ENSG00000139651	0.50435	0.647393	-1.15174
ENSG00000269378	0.527271	0.626021	-1.15329
ENSG00000197081	0.516935	0.635727	-1.15266
ENSG00000253729	0.477139	0.672065	-1.1492
ENSG00000165655	0.481306	0.668334	-1.14964
ENSG00000139926	0.470288	0.678159	-1.14845
ENSG00000134247	0.466552	0.681462	-1.14801
ENSG00000206418	0.391007	0.745419	-1.13643
ENSG00000198752	0.388864	0.747156	-1.13602
ENSG00000172239	0.394797	0.742336	-1.13713
ENSG00000100422	0.394339	0.742709	-1.13705
ENSG00000260032	0.372017	0.760671	-1.13269
ENSG00000148606	0.371218	0.761306	-1.13252
ENSG00000182307	0.376011	0.75749	-1.1335
ENSG00000124198	0.340763	0.785082	-1.12584
ENSG00000138614	0.412573	0.727704	-1.14028
ENSG00000008256	0.411646	0.728474	-1.14012
ENSG00000160633	0.40841	0.731157	-1.13957
ENSG00000121060	0.422719	0.719222	-1.14194
ENSG00000169375	0.434334	0.709394	-1.14373
ENSG00000143153	0.439448	0.705027	-1.14447
ENSG00000120948	-0.0787339	1.03704	-0.958306
ENSG00000063601	-0.0944594	1.04388	-0.949419
ENSG00000116062	-0.114884	1.05248	-0.937596
ENSG00000154945	-0.137181	1.06151	-0.924327
ENSG00000017797	-0.140517	1.06283	-0.92231
ENSG00000186480	-0.148432	1.06592	-0.917488
ENSG00000160007	-0.16067	1.07061	-0.909937
ENSG00000138386	-0.155541	1.06866	-0.913115
ENSG00000152102	-0.0489019	1.02355	-0.974652
ENSG00000138829	-0.0403682	1.01957	-0.979205
ENSG00000164091	-0.0575813	1.02755	-0.969965
ENSG00000136870	-0.0599926	1.02865	-0.968653
ENSG00000131504	-0.0246683	1.01211	-0.987438
ENSG00000001497	-0.0206856	1.01018	-0.989497
ENSG00000183337	0.0331507	0.983012	-1.01616
ENSG00000161021	0.0468249	0.975765	-1.02259
ENSG00000169016	0.0542822	0.971753	-1.02604
ENSG00000065183	0.0610346	0.968085	-1.02912
ENSG00000167721	0.0182668	0.990741	-1.00901
ENSG00000147065	0.00862171	0.995661	-1.00428
ENSG00000186575	0.0833227	0.955732	-1.03905
ENSG00000086758	0.0947493	0.949253	-1.044
ENSG00000115762	0.10317	0.944416	-1.04759
ENSG00000082516	0.107815	0.941724	-1.04954
ENSG00000184900	0.208897	0.879051	-1.08795
ENSG00000136485	0.207856	0.879737	-1.08759
ENSG00000113368	0.204839	0.88172	-1.08656
ENSG00000164741	0.24305	0.856072	-1.09912
ENSG00000104635	0.289625	0.823221	-1.11285
ENSG00000102241	0.292258	0.821311	-1.11357
ENSG00000134508	0.285343	0.826315	-1.11166
ENSG00000179409	0.276607	0.832581	-1.10919
ENSG00000107651	0.276179	0.832886	-1.10907
ENSG00000136643	0.279731	0.830347	-1.11008
ENSG00000198689	0.148157	0.917656	-1.06581
ENSG00000169925	0.146931	0.918406	-1.06534
ENSG00000169258	0.141664	0.921614	-1.06328
ENSG00000108389	0.141866	0.921491	-1.06336
ENSG00000029725	0.153552	0.914342	-1.06789
ENSG00000187555	0.133619	0.926473	-1.06009
ENSG00000172661	0.136043	0.925014	-1.06106
ENSG00000160208	0.125107	0.93156	-1.05667
ENSG00000166025	0.188727	0.892189	-1.08092
ENSG00000117906	0.181379	0.896896	-1.07828
ENSG00000163166	0.166956	0.906014	-1.07297
ENSG00000145391	-0.577222	1.1547	-0.577479
ENSG00000071054	-0.583187	1.15468	-0.571494
ENSG00000092853	-0.569371	1.15466	-0.585293
ENSG00000121864	-0.599903	1.1544	-0.5545
ENSG00000121644	-0.594899	1.15452	-0.559622
ENSG00000180346	-0.531727	1.15353	-0.621802
ENSG00000165671	-0.52742	1.1533	-0.62588
ENSG00000196455	-0.509474	1.15214	-0.642663
ENSG00000101350	-0.507797	1.15201	-0.644214
ENSG00000174013	-0.47031	1.14845	-0.678139
ENSG00000058056	-0.472414	1.14869	-0.676272
ENSG00000117899	-0.476027	1.14908	-0.673057
ENSG00000068654	-0.47602	1.14908	-0.673063
ENSG00000127804	-0.466815	1.14805	-0.68123
ENSG00000107937	-0.465076	1.14784	-0.682764
ENSG00000120733	-0.486979	1.15021	-0.663229
ENSG00000153107	-0.446409	1.14545	-0.699043
ENSG00000135775	-0.454615	1.14654	-0.691928
ENSG00000125484	-0.418377	1.14124	-0.722863
ENSG00000084090	-0.419401	1.14141	-0.722006
ENSG00000184007	-0.422741	1.14194	-0.719204
ENSG00000211455	-0.435417	1.14389	-0.708471
ENSG00000198431	-0.406444	1.13923	-0.732782
ENSG00000128714	-0.405273	1.13902	-0.733748
ENSG00000178104	-0.325654	1.12223	-0.79658
ENSG00000168615	-0.325492	1.12219	-0.796703
ENSG00000153187	-0.321277	1.12115	-0.799875
ENSG00000006831	-0.330377	1.12338	-0.793007
ENSG00000115053	-0.308597	1.11792	-0.809328
ENSG00000253797	-0.291369	1.11332	-0.821956
ENSG00000101367	-0.289744	1.11288	-0.823134
ENSG00000037474	-0.296279	1.11466	-0.818382
ENSG00000167004	-0.280233	1.11022	-0.829988
ENSG00000107929	-0.278292	1.10967	-0.831377
ENSG00000066027	-0.358064	1.12974	-0.771675
ENSG00000011275	-0.363193	1.13084	-0.767649
ENSG00000173852	-0.367362	1.13172	-0.764361
ENSG00000110917	-0.368643	1.13199	-0.763348
ENSG00000164654	-0.349453	1.12783	-0.77838
ENSG00000124459	-0.349757	1.1279	-0.778144
ENSG00000112159	-0.345908	1.12703	-0.781122
ENSG00000143514	-0.375099	1.13332	-0.758217
ENSG00000132388	-0.37922	1.13414	-0.754924
ENSG00000236698	-0.38961	1.13616	-0.746552
ENSG00000135801	-0.218742	1.09126	-0.872522
ENSG00000011007	-0.218724	1.09126	-0.872534
ENSG00000071537	-0.205566	1.08681	-0.881243
ENSG00000119927	-0.243501	1.09926	-0.855762
ENSG00000117036	-0.248136	1.10071	-0.85257
ENSG00000178695	-0.804815	1.11949	-0.314673
ENSG00000134313	-0.805851	1.11913	-0.313282
ENSG00000141429	-0.811773	1.11706	-0.305288
ENSG00000106086	-0.792347	1.12359	-0.331246
ENSG00000112078	-0.837601	1.10715	-0.269544
ENSG00000169851	-0.750007	1.13534	-0.385336
ENSG00000069956	-0.752859	1.13465	-0.381793
ENSG00000129315	-0.760536	1.13272	-0.372187
ENSG00000150093	-0.742263	1.13715	-0.394886
ENSG00000041802	-0.742017	1.13721	-0.395188
ENSG00000179295	-0.743237	1.13693	-0.393691
ENSG00000066629	-0.733951	1.13898	-0.405026
ENSG00000198380	-0.776746	1.1283	-0.351559
ENSG00000178163	-0.769303	1.13039	-0.361089
ENSG00000166503	-0.643603	1.15206	-0.508458
ENSG00000154429	-0.653904	1.15115	-0.497249
ENSG00000161217	-0.664754	1.15004	-0.485288
ENSG00000127603	-0.663925	1.15013	-0.486208
ENSG00000134250	-0.66214	1.15032	-0.488185
ENSG00000101126	-0.629507	1.15308	-0.523573
ENSG00000100888	-0.633348	1.15283	-0.51948
ENSG00000122591	-0.626795	1.15325	-0.526452
ENSG00000079819	-0.625539	1.15332	-0.527781
ENSG00000145495	-0.696213	1.14589	-0.449681
ENSG00000108582	-0.699071	1.14545	-0.446376
ENSG00000064309	-0.703576	1.14472	-0.441141
ENSG00000165527	-0.7131	1.14307	-0.429972
ENSG00000072803	-0.714889	1.14275	-0.427859
ENSG00000102974	-0.709627	1.14369	-0.43406
ENSG00000179195	-0.689601	1.14688	-0.457283
ENSG00000167635	-0.69141	1.14662	-0.45521
ENSG00000125304	-0.683224	1.14778	-0.464554
ENSG00000213341	-0.96277	1.03348	-0.0707075
ENSG00000177485	-0.961903	1.03418	-0.0722719
ENSG00000142207	-0.967743	1.0294	-0.0616598
ENSG00000124160	-0.974783	1.02344	-0.0486578
ENSG00000107581	-0.951322	1.04244	-0.0911196
ENSG00000091527	-0.951797	1.04208	-0.0902835
ENSG00000155097	-0.947599	1.04524	-0.0976392
ENSG00000133657	-0.95646	1.03849	-0.0820266
ENSG00000165280	-0.935719	1.0538	-0.118078
ENSG00000007168	-0.939166	1.05137	-0.112203
ENSG00000196850	-0.925002	1.06106	-0.136062
ENSG00000139372	-0.925914	1.06046	-0.134549
ENSG00000166747	-0.92273	1.06255	-0.139823
ENSG00000099204	-0.8954	1.07912	-0.183722
ENSG00000072274	-0.900316	1.07632	-0.175999
ENSG00000156535	-0.91109	1.0699	-0.158813
ENSG00000108021	-0.911397	1.06972	-0.158319
ENSG00000174197	-0.906695	1.07256	-0.165869
ENSG00000213064	-0.88476	1.08495	-0.200193
ENSG00000164151	-0.890225	1.082	-0.191774
ENSG00000162408	-0.87725	1.08887	-0.211625
ENSG00000143401	-0.877897	1.08854	-0.210646
ENSG00000137492	-1.01776	0.981241	0.0365168
ENSG00000123104	-1.01641	0.982741	0.0336675
ENSG00000145860	-1.01496	0.984341	0.030614
ENSG00000136731	-1.01419	0.985182	0.0290048
ENSG00000162402	-1.00978	0.989924	0.0198554
ENSG00000123684	-1.01088	0.988748	0.0221355
ENSG00000035928	-1.00764	0.992178	0.015465
ENSG00000225830	-1.00149	0.998502	0.00298949
ENSG00000169018	-1.00186	0.998131	0.003727
ENSG00000072041	-0.999881	1.00012	-0.000238772
ENSG00000150768	-1.00431	0.995638	0.0086682
ENSG00000145833	-0.992822	1.00703	-0.0142052
ENSG00000135316	-0.988302	1.0113	-0.0229985
ENSG00000139842	-0.984437	1.01487	-0.0304319
ENSG00000001167	-0.98357	1.01566	-0.0320871
ENSG00000186871	-1.0352	0.960627	0.0745703
ENSG00000107897	-1.03386	0.962299	0.0715576
ENSG00000198743	-1.03116	0.96562	0.0655355
ENSG00000166598	-1.03179	0.96485	0.0669372
ENSG00000165650	-1.04159	0.952436	0.0891571
ENSG00000121274	-1.04004	0.954465	0.0855705
ENSG00000127022	-1.02251	0.975852	0.046662
ENSG00000103550	-1.02137	0.977162	0.0442096
ENSG00000024048	-1.02767	0.969819	0.0578499
ENSG00000173726	-1.06057	0.925751	0.134818
ENSG00000100697	-1.06018	0.92634	0.133839
ENSG00000124209	-1.05949	0.927374	0.132117
ENSG00000172795	-1.05825	0.929225	0.129024
ENSG00000102580	-1.05821	0.929285	0.128924
ENSG00000138095	-1.05832	0.929115	0.129209
ENSG00000139697	-1.05848	0.928887	0.129591
ENSG00000137942	-1.06136	0.924559	0.136797
ENSG00000104331	-1.06254	0.922749	0.139792
ENSG00000206560	-1.06541	0.918288	0.147123
ENSG00000104549	-1.06595	0.917434	0.14852
ENSG00000163428	-1.06405	0.920413	0.143639
ENSG00000162521	-1.05287	0.937039	0.115834
ENSG00000138018	-1.05221	0.937984	0.114222
ENSG00000182670	-1.05144	0.939073	0.112362
ENSG00000009954	-1.0511	0.939538	0.111567
ENSG00000114030	-1.04787	0.944025	0.103846
ENSG00000095139	-1.04759	0.944411	0.103178
ENSG00000106031	-1.04678	0.945521	0.101254
ENSG00000153179	-1.07947	0.894786	0.184682
ENSG00000110075	-1.07531	0.902055	0.17325
ENSG00000196937	-1.0723	0.907138	0.16516
ENSG00000117155	-1.07074	0.909723	0.161014
ENSG00000152782	-1.08333	0.887788	0.195538
ENSG00000130024	-1.083	0.888392	0.194608
ENSG00000086061	-1.08409	0.886379	0.197707
ENSG00000103342	-1.08621	0.882385	0.203824
ENSG00000072210	-1.08657	0.881698	0.204873
ENSG00000173674	-1.09569	0.863434	0.232257
ENSG00000092148	-1.09542	0.864012	0.231404
ENSG00000084073	-1.09652	0.861678	0.234843
ENSG00000119285	-1.0984	0.857639	0.240763
ENSG00000153207	-1.09176	0.871517	0.220247
ENSG00000093000	-1.09415	0.866641	0.227512
ENSG00000122376	-1.1043	0.844374	0.259923
ENSG00000116406	-1.10424	0.844514	0.259723
ENSG00000213463	-1.10403	0.844989	0.259044
ENSG00000177189	-1.10347	0.846305	0.257161
ENSG00000133059	-1.10223	0.849138	0.253092
ENSG00000122882	-1.10158	0.850602	0.250981
ENSG00000198018	-1.10657	0.838992	0.267577
ENSG00000147649	-1.10645	0.83928	0.267169
ENSG00000100503	-1.10514	0.84239	0.262753
ENSG00000130396	-1.11686	0.812339	0.30452
ENSG00000101347	-1.1156	0.815823	0.299779
ENSG00000170471	-1.11356	0.821329	0.292232
ENSG00000136636	-1.11115	0.827628	0.28352
ENSG00000067064	-1.10958	0.831611	0.277964
ENSG00000143815	-1.12938	0.772964	0.356415
ENSG00000137760	-1.12889	0.774692	0.354199
ENSG00000108055	-1.12777	0.778591	0.349181
ENSG00000159873	-1.13096	0.767219	0.36374
ENSG00000065613	-1.13229	0.762204	0.370086
ENSG00000153147	-1.12259	0.795488	0.3271
ENSG00000101413	-1.12276	0.794966	0.327791
ENSG00000244462	-1.13492	0.751768	0.383151
ENSG00000163781	-1.13479	0.752298	0.382491
ENSG00000105849	-1.13517	0.750747	0.384419
ENSG00000115020	-1.13433	0.75416	0.380173
ENSG00000083312	-1.13645	0.745317	0.391133
ENSG00000151233	-1.14171	0.720456	0.421249
ENSG00000112972	-1.14175	0.720244	0.421502
ENSG00000125630	-1.14114	0.723356	0.417788
ENSG00000096717	-1.14005	0.728792	0.411262
ENSG00000113161	-1.15277	0.634183	0.518587
ENSG00000038427	-1.15272	0.63489	0.517831
ENSG00000106799	-1.15264	0.636059	0.516579
ENSG00000149212	-1.15244	0.638792	0.513646
ENSG00000138758	-1.15059	0.659641	0.490944
ENSG00000104356	-1.15068	0.658738	0.491939
ENSG00000084093	-1.15046	0.660882	0.489575
ENSG00000077147	-1.15083	0.657207	0.493624
ENSG00000213281	-1.14729	0.686736	0.460557
ENSG00000113441	-1.14748	0.685408	0.462071
ENSG00000111145	-1.14666	0.691167	0.455489
ENSG00000118200	-1.14812	0.680638	0.467486
ENSG00000069275	-1.14791	0.682241	0.46567
ENSG00000179387	-1.14571	0.697378	0.448335
ENSG00000101596	-1.14574	0.697188	0.448556
ENSG00000139641	-1.1454	0.69939	0.446006
ENSG00000047932	-1.14428	0.706188	0.438092
ENSG00000151657	-1.15432	0.55163	0.602694
ENSG00000023516	-1.1543	0.550868	0.603434
ENSG00000137815	-1.15436	0.552791	0.601566
ENSG00000183735	-1.15423	0.548611	0.60562
ENSG00000162613	-1.15442	0.55528	0.599143
ENSG00000118276	-1.15447	0.557467	0.597008
ENSG00000161533	-1.15456	0.561449	0.593107
ENSG00000056097	-1.15462	0.565382	0.589236
ENSG00000145375	-1.15355	0.532163	0.621388
ENSG00000136381	-1.15366	0.534463	0.6192
ENSG00000155096	-1.15327	0.526832	0.626436
ENSG00000108064	-1.15382	0.537913	0.615909
ENSG00000088205	-1.15384	0.538401	0.615443
ENSG00000198730	-1.15377	0.536808	0.616965
ENSG00000129116	-1.15379	0.537169	0.61662
ENSG00000115970	-1.15403	0.542976	0.611055
ENSG00000176853	-1.1525	0.514605	0.637899
ENSG00000164338	-1.15255	0.515203	0.637342
ENSG00000107290	-1.15245	0.513764	0.638682
ENSG00000141279	-1.15287	0.520198	0.632675
ENSG00000164902	-1.15132	0.499199	0.652122
ENSG00000008952	-1.15162	0.502857	0.648766
ENSG00000068366	-1.15466	0.585947	0.568711
ENSG00000005889	-1.15466	0.585998	0.568659
ENSG00000170242	-1.1546	0.590389	0.564213
ENSG00000153201	-1.1545	0.595711	0.558793
ENSG00000196227	-1.1547	0.57906	0.575638
ENSG00000036549	-1.1547	0.580262	0.574434
ENSG00000163961	-1.15469	0.581618	0.573072
ENSG00000156531	-1.1547	0.577219	0.577481
ENSG00000197594	-1.15405	0.61057	0.543481
ENSG00000009335	-1.15406	0.610423	0.543634
ENSG00000146463	-1.15402	0.611459	0.542556
ENSG00000116984	-1.15427	0.604574	0.549691
ENSG00000178502	-1.1538	0.61632	0.537483
ENSG00000065559	-1.15382	0.615889	0.537934
ENSG00000198604	-1.15375	0.617526	0.536219
ENSG00000122299	-1.15361	0.620255	0.533355
ENSG00000187790	-1.08859	0.210776	0.877811
ENSG00000165732	-1.08716	0.206575	0.88058
ENSG00000133121	-1.09151	0.219488	0.872024
ENSG00000068796	-1.09134	0.218957	0.872379
ENSG00000107164	-1.09041	0.216197	0.874217
ENSG00000135829	-1.09481	0.229543	0.865271
ENSG00000070961	-1.09493	0.229915	0.865019
ENSG00000151461	-1.09435	0.228109	0.866238
ENSG00000075292	-1.09275	0.223237	0.869515
ENSG00000170759	-1.09681	0.235761	0.861054
ENSG00000024526	-1.09586	0.232796	0.863069
ENSG00000211456	-1.09993	0.245642	0.854289
ENSG00000119912	-1.10003	0.245962	0.854069
ENSG00000171320	-1.09955	0.244427	0.855126
ENSG00000067900	-1.09866	0.241591	0.857072
ENSG00000175054	-1.10229	0.253306	0.848989
ENSG00000111530	-1.10145	0.250551	0.8509
ENSG00000112249	-1.10534	0.263411	0.841927
ENSG00000154305	-1.07603	0.175208	0.900817
ENSG00000120802	-1.07581	0.174627	0.901185
ENSG00000177853	-1.07713	0.178232	0.898899
ENSG00000082269	-1.07713	0.178234	0.898899
ENSG00000134709	-1.07398	0.169672	0.90431
ENSG00000070367	-1.07436	0.170699	0.903664
ENSG00000198836	-1.07356	0.168525	0.90503
ENSG00000133704	-1.07102	0.161755	0.909262
ENSG00000048649	-1.07013	0.159421	0.910713
ENSG00000139687	-1.08465	0.199328	0.885324
ENSG00000114346	-1.08491	0.200065	0.884843
ENSG00000124486	-1.08394	0.197302	0.886643
ENSG00000085276	-1.08093	0.188777	0.892157
ENSG00000151553	-1.05279	0.115632	0.937157
ENSG00000136824	-1.05123	0.111863	0.939365
ENSG00000151914	-1.05463	0.120097	0.934528
ENSG00000166855	-1.04913	0.106849	0.942285
ENSG00000062194	-1.04917	0.106946	0.942229
ENSG00000058272	-1.05005	0.109034	0.941015
ENSG00000113615	-1.04805	0.104262	0.943784
ENSG00000139218	-1.06709	0.151452	0.915635
ENSG00000117569	-1.0666	0.150188	0.916411
ENSG00000170558	-1.0654	0.147093	0.918307
ENSG00000120690	-1.06191	0.1382	0.923712
ENSG00000111880	-1.06174	0.137763	0.923976
ENSG00000055130	-1.0615	0.137172	0.924333
ENSG00000138190	-1.03958	0.0845277	0.955053
ENSG00000133104	-1.03901	0.0832151	0.955792
ENSG00000163714	-1.04027	0.0861023	0.954165
ENSG00000116918	-1.04	0.085496	0.954507
ENSG00000036257	-1.03825	0.0814877	0.956763
ENSG00000136021	-1.03658	0.0776862	0.958891
ENSG00000118007	-1.03641	0.0773161	0.959098
ENSG00000138757	-1.03567	0.075629	0.960038
ENSG00000112531	-1.04569	0.0986896	0.946996
ENSG00000079246	-1.04558	0.0984311	0.947145
ENSG00000197299	-1.04543	0.0980966	0.947337
ENSG00000136108	-1.04469	0.0963598	0.948332
ENSG00000139117	-1.042	0.0900912	0.951906
ENSG00000122786	-1.04224	0.0906434	0.951592
ENSG00000143033	-1.04264	0.091578	0.951061
ENSG00000178691	-1.03086	0.0648787	0.965981
ENSG00000039123	-1.0302	0.0634211	0.96678
ENSG00000131725	-1.02877	0.0602573	0.968509
ENSG00000100934	-1.02814	0.0588721	0.969263
ENSG00000132436	-1.03189	0.067169	0.964722
ENSG00000075711	-1.03223	0.0679223	0.964307
ENSG00000125482	-1.03375	0.0713219	0.96243
ENSG00000115421	-0.981668	-0.0357078	1.01738
ENSG00000106443	-0.981163	-0.0366652	1.01783
ENSG00000213799	-0.979033	-0.0406918	1.01972
ENSG00000129083	-0.979077	-0.0406092	1.01969
ENSG00000135315	-0.978887	-0.0409673	1.01985
ENSG00000163510	-0.986768	-0.0259578	1.01273
ENSG00000136152	-0.986251	-0.0269536	1.0132
ENSG00000115368	-0.985904	-0.0276197	1.01352
ENSG00000032219	-0.98572	-0.0279728	1.01369
ENSG00000080819	-0.984786	-0.0297627	1.01455
ENSG00000117000	-0.972034	-0.0537634	1.0258
ENSG00000078177	-0.971586	-0.0545907	1.02618
ENSG00000125676	-0.973524	-0.051001	1.02452
ENSG00000085491	-0.973441	-0.0511539	1.0246
ENSG00000136813	-0.975681	-0.046982	1.02266
ENSG00000115091	-0.975857	-0.0466532	1.02251
ENSG00000114520	-0.975242	-0.0478023	1.02304
ENSG00000130935	-0.976762	-0.0449592	1.02172
ENSG00000151414	-0.966813	-0.0633613	1.03017
ENSG00000146281	-0.966585	-0.0637774	1.03036
ENSG00000067248	-0.96493	-0.0667906	1.03172
ENSG00000138071	-0.968716	-0.0598776	1.02859
ENSG00000118873	-0.962556	-0.0710928	1.03365
ENSG00000083642	-0.963188	-0.0699506	1.03314
ENSG00000189180	-0.961183	-0.0735697	1.03475
ENSG00000173692	-0.955692	-0.0833942	1.03909
ENSG00000123200	-0.95548	-0.0837706	1.03925
ENSG00000145703	-0.953838	-0.0866809	1.04052
ENSG00000153956	-0.957635	-0.0799331	1.03757
ENSG00000137831	-0.957892	-0.0794737	1.03737
ENSG00000205339	-0.994729	-0.0104596	1.00519
ENSG00000132952	-0.994723	-0.0104714	1.00519
ENSG00000119906	-0.997179	-0.00561911	1.0028
ENSG00000157107	-0.998989	-0.00201988	1.00101
ENSG00000101972	-0.998464	-0.00306481	1.00153
ENSG00000166181	-0.999408	-0.0011828	1.00059
ENSG00000164163	-0.999525	-0.000949181	1.00047
ENSG00000110429	-0.999774	-0.00045101	1.00023
ENSG00000156970	-1.00376	0.00755574	0.996201
ENSG00000065243	-1.0034	0.00683686	0.996564
ENSG00000062650	-1.0048	0.00966925	0.99513
ENSG00000138032	-1.0055	0.0110941	0.994407
ENSG00000118193	-1.00583	0.0117685	0.994064
ENSG00000134318	-1.00646	0.0130418	0.993415
ENSG00000138398	-1.01782	0.0366403	0.981176
ENSG00000065150	-1.01871	0.0385238	0.980181
ENSG00000107854	-1.01647	0.0337933	0.982675
ENSG00000144381	-1.02111	0.043645	0.977463
ENSG00000122482	-1.01474	0.0301583	0.98458
ENSG00000113569	-1.01449	0.0296363	0.984852
ENSG00000141367	-1.01275	0.0260104	0.986741
ENSG00000159256	-1.01058	0.0215052	0.989074
ENSG00000015171	-1.01092	0.0222023	0.988714
ENSG00000198087	-1.14101	0.416978	0.724033
ENSG00000116747	-1.1407	0.415121	0.725583
ENSG00000164134	-1.14146	0.419743	0.72172
ENSG00000140575	-1.14151	0.42001	0.721495
ENSG00000135333	-1.13979	0.409739	0.730056
ENSG00000047188	-1.14336	0.431843	0.711513
ENSG00000155545	-1.13605	0.38903	0.747022
ENSG00000082258	-1.13662	0.392061	0.744563
ENSG00000140299	-1.13547	0.385984	0.749485
ENSG00000180370	-1.14728	0.460432	0.686845
ENSG00000092201	-1.14727	0.460392	0.686881
ENSG00000139116	-1.14704	0.458535	0.688507
ENSG00000198961	-1.14757	0.462828	0.684742
ENSG00000197601	-1.14607	0.451028	0.695046
ENSG00000101557	-1.14608	0.451057	0.695021
ENSG00000162434	-1.14567	0.447997	0.697671
ENSG00000168827	-1.14896	0.474868	0.674089
ENSG00000146731	-1.14903	0.475552	0.67348
ENSG00000116560	-1.14911	0.476314	0.6728
ENSG00000112739	-1.14953	0.480267	0.669266
ENSG00000163939	-1.14831	0.469083	0.679226
ENSG00000077097	-1.14845	0.470309	0.67814
ENSG00000137807	-1.14858	0.471479	0.677103
ENSG00000121892	-1.14871	0.472636	0.676075
ENSG00000110367	-1.12753	0.348126	0.779408
ENSG00000083520	-1.1273	0.347106	0.780196
ENSG00000055917	-1.12686	0.345143	0.781712
ENSG00000198862	-1.12786	0.349573	0.778287
ENSG00000164114	-1.12826	0.351339	0.776917
ENSG00000186432	-1.12572	0.340223	0.785496
ENSG00000159459	-1.12998	0.359179	0.770801
ENSG00000156802	-1.12993	0.358954	0.770977
ENSG00000124383	-1.12921	0.355661	0.773552
ENSG00000119969	-1.1292	0.355613	0.77359
ENSG00000029363	-1.13087	0.36333	0.767542
ENSG00000158417	-1.12271	0.327598	0.795112
ENSG00000145725	-1.1226	0.327149	0.795451
ENSG00000120800	-1.12404	0.333088	0.790947
ENSG00000198900	-1.11561	0.299797	0.815809
ENSG00000135655	-1.11521	0.298302	0.816904
ENSG00000185728	-1.11368	0.292668	0.821013
ENSG00000103540	-1.11685	0.304493	0.812359
ENSG00000095002	-1.11688	0.304619	0.812265
ENSG00000135521	-1.11679	0.304243	0.812543
ENSG00000162607	-1.11629	0.302385	0.81391
ENSG00000021574	-1.11789	0.308444	0.809441
ENSG00000146414	-1.11244	0.288156	0.824284
ENSG00000067369	-1.11217	0.287175	0.824993
ENSG00000196247	-1.11276	0.289332	0.823433
ENSG00000165417	-1.11284	0.289615	0.823228
ENSG00000143756	-1.11139	0.284401	0.826994
ENSG00000177565	-1.11037	0.280754	0.829614
ENSG00000134987	-1.11037	0.280753	0.829615
ENSG00000165219	-1.11	0.279464	0.830538
ENSG00000186416	-1.10979	0.278713	0.831076
ENSG00000165934	-1.10959	0.278012	0.831577
ENSG00000129292	-1.10889	0.275562	0.833326
ENSG00000165322	-0.39574	-0.741567	1.13731
ENSG00000120539	-0.384407	-0.750756	1.13516
ENSG00000090989	-0.41209	-0.728105	1.1402
ENSG00000145868	-0.458056	-0.688926	1.14698
ENSG00000138138	-0.455559	-0.691105	1.14666
ENSG00000121486	-0.46251	-0.685022	1.14753
ENSG00000101773	-0.442655	-0.702276	1.14493
ENSG00000131013	-0.534387	-0.619273	1.15366
ENSG00000030066	-0.53101	-0.622482	1.15349
ENSG00000100603	-0.538601	-0.615251	1.15385
ENSG00000122779	-0.547237	-0.606949	1.15419
ENSG00000106052	-0.546328	-0.607826	1.15415
ENSG00000140396	-0.544425	-0.609661	1.15409
ENSG00000171100	-0.557639	-0.59684	1.15448
ENSG00000097046	-0.553781	-0.600603	1.15438
ENSG00000138698	-0.563495	-0.591096	1.15459
ENSG00000167881	-0.524734	-0.628414	1.15315
ENSG00000149231	-0.522156	-0.630838	1.15299
ENSG00000138231	-0.513309	-0.639105	1.15241
ENSG00000108406	-0.514098	-0.638371	1.15247
ENSG00000135776	-0.34756	-0.779846	1.12741
ENSG00000101343	-0.364731	-0.766438	1.13117
ENSG00000157796	-0.32446	-0.797481	1.12194
ENSG00000171004	-0.259615	-0.844589	1.1042
ENSG00000136628	-0.274218	-0.834284	1.1085
ENSG00000076003	-0.288854	-0.823779	1.11263
ENSG00000179222	-0.17629	-0.900132	1.07642
ENSG00000113407	-0.161644	-0.909331	1.07098
ENSG00000189091	-0.143535	-0.920477	1.06401
ENSG00000176102	-0.189509	-0.891686	1.0812
ENSG00000046604	-0.197188	-0.886717	1.0839
ENSG00000178966	-0.219057	-0.872312	1.09137
ENSG00000136709	-0.0376341	-0.980652	1.01829
ENSG00000110048	-0.0243285	-0.987614	1.01194
ENSG00000115484	-0.0613262	-0.967926	1.02925
ENSG00000005156	-0.0513163	-0.973354	1.02467
ENSG00000174953	-0.874541	-0.21571	1.09025
ENSG00000114062	-0.87446	-0.215832	1.09029
ENSG00000111581	-0.874016	-0.2165	1.09052
ENSG00000163104	-0.877807	-0.210781	1.08859
ENSG00000096401	-0.868353	-0.224969	1.09332
ENSG00000227345	-0.880831	-0.206193	1.08702
ENSG00000153827	-0.880271	-0.207044	1.08732
ENSG00000083720	-0.88226	-0.204015	1.08628
ENSG00000086200	-0.884543	-0.200526	1.08507
ENSG00000077254	-0.885673	-0.198793	1.08447
ENSG00000146457	-0.89048	-0.19138	1.08186
ENSG00000069248	-0.888946	-0.193753	1.0827
ENSG00000198642	-0.894081	-0.185782	1.07986
ENSG00000111142	-0.893981	-0.185938	1.07992
ENSG00000198160	-0.899687	-0.176991	1.07668
ENSG00000138246	-0.841513	-0.264	1.10551
ENSG00000060339	-0.841058	-0.264647	1.1057
ENSG00000064726	-0.842138	-0.263112	1.10525
ENSG00000080824	-0.840145	-0.265943	1.10609
ENSG00000115524	-0.842916	-0.262003	1.10492
ENSG00000100644	-0.843438	-0.261259	1.1047
ENSG00000164944	-0.837501	-0.269686	1.10719
ENSG00000164603	-0.846486	-0.256902	1.10339
ENSG00000138768	-0.847762	-0.25507	1.10283
ENSG00000198554	-0.860323	-0.236834	1.09716
ENSG00000115159	-0.856495	-0.242433	1.09893
ENSG00000143493	-0.928346	-0.130495	1.05884
ENSG00000100796	-0.928373	-0.13045	1.05882
ENSG00000196792	-0.9283	-0.130572	1.05887
ENSG00000120705	-0.925851	-0.134653	1.0605
ENSG00000102531	-0.931151	-0.125794	1.05695
ENSG00000033178	-0.933336	-0.122113	1.05545
ENSG00000122958	-0.943845	-0.104156	1.048
ENSG00000104320	-0.943023	-0.105576	1.0486
ENSG00000183814	-0.945222	-0.101773	1.04699
ENSG00000113638	-0.940182	-0.110463	1.05065
ENSG00000102024	-0.939261	-0.11204	1.0513
ENSG00000143751	-0.920214	-0.143967	1.06418
ENSG00000136492	-0.920061	-0.144217	1.06428
ENSG00000134900	-0.91984	-0.14458	1.06442
ENSG00000128641	-0.918969	-0.146009	1.06498
ENSG00000205189	-0.921984	-0.141054	1.06304
ENSG00000116711	-0.921705	-0.141514	1.06322
ENSG00000142556	-0.914615	-0.15311	1.06772
ENSG00000067334	-0.915006	-0.152475	1.06748
ENSG00000115816	-0.914094	-0.153955	1.06805
ENSG00000100519	-0.916896	-0.149397	1.06629
ENSG00000064703	-0.916795	-0.149563	1.06636
ENSG00000213096	-0.906232	-0.166607	1.07284
ENSG00000131747	-0.910919	-0.159089	1.07001
ENSG00000165494	-0.808472	-0.309753	1.11822
ENSG00000147231	-0.807888	-0.310541	1.11843
ENSG00000120438	-0.80481	-0.314679	1.11949
ENSG00000164754	-0.810577	-0.306908	1.11748
ENSG00000138376	-0.810145	-0.307492	1.11764
ENSG00000174106	-0.812368	-0.30448	1.11685
ENSG00000156502	-0.797952	-0.323834	1.12179
ENSG00000068784	-0.800299	-0.320712	1.12101
ENSG00000139734	-0.794264	-0.328718	1.12298
ENSG00000138660	-0.794447	-0.328477	1.12292
ENSG00000171109	-0.823456	-0.2893	1.11276
ENSG00000013503	-0.825302	-0.286748	1.11205
ENSG00000108654	-0.81842	-0.296228	1.11465
ENSG00000178105	-0.834258	-0.274253	1.10851
ENSG00000138160	-0.831128	-0.278641	1.10977
ENSG00000138346	-0.776815	-0.35147	1.12829
ENSG00000119541	-0.777675	-0.350362	1.12804
ENSG00000136758	-0.771532	-0.358245	1.12978
ENSG00000121749	-0.781194	-0.345814	1.12701
ENSG00000047315	-0.783989	-0.342185	1.12617
ENSG00000102038	-0.752674	-0.382024	1.1347
ENSG00000054267	-0.755266	-0.378792	1.13406
ENSG00000054118	-0.763919	-0.367921	1.13184
ENSG00000096384	-0.648887	-0.502726	1.15161
ENSG00000004766	-0.652349	-0.498951	1.1513
ENSG00000100592	-0.637586	-0.514941	1.15253
ENSG00000079785	-0.67193	-0.477289	1.14922
ENSG00000075945	-0.67735	-0.471201	1.14855
ENSG00000169679	-0.666218	-0.483663	1.14988
ENSG00000165832	-0.666071	-0.483825	1.1499
ENSG00000012048	-0.665061	-0.484947	1.15001
ENSG00000126261	-0.594308	-0.560225	1.15453
ENSG00000116266	-0.581151	-0.573541	1.15469
ENSG00000152193	-0.606942	-0.547244	1.15419
ENSG00000066422	-0.611675	-0.542332	1.15401
ENSG00000167447	-0.616507	-0.537287	1.15379
ENSG00000108946	-0.726373	-0.414173	1.14055
ENSG00000108094	-0.724587	-0.416315	1.1409
ENSG00000183199	-0.721736	-0.419724	1.14146
ENSG00000170606	-0.721585	-0.419903	1.14149
ENSG00000165119	-0.715626	-0.426987	1.14261
ENSG00000147274	-0.732613	-0.406648	1.13926
ENSG00000165572	-0.703976	-0.440674	1.14465
ENSG00000004700	-0.704881	-0.439619	1.1445
ENSG00000121481	-0.705803	-0.438541	1.14434
ENSG00000165675	-0.701823	-0.443181	1.145
ENSG00000136866	-0.691016	-0.455662	1.14668
ENSG00000109805	-0.69228	-0.454211	1.14649
ENSG00000164609	-0.694907	-0.451188	1.1461
