# Supplementary material for: Profiling stress-triggered RNA condensation with photocatalytic proximity labeling
Source: Nat Commun. 2023 Nov 15;14:7390. doi: 10.1038/s41467-023-43194-2 (PMC10651888; doi:10.1038/s41467-023-43194-2)
Supplement: Supplementary file 9 — Source Data File [file 41467_2023_43194_MOESM9_ESM.zip › Source Data File/Figure 5D.xlsx]

## Sheet: Sheet1
log2TE					unpaired Mann Whitney U test (two-sided)
Cluster 1	Cluster 2	Cluster 3	Cluster 4		exact p value
2.24027	-0.0430253	-2.45399	-0.255534	Cluster 1 vs Cluster 2	7.79513e-05
-0.315946	-0.714993	-0.471318	-0.679637	Cluster 2 vs Cluster 3	0.0815572
-0.745124	-1.67983	-0.526876	-1.20163	Cluster 3 vs Cluster 4	0.257813
-0.624112	-0.972037	-1.00994	-2.07206
-0.284583	-0.624676	-0.167919	-0.636457
-0.298341	1.01332	-0.184236	0.672188
-1.33473	-1.69119	-1.07954	0.0827309
0.211217	0.0609448	0.813095	-0.477391
0.24981	-0.0494212	-1.93622	0.715558
-0.222214	-0.979621	-0.714907	0.0785691
-0.839302	-1.70279	-1.9709	1.20136
0.0208491	-0.511468	-1.20494	0.731562
-0.828857	-1.41944	-1.96669	-0.299092
0.209923	-2.96795	-0.913024	-1.6299
0.0954474	0.496979	-0.450197	-1.29886
-0.659771	-0.0110977	-2.00497	-0.245975
-0.694807	-0.605211	-0.644379	1.55926
-0.665115	0.487734	-1.1764	-1.83099
-0.691217	0.0032203	0.444462	0.222558
-0.141356	-0.630981	-1.67734	-0.874469
-0.768651	-0.612802	-1.45763	0.0326589
-0.0897809	0.814871	-0.357393	-0.475608
-1.40193	0.301637	-1.13906	-0.959028
-0.693314	-1.56374	-0.687281	0.177194
-0.233023	-0.156969	-0.773013	-0.589543
0.260079	-1.03119	-0.599167	-1.90371
0.193036	-2.82453	-0.886595	0.22495
-0.138103	-1.53169	-0.266632	-0.754471
0.0982795	-1.61663	-0.920273	0.573504
-0.313991	3.48618	-0.616914	0.0233522
-1.21651	0.579573	-1.27281	0.294399
-0.626983	-1.35289	-1.17151	-0.749376
0.10301	-0.566385	-0.258644	-0.409703
0.1495	-0.885238	-0.655722	-1.33296
-0.264897	-1.97775	-0.654833	-0.592316
-0.415969	0.940323	-1.87216	-0.691028
-1.97454	-1.17356	-1.78863	-0.358163
0.854224	-2.109	-1.40191	-2.29615
0.3544	-0.989695	-0.243737	-1.36842
0.691489	-1.80198	-0.417889	-1.55946
-0.0701232	-0.432227	-1.43145	-0.556456
0.478047	-0.55188	-0.858451	-0.271022
-0.658883	-1.53611	1.46276	-0.882694
-0.291015	-1.89359	-0.218428	-0.259363
-0.445341	0.271012	0.324669	-0.849364
-1.30338	0.651037	-0.804163	-1.36363
-1.5818	-0.102952	-1.07359	-2.45675
-0.407458	0.219777	0.469886	-0.563595
-0.0966538	-0.153978	-0.345644	-0.485427
-0.514896	-0.0406769	-1.7153	-0.408513
-0.0151069	0.396951	-1.25206	-0.427125
-0.544203	-0.448008	-0.543945	-1.66967
0.34126	-1.56448	0.352136	-2.0002
-0.537434	-0.955291	-1.43828	-1.20914
-0.0189996	0.433076	-0.4629	-2.56322
-1.32812	-1.09667	-0.452804	-1.7232
-1.23465	-0.183694	-0.0284167	-0.0729958
1.33161	-2.23852	-0.595532	-0.336265
0.723633	-1.81431	-0.885717	-1.12258
-0.805832	-0.5533	0.109735	-0.566224
-0.164918	-1.22887	0.0148917	-0.959318
0.507629	-1.48308	-2.11992	-0.0183785
-0.493774	-0.892222	-0.615696	-0.851306
0.235554	-0.160888	-0.442272	-1.8924
-0.0970674	-0.903181	-0.915041	1.11766
-0.566347	-1.00677	-1.20003	-0.564175
0.589287	-0.949031	-1.59397	-0.900329
0.28585	0.107098	-2.01972	-0.103483
-0.708911	-0.231816	-0.996712	-0.579592
-1.72581	-2.13139	-0.788671	-1.20967
0.234687	-0.688641	-0.138691	-0.218768
0.77458	-2.54728	-0.183592	-1.46073
0.220108	-1.06535	-0.277642	-1.00347
0.02539	-0.967966	-0.29464	-1.15132
0.844137	-1.32697	-1.00591	0.683133
-0.337671	-0.756909	-0.105859	-0.753436
0.315738	-1.38666	-1.7047	0.482255
-0.16567	-0.911704	-0.400397	-1.04353
1.09954	-1.00732	-1.37318	-1.10387
0.866929	-0.512984	-0.63634	-2.00409
0.394244	0.10624	-0.20612	-1.65613
-0.643676	-1.27505	-0.547656	0.189892
-0.44679	-0.851849	-0.00706073	-0.990255
0.289804	-1.81501	-1.73295	-1.32729
2.21501	-1.465	-0.86151	-0.635677
-0.693709	-1.49733	-1.25357	-0.772909
-1.18766	-1.59653	0.281576	-0.752733
-0.0901124	1.02415	-1.39606	0.875106
-0.233021	-0.914944	0.877939	-0.957927
-0.210064	-2.69595	-0.453807	-1.62873
-1.60711	-0.0777823	-0.226995	-0.598074
-0.148099	-0.114852	-0.308171	-0.829115
0.70102	-1.12798	0.115894	-0.225015
-0.418832	-1.61183	-1.47065	-1.31054
0.995884	0.800204	-0.439689	-0.625193
-0.127049	0.333468	-1.6654	-0.147637
0.202343	0.353659	-1.79435	-0.272394
1.3797	1.19626	-1.6742	-0.111653
0.0416191	-0.62379	-0.325085	-1.52906
1.10292	-0.633935	-1.46695	-1.27513
3.91966	0.635611	-0.768208	0.0530652
0.380863	-1.24551	-0.711293	-0.093406
0.388652	-2.28804	-1.14878	-0.478459
-1.05161	0.485914	-0.435943	-0.236296
-0.107614	-0.498432	-1.50606	-1.00461
-0.339801	-0.849648	-1.40919	-0.263374
-0.957006	-0.365112	-0.511422	-1.68798
0.400784	-0.21093	-0.923312	0.0393381
0.0332518	-0.719892	-1.12023	-1.35611
-1.55651	0.176754	-1.6544	-0.642795
0.764229	-0.922533	-0.415245	-2.26685
-0.087004	-2.00853	-0.837457	-0.535865
-0.100984	-0.140294	-0.747989	-0.340726
-0.134971	0.0056209	-0.582231	-0.351776
1.57774	1.60232	-1.57683	-0.129176
-0.955724	-1.17901	1.04956	-0.718257
-1.56478	-2.04877	0.206981	-0.383463
-0.58229	0.178869	0.00376502	-0.229868
-0.965366	-1.52729	-2.54877	-1.84189
-1.3072	-1.17354	0.226163	-0.48771
-1.42275	-1.15871	0.350955	0.162042
0.796334	-0.967316	-1.18364	-0.375882
-0.644873	0.537944	-2.95704	-1.06595
0.378023	1.06678	-0.400466	-0.101544
1.25946	-0.885722	-0.082619	-1.73552
-1.29546	1.61085	-0.436595	-0.426265
0.830075	0.204082	-1.9662	0.606837
-0.537797	-0.788024	0.257173	-0.21078
-0.0887289	-0.268505	-0.178261	-0.800665
-2.67185	-1.60722	-0.6344	-0.37963
0.0365058	-0.623936	-0.473846	-0.540568
-0.880273	-0.697126	0.894043
-0.417516	-1.17956	1.27257
-0.46445	-0.114454	-0.145898
-0.605524	-1.58496	-0.826579
-0.087663	0.0214531	0.672493
0.279998	0.0171055	-0.144412
-1.28011	-0.191426	-2.62692
-2.02323	-0.566951	0.000810275
0.0175626	-0.744866	-3.02604
0.349598	-0.957671	-0.856518
-1.94753	-0.363638	-0.500074
0.197037	-0.0863207	-0.717732
-0.446867	-0.605977	-1.5713
2.81457	-0.0718952	-0.72746
-2.99302	0.506024	0.725195
0.000804402	-2.29761	-1.11788
-0.461441	-0.406154	-0.292664
-2.37949	-1.63097	-0.879739
0.216133	-0.288444	-1.23458
0.748046	-0.103946	-0.642559
-1.93748	0.529068	-2.207
-0.793087	0.417605	-2.56001
-0.0540219	-0.411222	0.619523
0.354155	0.0729759	-1.84355
-0.307711	-1.57719	-1.3904
0.120731	-0.653786	-0.159786
0.91468	-0.809115	-1.8706
-0.226955	0.0904172	-1.46413
0.225138	-1.32294	0.996721
-0.661047	0.696196	-0.609671
-1.04022	-0.096341	0.0268637
-1.0821	-1.31367	-1.43143
-0.328509	0.786511	-0.121887
-0.169789	-1.19706	-2.29322
-0.0376889	-1.80141	-1.16585
-1.15066	-0.00978932	-0.463676
0.201372	-0.247438	-0.883875
0.532676	-0.559427	0.927515
-0.331286	-0.208987	-0.562672
0.787743	-1.83289	-0.221356
-1.72343	0.258632	-0.445362
0.0327479	-2.16285	-2.25209
1.20978	0.404653	-2.14562
0.90172	-1.65405	-1.41015
-1.93524	0.825702	-0.73441
-1.14882	1.64302	-0.86384
-0.938457	-0.986141	-2.20034
-0.76722	0.117333	-1.23318
-0.111354	-2.34841	-1.38721
-0.963421	-1.08531	-0.663625
-0.975057	0.219508	-0.504957
-0.447952	-0.687005	-1.64944
0.841248	1.22835	-3.40892
-0.923274	-0.130972	-2.71114
-0.343639	0.319654	-1.63903
0.0595737	-0.562936	-1.64333
0.199798	-0.54157	-2.33943
-1.06101	0.578858	0.56246
-0.155651	0.324472	-0.462156
-0.785634	-1.47212	-0.0867938
-0.130966	1.03049	0.106647
-0.205329	0.823809	-1.63201
-0.882797	-0.519534	-0.911497
-1.28179	-0.490437	-1.18159
0.0470902	-0.3664	-1.4064
1.00637	-1.18335	0.635897
-0.387886	-2.31111	-0.32168
-0.386976	-2.06256	-0.886069
0.568059	-0.331621	-0.227044
-2.47688	-2.33615	-1.63691
-0.537512	0.866931	-1.60216
-0.783674	0.282769	-1.63022
0.840667	-2.28758	-0.305348
0.0213963	-0.13978	0.131584
-0.88694	-0.823507	-0.440573
-1.42132	-0.650786	-0.536596
	-1.95432	-0.379721
	-0.804385	0.164891
	-1.90056	-1.27744
	2.31259	0.45924
	0.255202	-0.0804142
	-0.118679	-0.674463
	-0.360128	0.0331669
	-0.25221	-1.53448
	0.50013	-2.83957
	0	0.820021
	-0.859205	-0.129013
	-1.08392	-0.017908
	-1.75188	-0.473511
	0.660432	-0.487477
	-0.247218	-1.11276
	-0.72024	-0.0340756
	0.100261	-1.0902
	-0.805796	-0.476951
	-2.37858	-0.288658
	-1.32457	-0.589032
	-0.626405	-1.52562
	0.474231	1.12342
	-0.523954	0.458351
	-0.920843	-0.857176
	-1.42911	-1.24077
	2.14548	-0.666356
	-2.07077	-1.45928
	-2.04202	-0.803061
	-1.58316	0.351132
	0.296457	-0.887487
	-0.560043	-0.725978
	-2.00967	-0.71466
	0.7065	-0.523231
	-2.10229	-2.46592
	-1.91219	-0.583562
	-0.0116161	0.330438
	1.02528	-1.95638
	-0.336267	-0.836086
	-1.16905	-0.443301
	-0.774175	-1.35283
	0.601451	-3.03976
		-0.763335
		-1.45886
		0.976396
		-1.85733
		-0.16131
		-2.20088
		-1.95543
		-0.830498
		-2.11919
		-2.18126
		0.443213
		-1.93943
		0.405611
		-0.727264
		-1.15901
		-0.432447
		-1.0349
		-0.53952
		-0.21901
		0.875175
		-1.09262
		0.861294
		2.86721
		0.249241
		-0.289441
		-1.3333
		-3.52153
		0.17352
		-0.713629
		0.0568408
		-0.976647
		-0.742248
		-0.0788554
		-1.23003
		-0.888219
		-0.903903
		-1.24282
		-0.107277
		-2.13213
		-0.454786
		-0.661368
		-1.32261
		-0.981777
		-0.559796
		-2.54076
		-0.103937
		-0.590756
		0.739968
		-1.43037
		0.329965
		0.1398
		0.00418637
		-0.0713485
		-0.341037
		-0.556171
		-1.28299
		-1.00402
		-1.09637
		-2.00699
		-2.30658
		-1.51887
		-0.387304
		-0.800122
		0.402153
		0.326104
		0.733181
		-1.79564
		-2.21294
		-0.0861829
		-1.12638
		0.12648
		-0.288606
		0.572556
		0.666412
		0.134938
		-0.0303736
		-1.21299
		-0.490829
		0.0280438
		-0.767164
		-0.0808383
		-2.01101
		0.292544
		-1.73039
