# Supplementary material for: Profiling stress-triggered RNA condensation with photocatalytic proximity labeling
Source: Nat Commun. 2023 Nov 15;14:7390. doi: 10.1038/s41467-023-43194-2 (PMC10651888; doi:10.1038/s41467-023-43194-2)
Supplement: Supplementary file 9 — Source Data File [file 41467_2023_43194_MOESM9_ESM.zip › Source Data File/Figure 5E.xlsx]

## Sheet: Sheet1
AU content (%)
5' UTR				CDS				3' UTR					unpaired Mann Whitney U test (two-sided)
Cluster 1	Cluster 2	Cluster 3	Cluster 4	Cluster 1	Cluster 2	Cluster 3	Cluster 4	Cluster 1	Cluster 2	Cluster 3	Cluster 4	5‘UTR	exact p value
54.7526	42.803	34.8837	47.3581	55.3646	45.7143	46.6475	61.1795	67.0671	48.3017	55.7981	70.6386	Cluster 1 vs Cluster 2	0.0747228
43.7209	47.1875	46.37	47.1545	43.6921	52.8172	55.2663	61.1744	51.1609	60.6439	64.5829	63.447	Cluster 2 vs Cluster 3	0.00763559
50.6394	25.2033	38.4899	44.8485	48.4049	44.9623	56.0218	47.8878	50.4357	56.3564	60.0641	55.3561	Cluster 3 vs Cluster 4	0.0450376
45.2514	37.5	22.7273	43.7403	47.5749	52.2825	58.9167	58.8329	47.2383	54.5734	64.6516	58.6977	CDS	exact p value
32.7586	16.0584	20.7493	48.5597	44.0147	48.7947	54.182	56.0259	45.9083	47.4747	56.5944	61.9414	Cluster 1 vs Cluster 2	0.000738139
29.1221	23.2143	23.6111	34.8148	36.5826	49.5041	53.257	54.6277	52.6277	55.0555	55.7176	56.7191	Cluster 2 vs Cluster 3	< 2.2e-16
45.9677	52.0548	41.5888	30.5556	51.234	50.9019	53.3981	60.9687	58.9865	42.0903	61.2497	66.3042	Cluster 3 vs Cluster 4	0.661984
28.7234	50.2793	26.4493	16	47.6358	48.8569	52.242	55.7641	56.9505	51.0561	67.4119	64.6799	3‘UTR	exact p value
24.7423	48.374	53.4091	48.0769	56.4151	52.7439	59.972	58.4113	56.9987	61.5679	66.9725	75.2941	Cluster 1 vs Cluster 2	0.00378361
55.3746	25.2252	34.0206	49.1176	50.1286	56.2766	58.0866	50.4533	49.3886	62.1431	60.8062	56.194	Cluster 2 vs Cluster 3	< 2.2e-16
45.5172	35.8974	56.4583	33.2	48.7952	51.3455	62.9721	60.6245	63.6	55.2265	68.741	68.5276	Cluster 3 vs Cluster 4	0.931008
37.0629	39.3258	52.9644	52.3622	48.9112	43.3168	57.51	58.2682	58.5871	54.2714	66.4054	65.3177
27.2901	34.4828	28.7081	47.3282	58.9695	52.4026	61.4467	54.7879	68.3998	51.8403	69.2835	62.5969
50.9579	20.1613	36.5672	28.7129	51.7123	47.4061	58.5437	50.3106	63.786	66.7012	59.7701	68.6131
49.5334	14.9485	62.5413	55.9103	53.3713	51.6204	60.5548	56.5781	60.2567	60.4183	67.033	63.2096
39.8876	54.7855	50.823	34.4828	49.7027	52.2255	58.8496	60.0176	48.9547	54.0984	65.7878	60.6392
47.3988	26.361	43.9024	32.6531	49.3311	52.0186	56.6676	57.6975	50.8502	55.4603	65.3291	67.3016
29.4118	38.9474	56	39.1304	55.6433	55.8969	60.3707	55.7188	68.2266	62.4577	61.8809	58.541
55.1948	58.2878	37.1287	63.6485	40.884	50.8143	57.8383	60.6137	41.9753	60.9571	67.4033	65.7143
26.4151	24.8217	30.7087	42.3077	44.3108	58.6585	52.9158	53.8118	58.3082	61.6805	66.3652	63.8544
52.439	27.5641	71.6305	40.3458	47.4881	49.7781	56.5187	60.9756	50.223	62.153	65.634	62.9679
44.3038	45.0962	55.3232	33.8308	49.7767	51.0107	56.8855	57.6698	48.5623	61.807	55.4049	62.9319
30.4348	53.8259	53.3937	28.4746	43.8231	46.3297	54.5853	55.3606	41.5197	49.4242	66.897	57.888
55.1148	57.8838	32.9268	62.6609	48.2404	59.5106	53.9225	53.9987	64.5847	66.6526	68.7943	63.5817
44.0252	40.3068	56.0137	37.7581	55.7971	53.9223	58.0019	60.8596	64.3319	58.3898	67.9628	61.6052
23.6559	24.5763	59.9617	35.443	47.8372	40.4027	58.637	59.8883	63.2439	43.7403	66.7878	68.5279
33.6842	23.262	29.5556	40.6542	43.8988	49.7954	58.7462	52.4598	51.3321	60.2151	66.0254	55.8621
61.4973	31.1927	53.9906	40.678	56.81	53.2495	56.5412	57.1191	64.2857	64.5161	63.177	65.1589
34.4444	41.7647	33.7047	39.3822	46.6	49.6218	60.4738	59.1304	46.8111	55.4417	68.7211	67.4191
61.4776	28.5714	31.0345	46.4286	49.2525	54.078	55.0689	58.4983	49.7643	59.8526	60.1946	69.3731
39.7059	41.9214	23.5974	48.9209	53.582	53.3609	59.9245	55.6688	56.5217	61.7151	65.3572	67.0463
43.4859	62.76	38.5561	49.0196	50.5503	52.2531	55.6725	54.3124	51.408	63.0867	64.6683	55.7979
36.3636	38.4615	33.0579	32.1918	54.0117	50.9167	59.781	59.7728	67.1932	63.4543	67.2055	69.1433
41.9355	27.9898	44.664	26.6507	53.9576	46.3612	51.8537	59.952	60.994	58.2576	58.4452	64.5883
28.8793	38.2979	31.4507	44.3548	44.4596	48.3421	62.3124	53.3962	46.2701	48.2022	62.9969	61.001
55.8025	40.5694	48.3461	55.2632	42.9843	42.7179	58.5674	60.6128	51.0384	48.8997	69.265	58.2979
21.7228	46.1279	40.5138	59.292	41.6064	48.96	59.821	58.4258	55.744	57.296	65.2676	58.0462
28.5714	25.5556	34.4498	33.0769	49.4905	50.0233	54.6448	58.3256	52.5119	55.4905	63.2283	68.9055
39.5918	38.0597	47.2892	45.1149	51.9097	45.8262	61.7509	57.1031	69.3333	55.7545	67.1933	63.7991
28.9855	36.1111	46.9828	52.9915	51.3731	56.5423	59.9236	62.1541	51.0245	55.9991	66.2838	64.881
35.4054	43.1452	57.9892	51.3978	34.1065	43.3503	59.6443	60.1556	56.5199	38.9549	66.7355	52.6037
21.0526	30.3738	49.6077	31.6327	44.6886	40.9519	53.3206	61.7429	48.7767	46.6859	58.0125	65.2224
22.0183	13.4615	48.7004	37.7193	37.8911	42.8748	55.1926	58.0342	40.4692	51.2115	59.8261	64.7059
29.3651	44.8101	57.4405	39.1167	40.1863	50.8521	60.4682	56.4228	38.2125	52.584	55.1637	61.3956
45.3488	63.9565	23.4177	60.9672	54.7468	56.0284	58.612	52.8796	58.6351	61.1491	58.8496	64.7891
26.3158	22.5806	25.7377	32.3232	49.4659	41.6452	61.4218	60.6299	51.8005	52.8396	63.2528	61.5827
27.791	33.3333	18.0791	24.5455	48.0495	50.5793	60.3955	47.6898	44.2058	54.3066	67.1563	57.5034
46.1538	34.6154	46.4286	44.697	44.2733	53.4077	61.4719	58.0376	42.1743	59.5707	64.8826	64.6512
31.4143	16.129	38.8286	51.2324	46.1295	38.674	57.4352	58.3153	51.053	44.4566	59.5822	62.0556
41.3681	27.9621	34.0278	53.1457	44.6217	55.8201	42.9304	56.1867	39.7482	68.7688	66.6936	58.5734
43.6853	48.1095	33.3871	43.2624	49.1177	50.9158	55.7684	56.2738	50.317	56.6488	66.5317	68.0455
32.8767	39.7959	48.3673	43.6801	45.7904	50.5189	62.489	60.7686	65.5439	54.0395	65.0743	64.2059
41.3279	20.3822	28.169	56.3303	53.0977	40.6349	58.3241	55.0366	59.3679	55.7878	66.1292	65.4519
34.9272	45.4545	44.621	34.7561	52.1505	45.0304	58.8113	55.8642	58.5683	57.3074	61.8935	65.7331
53.9394	22.3881	33.5404	42.5	56.6804	55.8974	60.5893	56.9604	64.9446	61.3342	69.5652	60.5701
32.2148	32.0755	35.4978	30.6818	55.2036	54.8119	59.6639	60.6003	61.974	60.7283	65.0559	74.3421
39.5062	26.183	46.4373	37.5	56.243	51.2865	54.4323	61.8325	58.4929	54.853	62.4647	73.9938
44.9749	42.5595	63.4706	58.9744	48.2014	54.2257	54.3817	59.1111	48.19	56.1922	65.2482	70.4017
57.4648	31.2373	34.4585	36.4055	47.3847	45.4031	54.8815	56.8539	44.1176	47.6686	65.9522	66.4426
25.7812	20.7792	32.2314	47.2313	51.1929	46.6942	56.7839	57.9892	52.1365	59.5127	65.239	58.7748
27.5701	59.9502	44.8276	39.6352	48.1481	52.8602	58.2216	58.7879	70.0107	65.1014	64.1863	60.0565
47.3301	16.9811	21.1699	31.4031	50.8207	41.3978	46.0746	58.9041	57.367	52.2101	61.3415	59.3213
33.7079	20.5696	27.6596	40.5941	46.6501	55.4627	57.5259	58.2591	53.9542	61.1792	58.7523	67.9844
43.9655	41.1197	29.3478	39.4191	46.7994	47.511	56.3613	56.9936	54.5296	55.0367	56.391	69.4473
50.7375	25.4237	40.4635	55.4672	50.89	51.2881	55.0817	60.6936	51.714	60.3276	61.1243	65.4303
56.1644	29.1777	37.4101	26.8966	53.6765	52.2576	57.2595	53.2826	58.6833	70.9205	53.7364	62.0416
46.7742	26.3514	37.5758	33.6907	51.1947	43.7998	55.8168	63.8211	50.8403	52.3899	58.7753	61.1199
40.0742	26.2903	40.9722	49.5984	51.0463	48.7378	52.6292	55.7462	55.5378	50.226	68.8926	57.5369
41.7431	28.6902	53.6923	58.6466	36.1973	53.4626	47.7844	56.4644	52.2901	58.0495	56.857	68.1596
21.8935	38.7681	33.452	66.4794	46.8617	54.6032	53.7332	60.8519	46	56.8548	61.2115	69.6242
100	29.9465	51.5766	40.146	55.4797	51.7896	57.289	60.5744	56.6026	57.2661	61.9119	65.8954
18.5484	52.0988	62.261	66.787	41.6553	57.7129	56.745	57.9045	53.5971	64.7419	71.7424	61.9586
47.6804	31.377	33.2	20	52.1446	49.2902	56.7251	43.7077	59.0069	60.6004	54.6015	71.0081
43.1464	20.8661	27.8027	54.9689	51.9502	42.6786	50.5607	61.3333	58.5975	52.3737	57.8546	64.1421
31.9372	31.25	46.1722	33.0986	51.4353	43.7876	59.798	57.8542	58.9086	44.4278	63.9462	59.9499
21.0526	34.3137	63.2911	38.1579	39.0702	53.4694	61.2662	46.173	57.6676	54.6386	61.7177	52.6246
39.3354	38.0597	53.5294	44.3182	39.4558	47.1536	60.4676	58.9147	62.9571	68.1239	64.3605	63.428
29.8319	40.5195	27.3504	25.3521	57.2531	46.4442	59.1419	59.4427	64.1434	59.7497	61.4704	64.7884
34.3621	50.8176	29.2373	38.7863	49.2944	42.1505	50.9404	58.8398	55.8818	55.853	63.4743	64.7092
57.6512	47.9412	61.852	30.0813	56.0878	55.0501	60.5462	61.8102	69.4732	57.5362	66.0185	62.8119
22.3837	31.3953	44.5722	42.8571	46.9786	45.2242	47.9303	56.4526	63.118	59.0685	52.1215	61.7337
52.8814	29.7297	22.3404	29.7794	51.168	48.3688	46.8519	58.8681	55.7219	54.0813	65.0972	59.6171
51.0638	19.2308	38	42.2018	48.2188	55.6548	49.8862	60.2576	70.2222	61.2841	61.1893	60.1518
28.125	49.9055	41.9355	35.9649	43.0931	52.5566	56.1159	56.084	66.0016	60.2833	70.7101	67.7888
21.1765	62.2572	42.8571	29.5082	47.1688	46.64	53.884	57.5358	52.9449	54.2707	66.4448	64.114
49.6774	33.2779	39.6018	22.5275	36.4288	36.0772	31.5338	59.2228	44.3075	54.1164	63.928	61.9184
44.6352	47	61.2426	35.8025	43.9163	55.0462	57.9206	60.5407	49.5197	62.2252	69.1295	68.6176
56.0484	49.5726	18.2692	57.5419	38.4384	48.1271	55.1837	58.1798	57.006	51.2821	63.8633	68.8312
46.4396	48.4536	45.6522	35.5289	41.9712	52.9317	45.2589	50.3072	43.949	63.2488	56.3337	64.4156
23.5556	34.5946	29.932	57.2379	51.395	43.8053	59.1486	59.1581	57.6942	52.944	59.2438	64.7456
50.2088	32.6087	22.2642	44.1667	57.5587	42.1553	52.832	56.7324	65.0322	52.5983	65.4707	58.1048
19.1781	20.8531	42.0315	41.9355	43.7685	55.5556	55.8126	48.8201	43.1667	62.5154	66.2763	64.4615
46.0055	38.5147	44.2204	44.6429	51.3428	62.4829	54.6417	54.2753	53.6808	60.0817	62.0028	67.7794
16.5375	55.0743	27.8689	52.362	43.5151	58.6207	57.4294	53.2326	56.91	63.2712	61.0539	59.4431
38.7097	18.9944	39.1304	43.7086	35.3783	52.0157	61.0016	56.9315	47.4412	56.9229	68.7285	67.7392
53.7549	47.5763	50.4873	41.9643	43.7412	53.1967	59.919	50.8503	44.888	63.827	65.5813	61.7386
34.1912	43.8776	57.8947	63.2101	48.8129	29.5439	55.8333	63.6697	64.8506	58.1579	60.9382	64.8065
46.4143	48.4783	56.3699	37.1429	53.2659	54.831	56.4738	59.9266	57.0877	52.459	61.4003	66.3052
22.2222	20.4871	47.2813	37.4126	40.4911	51.8962	55.5791	55.373	47.6925	55.6297	64.5224	63.2768
43.3962	47.0543	32.967	29.3103	44.8881	57.3795	43.5458	54.2143	61.0302	67.7519	65.6581	86.2069
60.1504	32.2695	36.8421	59.1362	50.3129	49.1697	60.0867	57.3095	52.377	60.3862	62.586	57.11
27.3171	9.72763	37.1105	60.9819	51.5937	35.0556	57.971	62.6498	54.4548	37.455	65.0602	63.8665
32.9545	50.9934	20.4355	25.6	50.581	52.2963	59.5854	56.9787	50.5584	67.7987	60.5837	68.0015
34.3972	55.8608	38.3648	48.008	44.5521	53.3913	52.0468	57.8648	56.775	58.043	65.4529	62.2871
38.9752	41.2214	36.1502	33.4711	51.6584	52.5163	59.4577	56.8038	66.1231	52.7416	66.2698	64.6736
30.1144	55.6734	37.9157	29.2683	49.9055	54.5267	57.5176	58.0621	50.0605	61.1387	63.1795	58.1871
29.0698	24.7059	54.1547	47.0588	53.2794	36.531	56.093	52.8315	64.6475	61.1203	58.8509	66.0876
100	43.0341	50.7143	39.1447	48.1717	53.4159	58.2521	59.0712	58.2275	60.4936	64.1759	67.3894
47.9757	44.3503	34.9315	34.292	37.7557	41.5647	57.6389	56.886	57.3928	45.5635	59.6067	63.2382
36.5714	59.3642	29.2553	38.488	57.3883	52.0388	55.454	47.7531	60.4834	54.8359	70.444	65.0103
58.0645	24.1135	47.4903	44.2748	47.1496	50.4321	55.3494	53.8081	47.2635	48.2299	62.8172	62.8304
27.2727	37.5	26.6667	50.8475	42.6436	57.115	61.5301	52.2857	45.5516	61.6085	68.9278	70.5268
49.8876	33.4232	28.2353	45.0758	44.0733	48.7032	55.8019	51.4449	65.2124	48.8261	59.0949	62.1399
27.2727	45.0382	35.6688	54.3933	53.1733	48.0942	55.3756	49.5223	67.9245	60.6779	66.347	50.904
54.9065	25.3472	42.5532	55.6452	51.6284	42.6136	57.9952	57.3051	57.4621	53.7507	67.8078	64.2369
49.0701	29.4833	45.9716	28.5714	51.3123	46.2648	60.369	57.9073	53.5997	60.4583	62.7505	60.7054
25.871	40.404	45.1705	51.9231	30.3949	54.6087	59.9276	42.1053	61.4498	54.5073	63.3577	67.3913
23.2704	39.172	30.0771	47.3441	47.494	37.4869	55.6465	58.6968	62.963	48.8237	54.4727	61.5296
20.6897	22.5564	46.7066	66.0819	52.1721	39.1881	57.6896	59.8383	52.9638	65.0036	66.597	61.001
25.8427	50.4478	48.2394	100	49.2718	54.5332	42.7069	47.9167	55.6646	54.573	63.4868	68.5222
100	22.4066	32.963	62.1005	32.4968	47.2881	60.6061	59.3987	51.1564	62.3706	68.0949	63.8621
50.3759	51.8382	36.8807	44.4	47.7302	48.4058	60.252	58.2667	63.0357	59.1363	67.9432	72.3127
54.0541	27.5449	23.0769	35.6322	44.3208	44.242	52.8436	56.8035	44.6492	45.7351	57.7087	61.0991
20.9302	23.8806	25.779	44.2771	44.7552	49.4226	60.087	64.0043	44.7072	62.5114	62.8692	69.3388
29.2398	38.9831	53.629	36.9048	48.7685	52.2556	61.5176	44.6707	51.5279	64.6599	67.1586	59.9078
25.2551	40.9091	52.4742	25.2747	36.379	48.9655	58.5336	59.8092	50.0723	55.3335	66.515	71.2278
42.6471	30.6878	41.886	42.7509	47.5121	45.302	58.3267	50.8484	52.0772	43.5262	59.8316	52.2289
35.2695	36.8421	29.1979	61.7391	53.3377	46.6472	61.8557	55.2632	65.0129	53.2784	66.1555	68.6725
27.7955	51.7316	33.5484	35.7143	54.9402	56.5761	58.9038	59.3051	57.152	62.757	69.4896	69.5079
24.0664	44.4126	45.4849	55.4054	41.2873	58.32	58.0505	59.233	44.4844	59.5477	69.5962	65.9189
37.9775	39.0244	47.2441	41.1009	51.3627	49.7792	56.0489	58.6839	62.0135	67.505	66.9033	64.8608
20.8481	37.6289	33.1081	29.2683	55.0209	41.5701	57.8244	50.2294	58.1298	57.3216	61.4128	67.5375
43.8272	38.9525	57.5419	46.3054	43.025	51.8443	58.8318	62.5758	48.8699	67.8175	62.5106	72.4849
55.4745	39.6907	43.1208	35.4305	50.7983	53.5736	58.0392	55.1689	54.0709	54.4745	61.451	57.0946
44.486	32.0388	42.1179		51.639	53.4866	61.7702		52.4473	63.8087	62.8515
47.3945	48.4103	36.5169		58.227	50.4062	55.3763		66.0063	64.4243	62.2333
33.0275	46.3357	32.0144		51.8283	50.8591	58.1838		59.7248	47.8549	56.5657
55.711	49.4929	16.4557		54.0472	52.0064	54.1487		61.1432	65.3076	65.1424
40	34.7826	22.5926		54.5703	47.2323	49.2997		63.9944	48.4236	65.1906
51.6497	42.0354	61.8234		48.4927	58.1548	58.9686		62.2553	67.6841	65.7895
46.4286	44.1406	30.1887		55.1416	40.9053	59.3278		57.8141	55.3038	61.882
25.1969	60.453	33.8509		47.1463	53.2915	61.768		53.2787	63.4916	65.4731
38.4615	42.7885	49.6732		38.1348	39.0313	61.998		59.3388	61.2691	70.6
52.1547	41.8726	39.6761		50.5618	51.8943	51.3854		56.5114	53.6126	65.7357
37.2	33.0696	29.2978		41.4594	50.2271	55.1131		53.3898	59.4489	57.1297
49.4396	28.4314	38.0682		52.2447	54.2627	57.0072		65.4179	63.395	62.9419
54.6448	19.4175	45.7108		47.482	56.0224	54.8503		59.0743	61.2683	67.6935
36.7003	53.8462	37.046		46.6431	55.5748	58.221		60.7407	56.1575	63.1481
51.3699	48	20.229		49.7664	46.9435	45.3448		61.95	50.2943	53.9343
53.8136	16.958	47.6355		45.126	38.4615	56.0684		62.7046	60.2699	61.5582
29.7297	13.5021	35.1154		39.7119	43.2847	60.8016		48.3271	56.2893	62.6062
28.3747	35.6522	50.4167		50.3581	50.2277	58.7709		51.5152	50.6519	64.143
28.9583	38.7931	38.0392		57.2327	47.2326	56.1074		69.1935	45.7718	59.673
44.7853	62.5247	65.8228		51.3235	58.0307	52.8961		60.386	61.3953	60.1859
53.125	42.7509	43.354		44.9202	49.5655	60.8323		58.5632	61.2417	62.9143
47.0833	23.6434	39.1167		41.5525	40.8163	54.9708		42.6562	54.5217	61.6056
38.2181	56.6265	43.1034		40.5128	52.5157	59.8882		58.8816	50.9872	72.0126
40.2326	56.5611	60.4972		60.9113	52.4206	50.2372		61.8692	66.8734	64.2951
20	37.6812	14.7627		47.0205	55.0129	57.4656		60.3093	59.7214	62.7571
46.9828	64.5644	31.9749		41.7344	49.6368	54.4422		55.3388	64.5415	66.9281
26.9841	22.2812	36.4269		34.4502	54.1667	49.339		53.8462	61.6847	64.4636
44.0735	60.5769	65.1223		52.3726	39.7294	60.0926		54.3258	65.4356	61.3437
49.2958	64.1079	55.163		40.293	50.3162	58.8257		50.0681	57.592	71.5606
46.4901	46.2644	54.2601		48.5317	52.5956	57.7778		63.1926	62.3644	69.3392
40.032	47.6548	30.315		44.3519	46.273	60.5367		43.8287	57.2371	52.9703
31.7881	33.2599	57.3727		50.9959	43.6093	46.9534		46.8095	59.2225	56.9167
52.6957	34.9127	24.5714		52.7586	52.2667	56.072		57.1626	43.1989	68.5369
27.7778	20	51.0588		51.1677	46.3768	46.4991		52.6611	53.3012	63.3143
49.7026	35.0877	20.8		48.0865	43.573	59.4802		48.7626	42.509	68.1664
63.1036	44.4986	41.2186		52.0408	48.8454	58.51		66.3034	51.0013	62.4466
42.1538	23.3677	41.2844		48.5679	39.3641	59.6819		50.9739	53.616	65.3857
25.6881	39.5122	61.8375		46.7305	49.4313	59.4422		53.4713	54.3287	69.0795
26.8354	32.7402	43.7673		41.3005	53.4553	58.631		48.2047	61.461	67.4772
31.769	22.1374	44.7977		55.0654	48.6811	62.5594		63.2975	61.4319	66.5862
54.4534	46.6513	30.7143		51.0327	53.0786	56.6239		65.0429	53.5668	64.9449
32.4675	37.9242	57.4113		26.9547	42.9752	55.7224		67.022	55.2482	65.8749
40.3604	20.5592	46.2121		44.9239	45.8333	58.7535		49.0983	57.0945	68.7719
38.8535	39.5706	32.764		49.1346	59.2846	61.0998		67.3133	68.6413	64.3083
41.4376	26.7206	43.2886		47.7254	49.4223	55.2846		60	63.3878	68.2482
27.381	16.3043	30.6122		37.5801	36.2259	61.2777		54.963	48.3333	69.9961
52.3364	27.0517	52.8217		47.2681	44.1288	60.8674		43.9252	66.129	68.1237
100	20.8696	23.0366		39.9072	29.933	56.735		46.2677	61.4799	61.7259
56.8015	55.3571	29.1139		54.386	52.75	59.4744		43.0934	53.3235	64.8943
24.2215	48.0392	34.2857		29.1127	44.2332	55.8824		56.0109	40.8	69.5542
27.1605	49.2754	50.8929		41.4502	54.014	56.491		62.9213	61.4684	55.6459
34.9693	34.1146	18.9189		35.6426	47.5578	53.0723		57.0093	61.2947	61.3383
21.6495	54.3779	55.4273		35.4001	43.3647	61.2688		65.8846	55.3502	66.9202
26.2724	14.0187	31.8182		25.8189	55.3854	59.0551		58.6232	59.957	60.5703
43.8144	37.8723	9.52381		38.5101	47.1362	56.5915		47.0517	54.578	66.6494
45.5026	36.3636	56.9975		46.4803	56.5217	57.4359		65.5629	81.6794	60.8496
33.75	19.8044	33.5366		47.6087	53.5948	51.7581		56.5366	61.0923	54.7636
50.7846	50.2326	61.3333		52.193	54.7758	60.5034		59.303	59.5827	66.5468
30.83	48.6486	39.7895		55.1757	46.6113	58.4158		64.3763	46.3139	63.5823
14.1304	51.8288	33.6066		35.0717	57.7929	57.7052		44.4104	65.9091	62.8428
48.8336	19.5122	31.4607		56.2293	42.1804	56.5278		59.0909	45.1807	65.4498
38.9394	33.0435	40.7767		38.3972	52.1325	57.6667		35.336	55.3333	65.8992
47.4359	15.4971	38.2184		45.2145	32.4263	57.9315		55.0783	64.2957	59.8337
52.2876	33.452	51.5411		51.0169	44.357	60.6211		62.7864	55.7221	67.3627
22.7414	32.2581	49.8674		42.4932	55.1508	61.0155		60.7535	63.0081	66.1772
30.3797	42.9161	24.5238		43.2479	55.0827	55.1415		54.3361	59.2114	63.0731
15.9091	20.8955	41.6025		37.9928	37.4298	55		46.9296	40.0596	61.1504
32.6889	35.3846	57.3079		36.6942	51.2559	57.8109		51.2616	63.1453	67.237
49.1554	35.9343	49.8956		46.3403	45.5929	58.7021		48.6523	67.549	69.2674
28.169	36.5275	35.8696		46.8721	43.3333	60.0638		47.8659	65.0093	65.7525
36.6667	35.8071	30.7692		44.7619	41.1279	58.1509		47.5941	53.1811	65.583
39.9334	44.1774	27.8912		51.5087	43.4515	44.6936		54.2073	42.8491	47.9064
44.6023	45	30.6878		45.1193	54.9282	60.9975		63.1617	64.5953	68.6641
45.0878	40.8898	32.0158		56.2082	52.4306	59.0866		48.7805	70.4238	58.185
51.1538	26.4463	47.5524		43.1327	51.7139	51.6228		42.3497	60.6383	60.8054
39.1304	35.6965	22.2798		54.0741	46.8426	61.6718		56.8029	49.0263	65.0213
22.8188	41.4815	34.7518		36.8345	46.583	54.0209		48.8519	55.0725	58.2117
39.6635	31.7241	31.3725		39.6476	56.1193	53.6937		55.1628	62.6383	59.7086
37.0861	38.1313	47.2973		46.2786	42.8571	57.7936		60.6519	62.3286	61.9523
47.5694	42.4837	47.2973		36.8298	47.1782	44.689		58.6232	47.0631	51.8205
49.6259	40.3101	29.9484		25.5255	55.5173	58.3614		67.645	57.3333	68.5673
	34.6154	37.4302			44.1799	57.4969			51.8016	68.5136
	31.2752	50.6849			33.6017	50.7678			42.5865	64.4269
	38.4419	25.2874			45.5744	55.8983			61.2579	69.5725
	31.5068	56.1955			49.2355	57.7816			50.4363	60.1107
	46.5347	37.5			48.2287	55.289			65.5076	61.2963
	53.0892	26.6667			58.3256	58.3333			63.1514	63.2574
	22.179	22.2222			51.4505	60.2293			61.6593	63.8065
	36.9444	36.8182			30.4703	57.0184			63.1705	68.4058
	39.6721	27.2189			51.779	55.6676			55.1592	61.3006
	22.439	28.6585			55.8524	47.3684			59.8246	66.1417
	46.3487	26.0062			53.7698	57.6224			59.3738	60.7565
	32.6852	55.4007			43.4687	57.6071			41.0084	63.2507
	50.0397	58.3756			41.4348	55.0125			64.0947	64.0487
	46.4567	22.3684			60.4563	51.5152			65.3295	61.61
	25	39.0071			51.9274	57.6741			56.7027	65.5645
	28	67.7215			38.2246	51.286			62.4086	63.6307
	26.4031	21.4925			41.3655	56.8405			53.1767	65.0564
	56.0714	36.6667			46.0137	59.736			63.7815	70.1518
	21.7391	64.0823			37.7011	58.785			50.565	59.6395
	42.0613	23.6467			56.746	57.5283			62.4434	67.3277
	23.0088	30.4933			46.6216	57.6988			56.3718	61.1372
	24.1535	54.375			58.2068	58.4133			69.9137	65.9136
	13.2045	30.4			42.0863	47.4026			62.5445	66.079
	41.5771	26.455			49.0492	58.911			44.0093	65.2487
	29.0742	23.8994			56.3562	53.6667			57.8155	59.54
	59.8178	44.5087			56.6348	59.8863			72.1785	63.0397
	31.9328	48.5199			43.9689	58.8908			65.1163	69.0281
	25.6983	46.7532			47.6993	59.2995			51.033	68.9716
	32.2799	35.1515			48.6126	55.9224			46.5869	66.3735
	49.8258	42.9204			55.9048	59.9306			64.5811	64.5161
	50.3119	41.7633			55.4707	60.5744			61.504	60.7342
	16.4894	55.0755			53.0769	57.4341			58.439	64.4856
	49.4444	37.6623			52.6412	60.218			62.3969	64.5401
	36.6906	19.6429			45.8528	59.3822			44.97	63.7412
	67.7914	38.0435			39.4917	58.6628			68.5103	62.6509
	62.4829	35.2941			59.0681	56.7449			68.6358	57.0698
		37.3626			46.2585	59.3917			62.9413	71.3405
		49.8599			54.0647	60.6334			64.5951	65.4289
		34.6154			52.1512	60			62.6052	70.3593
		20.3187				57.981				65.3783
		52.8455				48.5714				62.8235
		40.7494				50.4791				58.5194
		37.0546				55.8184				59.2703
		50				49.1702				52.5849
		24.3243				52.1789				54.5044
		49.4485				55.2426				59.6834
		43.6009				63.5284				68.8943
		41.8417				51.9817				69.3483
		47.482				45.3405				65.4611
		39.8319				60.4694				73.5178
		42.6124				60.356				67.2047
		35.8434				58.4154				61.8577
		25.1046				55.3254				66.1011
		40.3846				54.4872				59.2885
		55.5215				64.5576				68.6244
		38.8554				61.7455				65.2424
		30.6878				56.08				63.8202
		42.4036				61.1111				69.0928
		21.1268				57.8755				62.9945
		41.7559				56.8776				58.887
		40.3805				54.6147				60.3004
		37.1429				49.1532				52.722
		46.6667				55.084				68.4762
		45.8242				51.6017				66.1161
		31.746				54.9238				65.5142
		50.4673				59.2167				61.696
		26.7459				57.5873				65.3809
		34.6003				58.6503				60.0989
		28.8732				56.0129				60.0296
		43.6874				57.0452				61.7896
		26.9912				55.7717				63.4662
		40.5714				54.4055				66.1472
		48.0069				59.9564				58.4384
		28.2828				55.2508				60.7657
		49.3421				53.5832				54.807
		31.1475				59.6819				68.4377
		49.8795				61.5725				64.4302
		37.931				58.9074				63.9421
		29.1667				61.3793				67.2573
		39.7516				57.0231				58.5352
		40.3704				51.8265				61.9537
		48.4787				55.9578				60.5068
		51.2115				60.0126				61.127
		30.1887				58.2439				63.0843
		30.4167				59.0193				63.2222
		36.4008				60.5745				66.4305
		25.7764				57.6052				68.0045
		60.3203				63.814				67.7722
		58.4383				50.3056				62.3324
		42.6326				57.5225				70.2703
		30.727				63.7188				68.0707
		24.5675				55.873				64.1914
		50.0829				59.2303				58.9577
		44.1176				62.3406				63.75
		51.0597				55.631				63.2089
		51.3253				53.869				65.9113
		47.8372				59.5785				62.7307
		19.5122				59.2859				68.0672
		44.9102				62.1604				64.7393
		31.3131				59.9598				62.858
		69.3654				52.7778				63.8215
		35.4286				64.2438				64.5931
		27.193				45.9016				63.4757
		41.7254				58.9181				68.0985
		34.7305				60.1316				59.498
		49.2063				55.8315				59.8191
		47.6271				59.5607				68.953
		38.1944				50.4132				62.5191
		55.2106				59.6354				70.5534
		40.9091				59.195				70.399
		35.814				55.9057				68.1747
		63.3059				53.1757				64.4582
		47.8702				59.3176				62.4419
		25.3846				60.3052				69.5312
		41.2214				56.8755				58.2203
		29.6875				56.7936				68.2685
		42.5197				59.5765				66.9622
		41.5525				56.2423				65.3593
		31.0345				58.9071				64.1933
		42.3387				51.9669				58.773
						55.614				64.4414
						57.8195				68.1818
						47.7169				61.26
						60.3845				59.0416
						52.9005				59.7685
						52.3758				66.2684
