# Supplementary material for: Profiling stress-triggered RNA condensation with photocatalytic proximity labeling
Source: Nat Commun. 2023 Nov 15;14:7390. doi: 10.1038/s41467-023-43194-2 (PMC10651888; doi:10.1038/s41467-023-43194-2)
Supplement: Supplementary file 9 — Source Data File [file 41467_2023_43194_MOESM9_ESM.zip › Source Data File/Figure 5F.xlsx]

## Sheet: Sheet1
5' UTR length (kb)				CDS length (kb)				3' UTR length (kb)
Cluster 1	Cluster 2	Cluster 3	Cluster 4	Cluster 1	Cluster 2	Cluster 3	Cluster 4	Cluster 1	Cluster 2	Cluster 3	Cluster 4		unparied Mann Whitney U test (two-sided)
1.273	0.264	0.172	0.511	1.92	2.205	1.044	1.95	1.415	4.269	4.993	1.284	5‘UTR	exact p value
0.215	0.96	0.427	0.246	2.481	5.076	2.535	2.895	1.206	5.125	4.879	5.28	Cluster 1 vs Cluster 2	0.620757
0.391	0.123	0.543	0.33	6.708	2.124	1.287	3.03	0.918	3.288	4.993	5.237	Cluster 2 vs Cluster 3	0.615728
0.179	0.208	0.022	0.647	4.206	1.161	1.2	5.655	3.965	2.602	5.31	5.375	Cluster 3 vs Cluster 4	0.00966603
0.058	0.137	0.347	0.243	1.086	1.203	3.252	3.402	6.892	3.168	1.615	0.649	CDS	exact p value
0.467	0.056	0.36	0.135	1.785	2.319	4.452	4.311	5.442	3.155	1.303	1.652	Cluster 1 vs Cluster 2	0.83589
0.372	0.511	0.428	0.036	3.039	2.772	1.854	3.159	2.743	2.813	3.889	6.345	Cluster 2 vs Cluster 3	0.00148792
0.094	0.358	0.276	0.075	3.405	2.712	1.851	3.357	3.194	7.196	3.265	2.265	Cluster 3 vs Cluster 4	0.416795
0.097	0.492	0.176	0.416	1.59	1.968	5.706	3.525	1.486	2.87	4.033	0.17	3‘UTR	exact p value
0.614	0.222	0.291	0.34	2.721	2.589	5.268	2.868	2.535	3.117	2.332	1.34	Cluster 1 vs Cluster 2	8.69404e-06
0.435	0.312	0.48	0.5	0.996	2.304	2.436	3.939	1.25	2.296	2.78	1.63	Cluster 2 vs Cluster 3	0.00563052
0.143	0.534	0.253	0.508	2.388	1.212	2.763	3.453	0.821	0.597	5.358	2.644	Cluster 3 vs Cluster 4	8.59742e-08
0.524	0.029	0.418	0.262	1.572	1.977	3.774	2.475	1.981	1.277	1.898	4.513
0.261	0.372	0.134	0.101	2.628	5.166	3.447	1.449	1.944	0.964	1.305	1.644
1.286	0.194	0.606	1.159	1.053	2.592	2.307	3.162	3.895	5.26	4.095	4.175
0.178	0.303	0.486	0.058	3.195	2.022	2.712	2.271	1.148	2.379	3.224	3.567
0.173	0.349	0.41	0.049	3.663	3.864	10.191	2.988	1.823	5.247	1.869	0.63
0.085	0.095	0.025	0.092	3.039	2.832	3.129	3.471	0.406	7.096	2.988	1.645
0.308	0.549	0.202	1.502	2.715	0.921	4.293	2.379	2.349	2.633	1.81	0.35
0.053	0.701	0.254	0.078	1.995	1.461	1.389	2.466	0.662	1.083	2.985	1.209
0.246	0.156	1.061	0.347	2.946	4.731	4.326	2.829	2.915	3.818	6.908	1.496
0.079	1.091	0.526	0.402	3.582	2.523	2.331	2.223	0.626	1.948	2.803	2.865
0.023	0.379	0.442	0.295	6.33	5.163	3.195	2.565	0.737	7.207	2.894	1.553
0.479	0.964	0.082	0.233	2.529	2.166	3.225	1.563	2.962	2.375	1.41	1.664
0.477	0.717	0.291	0.339	2.208	4.041	3.093	3.048	3.712	6.645	2.366	1.383
0.372	0.118	1.566	0.316	1.179	4.47	1.482	2.685	1.714	0.647	1.927	0.591
0.19	0.374	0.45	0.214	2.688	4.155	3.573	2.175	0.563	3.441	2.287	0.29
0.935	0.109	0.426	0.118	2.232	2.385	3.348	2.409	0.35	5.425	2.474	3.714
0.18	0.34	0.359	0.259	3	3.702	2.955	1.725	3.324	5.954	2.807	1.329
0.379	0.371	0.058	0.028	3.612	1.692	1.233	1.212	5.727	2.578	2.57	0.973
0.068	0.229	0.606	0.139	3.699	5.073	3.708	3.237	0.621	5.399	3.513	2.546
0.568	2.5	0.651	0.102	5.361	3.018	0.855	1.716	5.149	1.257	2.035	1.742
0.077	0.078	0.121	0.292	1.533	4.527	4.11	2.553	1.646	0.799	0.433	1.319
0.031	0.393	0.253	0.833	1.794	1.113	5.934	2.502	1.328	1.871	4.322	1.251
0.232	0.141	0.903	0.124	2.193	2.292	4.065	2.547	2.051	1.78	4.478	3.836
0.405	0.281	0.393	0.532	1.461	1.641	2.136	2.709	1.589	3.09	2.694	0.47
0.534	0.594	0.506	0.226	1.245	13.125	2.235	1.893	5.188	1.213	5.456	2.641
0.119	0.09	0.209	0.13	0.687	4.29	0.732	3.213	3.563	4.271	5.458	0.804
0.49	0.134	0.332	0.348	2.304	1.761	2.136	3.597	0.675	1.173	8.102	3.743
0.069	0.108	0.464	0.585	2.112	4.02	3.663	2.349	2.977	4.384	3.221	6.515
0.37	0.992	0.557	0.465	3.492	1.767	2.193	2.442	4.816	0.421	3.875	3.591
0.228	0.214	1.147	0.49	0.819	5.946	1.566	2.295	4.455	1.388	3.039	2.608
0.436	0.104	0.731	0.114	2.589	1.614	2.388	2.34	0.682	2.724	4.6	1.173
0.378	0.395	0.672	0.951	3.006	7.746	5.937	1.845	2.193	0.774	0.397	3.124
0.516	1.562	0.474	0.579	0.948	3.525	2.781	1.146	2.154	2.489	4.068	4.101
0.209	0.062	0.61	0.099	2.715	1.167	4.881	3.048	2.666	3.997	2.773	2.262
0.842	0.18	0.177	0.11	3.153	2.244	1.77	2.424	2.002	3.692	4.153	2.179
0.156	0.078	0.392	0.66	3.117	0.807	5.313	1.437	1.067	1.677	9.118	1.935
0.799	0.031	0.461	0.568	1.899	0.543	2.199	2.778	4.701	1.822	1.101	3.347
0.614	0.422	0.144	0.604	2.445	2.268	1.365	2.271	0.556	0.333	1.237	2.187
0.483	0.767	0.62	0.141	3.117	2.184	2.193	0.789	4.259	1.677	4.694	4.569
0.073	0.196	0.49	1.163	2.328	2.409	4.548	2.628	3.236	2.785	4.71	6.353
0.738	0.314	0.426	0.545	2.631	0.945	2.697	2.184	3.101	3.205	8.001	3.485
0.481	0.418	0.818	0.164	0.558	1.479	2.877	1.62	1.383	3.038	7.626	0.607
0.495	0.402	0.161	0.08	1.452	1.56	4.344	3.915	1.626	5.876	2.967	8.77
0.149	0.053	0.231	0.088	1.989	3.003	1.428	3.165	1.925	4.092	2.773	0.152
0.081	0.317	0.407	0.064	1.794	5.208	3.294	1.779	2.455	4.966	6.013	0.646
0.398	0.336	1.481	0.156	2.919	1.905	3.72	2.25	1.326	2.705	1.41	0.473
0.355	0.493	0.711	0.217	5.181	2.295	1.434	1.335	1.054	2.209	2.846	1.785
0.512	0.231	0.121	0.614	2.934	3.63	1.194	1.671	3.136	2.134	1.004	0.604
0.214	0.402	0.087	0.603	1.431	4.143	2.013	2.64	0.937	5.175	1.653	1.417
0.412	0.053	0.359	0.449	1.584	0.558	0.777	1.314	2.294	3.484	3.086	2.21
0.178	0.316	0.799	0.202	3.627	1.794	7.833	1.011	1.353	2.612	7.678	2.302
0.232	0.518	0.092	0.241	2.562	4.098	3.144	2.202	0.574	7.624	1.197	1.918
0.339	0.472	0.561	0.503	3.708	1.281	1.407	2.076	2.713	1.099	3.362	4.044
0.365	0.377	0.139	0.29	2.04	1.506	2.817	3.153	4.572	0.956	5.045	5.045
0.248	0.148	0.165	0.653	1.674	0.879	1.659	0.984	0.238	5.314	2.319	3.143
0.539	0.62	0.432	0.498	1.338	5.823	2.244	1.923	3.124	1.991	1.797	2.03
0.436	0.481	0.65	0.399	2.514	1.083	2.505	3.411	2.358	2.789	5.148	1.429
0.169	0.552	0.281	0.534	1.641	1.26	6.402	1.479	0.4	3.968	6.752	0.958
0.02	0.187	0.444	0.137	3.075	16.791	5.769	4.596	4.945	1.507	6.674	0.994
0.124	0.405	1.203	0.277	2.199	2.055	2.298	3.789	0.834	4.901	1.32	6.188
0.388	0.886	0.25	0.055	1.632	1.761	1.881	2.217	0.866	1.599	4.053	1.597
0.642	0.508	0.223	0.322	4.743	3.36	0.981	3.75	4.763	3.286	2.489	5.123
0.191	0.496	0.418	0.142	1.707	4.821	1.485	4.539	1.521	4.684	3.345	0.799
0.304	0.51	0.395	0.228	2.022	2.205	6.018	4.011	4.982	1.66	3.691	5.296
1.294	0.268	0.51	1.056	0.735	5.586	3.807	2.322	3.172	1.647	4.394	2.007
0.238	0.385	0.117	0.071	0.648	7.101	1.515	1.938	3.263	2.877	3.958	4.348
0.486	0.795	0.236	0.379	2.976	0.93	1.914	1.086	5.211	3.101	4.991	3.559
0.562	0.68	3.607	0.246	1.503	4.089	3.039	3.171	2.316	3.523	2.16	3.286
0.688	0.172	0.783	0.154	1.026	1.539	1.377	1.635	2.245	3.65	4.973	1.615
0.295	0.037	0.282	0.272	2.226	0.705	1.08	6.732	3.74	3.467	5.862	5.745
0.188	0.104	0.1	0.109	1.572	1.008	3.075	3.183	0.675	5.171	1.564	1.054
0.128	0.529	0.899	0.114	1.332	1.545	1.725	2.334	1.253	1.906	0.338	3.03
0.17	1.081	0.021	0.305	1.872	3.75	1.017	0.909	1.579	2.283	2.855	4.701
0.155	0.601	0.02	0.182	2.649	0.984	1.167	1.827	1.704	2.733	3.834	1.741
0.233	0.2	0.452	0.243	1.578	2.487	2.847	2.922	3.435	3.685	7.823	0.991
0.248	0.117	0.338	0.179	1.998	5.286	1.524	3.582	1.67	5.499	4.887	1.001
0.646	0.194	0.104	0.501	1.806	1.245	1.719	4.395	0.942	2.838	4.855	3.85
0.225	0.555	0.184	0.601	2.724	2.712	8.034	1.758	2.047	2.055	2.883	2.516
0.958	0.092	0.147	0.12	1.065	1.893	4.149	2.889	8.688	3.791	2.369	4.084
0.365	0.211	0.265	0.031	2.022	0.585	3.501	1.356	0.6	3.244	2.476	2.6
0.363	0.579	0.571	0.168	1.899	1.458	1.605	3.567	3.396	4.161	3.595	0.689
0.387	0.808	0.744	1.757	4.842	1.566	8.076	1.191	2.822	11.378	4.175	2.478
0.062	0.179	0.122	0.151	3.912	5.358	3.654	2.568	2.169	8.508	1.746	1.181
0.506	1.114	0.138	0.336	4.977	2.049	0.741	1.176	4.91	0.763	4.146	4.498
0.272	0.784	0.513	5.14	5.349	1.425	2.64	1.635	2.845	2.66	2.217	5.322
1.004	0.46	0.361	0.035	26.394	7.131	1.452	2.181	4.917	1.098	4.342	1.291
0.243	0.698	3.752	0.286	1.914	1.002	1.416	6.207	6.479	3.295	6.156	3.717
0.212	1.29	0.423	0.058	3.306	1.992	1.224	2.361	0.893	1.29	2.644	0.058
0.266	0.564	0.364	0.301	3.675	2.469	3.693	4.029	5.953	6.008	7.123	3.917
0.205	0.257	0.209	0.387	1.851	1.8	1.794	3.087	2.907	0.833	2.822	3.357
0.528	0.151	0.353	0.125	6.024	1.35	6.609	1.218	6.895	0.795	3.118	2.597
0.282	1.092	1.194	0.502	1.239	22.779	1.026	1.761	1.631	5.539	7.882	1.644
0.644	0.131	0.159	0.242	1.206	1.689	3.024	1.896	1.901	3.921	4.367	1.823
0.787	0.943	0.213	0.082	1.587	0.972	1.563	5.439	2.481	4.233	3.661	1.026
0.086	0.17	0.451	0.221	1.113	1.032	2.667	1.395	1.007	1.214	6.875	1.324
0.02	0.323	0.349	0.304	1.887	2.181	3.078	2.541	4.096	6.037	8.98	2.26
0.494	0.354	0.14	0.452	1.809	2.697	4.176	5.061	1.143	3.088	3.763	2.557
0.525	1.73	0.292	0.291	1.455	1.545	3.282	2.025	1.903	2.316	2.815	2.918
0.341	0.141	0.188	0.393	1.491	3.819	1.617	2.022	4.915	1.949	5.083	2.989
0.154	0.64	0.518	0.059	7.626	0.513	2.745	1.05	0.843	3.295	1.371	2.297
0.445	0.371	0.03	0.264	1.527	2.082	1.353	2.976	3.484	2.726	1.149	0.486
0.055	0.262	0.17	0.239	1.875	1.443	6.297	1.884	0.583	5.104	3.441	1.77
0.428	0.288	0.314	0.372	1.044	2.64	1.257	3.258	2.64	3.386	5.141	0.878
0.699	0.329	0.047	0.238	0.762	7.416	2.493	2.523	5.431	3.753	3.992	2.013
1.349	0.198	0.211	0.416	1.089	5.316	2.211	1.938	2.428	5.724	4.926	2.208
0.159	0.314	0.352	0.433	1.257	1.902	5.862	1.857	2.646	3.103	4.874	3.465
0.145	0.399	0.389	0.171	2.394	1.281	2.874	2.226	2.598	2.766	3.826	2.877
0.178	0.335	0.334	0.02	1.236	2.217	2.187	2.736	1.121	2.307	1.52	2.03
0.02	0.241	0.568	0.219	1.554	1.77	1.617	3.027	1.816	2.995	6.488	3.625
0.266	0.544	0.27	0.25	2.313	4.83	0.873	2.25	1.12	2.802	1.619	0.614
0.037	0.167	0.545	0.087	2.157	7.902	3.798	2.778	1.682	7.843	6.337	4.167
0.043	0.402	0.013	0.332	1.716	3.897	5.745	1.878	2.664	3.289	0.474	1.21
0.171	0.236	0.353	0.252	3.045	1.596	1.845	2.505	3.796	2.176	3.727	0.217
0.392	0.264	0.248	0.546	0.591	1.305	1.623	1.677	1.384	3.853	10.333	1.352
0.34	0.189	0.97	0.538	6.411	0.894	3.777	3.654	0.674	0.363	4.633	5.855
1.911	0.456	0.456	0.23	4.629	1.029	4.947	2.394	1.552	5.094	1.891	1.612
0.939	1.386	0.935	0.336	2.925	3.201	4.47	1.698	3.125	2.14	2.645	3.719
0.241	0.349	0.155	0.37	1.911	1.881	1.149	3.39	0.834	1.99	3.368	2.541
0.445	0.123	0.299	0.545	1.431	0.906	4.257	1.854	10.072	1.988	2.958	3.341
0.566	0.194	0.127	0.779	2.868	1.554	6.435	2.616	5.486	1.359	1.897	6.737
0.648	0.611	0.148	0.406	1.362	1.464	3.561	1.98	2.345	2.433	4.732	1.988
0.685	0.388	0.537	0.302	4.071	1.665	3.06	2.931	1.609	2.436	5.279	2.96
1.07	0.515	0.596		2.349	1.305	2.655		2.513	1.108	4.054
0.403	0.975	0.831		1.41	8.739	1.86		1.918	1.546	3
0.109	0.423	0.178		5.661	0.582	8.358		1.09	7.552	0.495
0.429	0.493	0.278		7.116	1.869	2.085		3.114	2.698	2.493
0.14	0.023	0.316		1.827	1.662	2.142		2.133	3.362	6.323
1.667	0.226	0.54		2.322	1.68	4.014		2.35	2.064	2.622
0.028	0.768	1.404		6.039	3.645	2.916		0.979	2.913	1.254
0.254	0.574	0.689		2.085	0.957	2.715		0.732	3.454	0.782
0.039	0.208	0.322		1.083	1.053	3.984		5.445	3.199	1.5
0.905	0.769	0.459		1.869	3.405	2.382		2.104	1.647	2.399
0.5	0.632	0.247		0.603	1.101	2.034		1.298	5.625	1.087
0.803	0.204	0.413		2.517	2.733	8.106		0.347	6.704	4.045
0.732	0.103	0.352		0.834	1.071	5.01		1.642	5.866	2.662
0.594	0.195	0.816		5.943	3.471	1.113		0.135	2.769	6.442
0.438	0.375	0.413		2.568	1.734	1.74		7.159	3.738	1.309
0.236	0.572	0.262		2.103	3.159	0.585		1.161	2.668	7.804
0.148	0.237	0.867		1.944	2.673	2.046		0.807	1.272	1.765
0.363	0.115	0.823		3.072	4.173	7.713		0.33	5.676	4.055
0.48	0.116	0.24		7.473	5.619	2.718		0.62	0.745	0.367
0.489	1.014	0.765		2.229	2.478	3.522		4.352	3.44	4.089
0.064	0.269	0.079		1.191	3.567	4.782		3.299	3.914	3.198
0.24	0.258	0.805		2.19	0.588	1.881		1.28	4.589	5.045
1.706	0.332	0.317		0.975	2.226	2.862		0.912	5.774	0.318
0.43	0.442	0.522		0.834	3.966	3.372		2.14	0.806	2.277
0.125	0.276	0.362		2.148	5.835	3.054		1.358	1.651	3.112
0.464	1.871	0.569		1.476	2.478	1.497		2.922	4.831	3.187
0.126	0.377	0.319		2.328	1.176	5.673		0.234	4.63	2.088
0.599	0.208	0.02		1.707	0.813	2.16		3.849	4.224	1.935
0.142	0.482	0.431		1.092	1.107	2.742		2.936	2.799	0.974
0.755	0.348	1.554		1.941	2.928	2.025		2.274	0.922	1.135
1.249	0.533	0.368		2.16	4.776	3.279		0.397	2.425	1.414
0.151	0.454	0.446		2.661	2.754	2.79		2.053	2.418	5.053
0.575	0.401	0.254		0.87	4.5	2.001		5.054	4.389	2.727
0.036	0.105	0.373		0.942	2.277	3.342		1.071	2.696	2.456
1.177	0.171	0.525		3.423	2.754	3.771		3.96	2.216	3.245
1.843	1.436	0.425		2.352	3.681	3.114		1.101	6.392	1.872
0.325	0.291	0.5		2.409	3.051	4.338		3.029	2.406	3.695
0.436	0.205	0.279		1.254	1.143	2.187		3.673	4.32	3.357
0.395	0.281	0.109		1.707	2.46	2.688		2.618	0.397	3.619
0.277	0.131	0.283		0.612	0.834	4.212		1.583	0.866	0.829
0.494	0.433	0.361		3.147	0.942	1.872		2.217	3.056	5.44
0.385	0.501	0.346		0.486	1.452	2.997		3.002	2.82	5.852
0.555	0.608	0.14		2.364	0.552	1.428		4.935	5.025	0.285
0.157	0.652	0.479		1.791	2.628	2.946		2.062	1.84	12.014
0.473	0.494	0.132		1.209	4.587	3.813		0.515	2.45	0.548
0.084	0.184	0.644		1.248	0.726	2.802		0.675	4.02	2.543
0.214	0.658	0.298		2.727	0.528	2.052		0.749	2.79	1.487
0.02	0.345	0.098		3.879	1.941	2.487		1.487	0.919	1.97
0.544	0.504	0.443		3.021	8.091	2.892		2.237	4.754	3.31
0.867	0.306	0.382		2.085	1.578	2.448		1.098	1.5	1.189
0.243	0.069	0.158		0.924	3.849	4.668		0.534	3.841	6.394
0.978	0.384	0.35		0.996	1.167	6.054		1.284	1.483	1.345
0.194	0.217	0.336		1.887	2.871	3.594		3.154	5.953	2.104
0.727	0.214	0.296		1.038	1.959	2.286		1.38	3.254	3.472
0.582	0.235	0.433		0.792	2.13	1.995		3.29	3.069	1.931
0.378	0.033	0.22		1.932	2.001	2.925		0.453	0.131	2.401
0.08	0.409	0.021		2.76	0.612	2.133		2.333	11.517	2.876
0.701	0.645	0.393		1.14	1.539	4.251		3.386	2.061	2.502
0.253	0.074	0.164		1.053	2.892	1.818		1.499	3.269	3.534
0.184	1.449	0.15		2.301	0.879	1.194		1.306	1.452	6.782
0.643	0.123	0.95		2.721	2.871	1.44		6.6	0.83	2.301
1.32	0.23	0.122		2.034	2.415	1.2		1.265	1.8	2.519
0.39	0.684	0.089		3.636	1.764	4.293		3.958	2.868	4.932
0.459	0.281	0.206		2.901	1.143	2.415		1.615	0.734	2.203
0.642	0.31	0.348		1.845	2.553	2.265		2.548	3.936	5.789
0.316	0.727	0.584		0.585	0.846	1.449		1.303	2.866	4.471
0.044	0.201	0.754		0.837	3.027	1.32		2.231	1.006	4.103
0.569	0.455	0.42		3.63	3.822	5.025		0.753	3.332	1.578
0.592	0.487	0.649		2.022	1.248	1.695		0.742	1.02	1.679
0.142	1.054	1.731		7.497	3.81	4.392		0.328	4.304	2.917
0.03	0.539	0.479		1.575	2.181	1.233		1.143	3.285	1.784
0.601	0.541	0.276		2.817	6.345	3.345		1.129	3.552	0.812
0.352	0.02	0.169		2.766	2.019	2.787		2.758	3.138	1.819
1.537	0.472	0.147		13.023	1.44	4.182		3.485	1.109	6.799
0.52	0.121	0.567		3.837	4.026	2.28		1.464	0.564	3.526
0.046	0.804	0.253		1.485	3.183	0.981		4.623	4.981	4.923
0.298	0.135	0.429		2.085	1.434	4.974		2.221	0.138	2.192
0.832	0.145	0.193		0.681	2.247	2.775		6.789	5.693	4.805
0.302	0.396	0.423		3.762	0.861	5.049		2.976	4.741	3.104
0.576	0.153	0.102		2.574	2.463	6.816		1.351	2.724	3.9
0.401	0.129	0.518		0.999	6.099	1.782		2.896	0.975	2.052
	0.02	0.37			0.756	0.807			3.608	2.274
	0.026	0.02			1.863	1.107			2.745	4.301
	0.745	0.581			1.062	1.848			0.795	1.801
	0.783	0.358			0.654	1.722			2.292	1.988
	0.657	0.073			7.452	2.751			5.033	5.369
	0.505	0.261			3.225	4.728			3.224	1.799
	0.437	0.573			1.827	3.837			1.591	11.165
	0.257	0.168			0.978	3.099			4.996	2.415
	0.36	0.375			2.136	2.082			1.57	1.261
	1.83	0.09			0.786	1.311			2.509	3.302
	0.205	0.66			2.016	5.064			5.11	10.31
	1.342	0.338			3.177	4.647			0.595	2.381
	1.08	0.164			3.234	1.596			1.309	0.904
	1.259	0.323			1.578	1.749			0.349	5.59
	0.381	0.574			0.441	1.479			3.603	7.742
	0.468	0.197			0.552	1.944			7.382	3.217
	0.025	0.228			0.747	1.323			1.873	5.941
	0.784	0.423			5.268	0.909			1.19	2.898
	0.02	0.474			0.435	3.819			3.186	1.276
	1.12	0.335			0.504	2.298			2.431	3.177
	0.161	0.06			0.444	1.182			1.334	5.118
	0.359	0.632			1.383	23.457			0.811	1.018
	0.226	0.351			0.834	1.386			1.965	1.418
	0.443	0.223			1.788	3.159			3.856	4.302
	0.621	0.16			3.414	0.9			4.12	2.652
	0.558	0.125			4.077	9.675			0.381	4.053
	1.307	0.378			2.313	6.906			0.602	1.708
	0.988	0.318			7.476	3.312			12.004	3.948
	0.119	0.173			14.019	5.724			11.28	2.388
	0.179	0.777			2.1	1.44			6.409	3.069
	0.443	0.231			2.751	1.149			2.008	4.304
	0.574	0.165			1.95	1.668			2.05	4.86
	0.481	0.226			2.196	1.101			2.545	4.436
	0.376	0.431			5.136	4.338			1.332	4.683
	0.02	2.384			1.023	4.173			1.121	4.723
	0.18	0.154			1.395	3.195			3.504	0.587
	0.278	0.056			0.294	2.433			7.024	2.432
	0.326	0.184			12.387	3.663			1.062	1.912
	0.733	0.068			2.301	2.82			2.495	1.336
		0.091				5.25				2.432
		0.357				0.84				2.975
		0.104				1.983				5.241
		0.251				7.863				2.686
		0.02				2.109				4.507
		0.984				3.465				7.093
		0.427				1.278				6.506
		0.421				2.358				0.823
		0.106				1.968				4.711
		0.111				1.116				6.691
		0.544				2.727				0.253
		0.461				3.09				4.275
		0.619				4.569				1.012
		0.417				5.07				2.711
		0.595				1.716				3.036
		0.467				1.944				5.125
		0.332				2.601				3.3
		0.239				6.801				0.89
		0.156				1.8				1.951
		0.652				1.638				3.286
		0.02				1.185				2.408
		0.332				4.464				4.461
		0.567				2.421				4.133
		0.441				1.131				4.771
		0.213				3.465				5.994
		0.467				2.427				2.256
		0.473				2.349				10.401
		0.245				1.575				2.074
		0.435				2.445				2.629
		0.91				2.478				4.058
		0.189				1.902				2.604
		0.321				2.313				4.114
		0.673				1.884				4.62
		0.763				4.128				5.712
		0.284				4.485				3.892
		0.499				2.721				1.425
		0.452				2.892				2.522
		0.175				1.806				1.878
		0.577				1.263				8.711
		0.198				0.435				3.781
		0.76				2.862				3.468
		0.122				0.438				2.723
		0.415				9.198				5.801
		0.029				7.935				2.449
		0.264				2.517				3.936
		0.483				2.223				5.487
		0.27				2.019				2.964
		0.493				1.545				6.154
		0.908				4.452				2.985
		0.053				2.127				5.222
		0.24				2.22				2.035
		0.489				0.882				3.395
		0.322				1.575				4.242
		2.747				6.132				6.927
		0.397				2.196				3.04
		0.509				1.767				4.743
		0.729				2.352				1.015
		0.289				1.566				7.097
		0.603				3.753				0.357
		0.102				6.147				4.22
		0.519				2.49				3.527
		0.415				1.152				3.585
		0.786				2.559				4.485
		0.287				0.915				3.792
		0.334				0.684				1.583
		0.099				4.254				3.227
		0.02				2.778				4.644
		1.828				1.548				3.572
		0.175				1.815				6.558
		0.456				1.92				3.036
		0.568				4.671				0.777
		0.167				3.522				0.641
		0.504				2.157				8.905
		0.59				3.048				4.947
		0.144				5.439				2.304
		0.451				2.298				3.169
		0.22				2.127				2.518
		0.215				3.117				2.933
		1.458				3.252				3.034
		1.479				1.83				2.318
		0.13				0.483				10.481
		0.131				0.57				3.625
		0.064				2.238				1.298
		0.127				0.438				6.492
		0.219				2.913				3.318
		0.174				4.482				5.528
		0.248				2.799				3.599
