# Supplementary material for: Profiling stress-triggered RNA condensation with photocatalytic proximity labeling
Source: Nat Commun. 2023 Nov 15;14:7390. doi: 10.1038/s41467-023-43194-2 (PMC10651888; doi:10.1038/s41467-023-43194-2)
Supplement: Supplementary file 9 — Source Data File [file 41467_2023_43194_MOESM9_ESM.zip › Source Data File/Figure 5G.xlsx]

## Sheet: Sheet1
m6A sites	Cluster 1	Cluster 2	Cluster 3	Cluster 4	Total mRNAs
0	96	71	155	78	14446
1	23	32	48	18	1619
2	32	32	46	9	1398
3	16	27	30	6	826
4	13	22	10	8	542
≥ 5	35	70	52	15	1101
