# Supplementary material for: Profiling stress-triggered RNA condensation with photocatalytic proximity labeling
Source: Nat Commun. 2023 Nov 15;14:7390. doi: 10.1038/s41467-023-43194-2 (PMC10651888; doi:10.1038/s41467-023-43194-2)
Supplement: Supplementary file 9 — Source Data File [file 41467_2023_43194_MOESM9_ESM.zip › Source Data File/Figure 6B.xlsx]

## Sheet: Sheet1
AU content (%) in sequence
5'UTR			CDS			3'UTR					unpaired Mann Whitney U test (two-sided)
basal	overlap	T3	basal	overlap	T3	basal	overlap	T3		5' UTR	exact p value
42.803	44.8485	34.8837	45.7143	47.8878	46.6475	48.3017	55.3561	55.7981		basal vs overlap	0.709681
21.4286	23.6111	47.3581	49.2984	53.257	61.1795	57.5172	55.7176	70.6386		basal vs T3	0.0199277
25.6545	34.8148	47.1545	54.0128	54.6277	61.1744	63.3368	56.7191	63.447		overlap vs T3	0.288405
26.2745	28.7234	44.8485	38.8964	47.6358	47.8878	49.522	56.9505	55.3561		CDS	exact p value
22.7092	55.3746	22.7273	39.7345	50.1286	58.9167	42.4985	49.3886	64.6516		basal vs overlap	< 2.2E-16
44.8485	49.1176	23.6111	47.8878	50.4533	53.257	55.3561	56.194	55.7176		basal vs T3	< 2.2E-16
48.1013	53.9906	43.7403	53.6415	56.5412	58.8329	54.1083	63.177	58.6977		overlap vs T3	3.455e-11
30.3448	50.9579	48.5597	45.3008	51.7123	56.0259	54.1436	63.786	61.9414		3' UTR	exact p value
57.3171	44.664	41.5888	58.1287	51.8537	53.3981	60.1773	58.4452	61.2497		basal vs overlap	1.4e-13
43.7209	47.3988	26.4493	43.6921	49.3311	52.242	51.1609	50.8502	67.4119		basal vs T3	< 2.2E-16
26.6129	29.4118	53.4091	46.9643	55.6433	59.972	46.2057	68.2266	66.9725		overlap vs T3	1.21428e-07
45.9552	40.3068	56.4583	43.9455	53.9223	62.9721	60.2457	58.3898	68.741
45.8716	30.4348	52.9644	54.1856	43.8231	57.51	63.348	41.5197	66.4054
46.0317	40.3458	34.8148	42.5616	60.9756	54.6277	41.2004	62.9679	56.7191
23.6111	33.8308	28.7081	53.257	57.6698	61.4467	55.7176	62.9319	69.2835
45.2514	62.6609	30.5556	47.5749	53.9987	60.9687	47.2383	63.5817	66.3042
48.8701	38.2979	28.7234	50.8105	48.3421	47.6358	63.9194	48.2022	56.9505
50.2793	33.6842	24.7423	48.8569	43.8988	56.4151	51.0561	51.3321	56.9987
61.3861	39.7059	62.5413	56.2928	53.582	60.5548	57.7737	56.5217	67.033
39.7394	35.443	50.823	43.8	59.8883	58.8496	35.93	68.5279	65.7878
41.3043	29.3478	43.9024	42.0739	56.3613	56.6676	44.8907	56.391	65.3291
35.2941	36.1111	56	59.3291	56.5423	60.3707	72.194	55.9991	61.8809
29.2876	28.8793	55.3746	40.4196	44.4596	50.1286	37.0833	46.2701	49.3886
31.2354	48.9209	16	36.1644	55.6688	55.7641	40.0538	67.0463	64.6799
37.2093	49.0196	37.1287	58.1427	54.3124	57.8383	62.016	55.7979	67.4033
38.8889	44.8101	48.0769	48.2059	50.8521	58.4113	69.3878	52.584	75.2941
34.8148	62.261	71.6305	54.6277	56.745	56.5187	56.7191	71.7424	65.634
33.3333	44.3548	49.1176	48.7275	53.3962	50.4533	45.5782	61.001	56.194
28.7234	53.5294	33.2	47.6358	60.4676	60.6245	56.9505	64.3605	68.5276
36.5672	27.9621	55.3232	58.5437	55.8201	56.8855	59.7701	68.7688	55.4049
23.8095	46.1538	53.3937	40.466	44.2733	54.5853	47.0085	42.1743	66.897
27.2727	32.0755	32.9268	41.0168	54.8119	53.9225	40.9163	60.7283	68.7943
55.3746	22.2642	56.0137	50.1286	55.8126	58.0019	49.3886	66.2763	67.9628
32.8571	27.8689	27.2901	55.7851	61.0016	58.9695	55.1858	68.7285	68.3998
26.7823	37.7193	52.3622	52.0017	58.0342	58.2682	63.7321	64.7059	65.3177
47.8652	41.3279	59.9617	41.1659	53.0977	58.637	43.5115	59.3679	66.7878
49.1176	44.9749	29.5556	50.4533	48.2014	58.7462	56.194	48.19	66.0254
37.0629	60.9672	47.3282	48.9112	52.8796	54.7879	58.5871	64.7891	62.5969
24.924	32.3232	28.7129	50.1647	60.6299	50.3106	61.1654	61.5827	68.6131
38.2	24.5455	53.9906	55.9305	47.6898	56.5412	68.117	57.5034	63.177
45.6464	51.2324	38.9474	34.8618	58.3153	55.8969	34.026	62.0556	62.4577
36.3921	26.2903	33.7047	39.3557	48.7378	60.4738	41.3645	50.226	68.7211
43.8416	31.377	50.9579	52.7836	49.2902	51.7123	55.7801	60.6004	63.786
42.8734	53.1457	23.5974	42.7057	56.1867	59.9245	48.838	58.5734	65.3572
18.9655	50.7143	55.9103	41.6118	57.6389	56.5781	42.5316	59.6067	63.2096
53.9906	41.7431	38.5561	56.5412	36.1973	55.6725	63.177	52.2901	64.6683
50.9579	42.5	33.0579	51.7123	56.9604	59.781	63.786	60.5701	67.2055
32.4022	36.8807	34.4828	49.5909	52.8436	60.0176	57.1273	57.7087	60.6392
49.5334	31.3953	44.664	53.3713	45.2242	51.8537	60.2567	59.0685	58.4452
27.5641	43.1464	47.3988	49.7781	51.9502	49.3311	62.153	58.5975	50.8502
39.8876	41.886	29.4118	49.7027	61.8557	55.6433	48.9547	66.1555	68.2266
42.4821	45.4849	31.4507	41.3477	56.0489	62.3124	42.9714	66.9033	62.9969
28.2	34.5946	48.3461	44.3344	43.8053	58.5674	43.23	52.944	69.265
44.664	39.4191	32.6531	51.8537	56.9936	57.6975	58.4452	69.4473	67.3016
47.3988	28.125	40.5138	49.3311	43.0931	59.821	50.8502	66.0016	65.2676
29.4118	26.8966	40.3068	55.6433	53.2826	53.9223	68.2266	62.0416	58.3898
40.8037	49.6732	47.2892	51.6356	51.3854	61.7509	52.0548	65.7357	67.1933
53.8462	38.0682	46.9828	40.7969	54.8503	59.9236	43.6893	67.6935	66.2838
53.8259	44.6352	28.5714	41.0203	43.9163	54.078	54.2056	49.5197	59.8526
39.1304	35.1154	57.4405	46.3297	58.7709	60.4682	49.4242	64.143	55.1637
26.2295	58.6466	23.4177	55.7188	56.4644	58.612	58.541	68.1596	58.8496
60.6667	31.9749	63.6485	58.302	49.339	60.6137	59.5587	64.4636	65.7143
40.3068	53.7549	42.3077	58.8636	43.7412	53.8118	62.6719	44.888	63.8544
55.9322	34.1912	25.7377	53.9223	48.8129	61.4218	58.3898	64.8506	63.2528
24.5763	43.3962	30.4348	46.3615	44.8881	43.8231	41.2371	61.0302	41.5197
23.262	36.4269	40.3458	40.4027	58.8257	60.9756	43.7403	71.5606	62.9679
36.2385	40.146	46.4286	49.7954	60.5744	61.4719	60.2151	65.8954	64.8826
16.1538	32.9545	38.8286	61.6832	50.581	57.4352	68.3708	50.5584	59.5822
29.979	51.0588	33.8308	37.5808	58.51	57.6698	35.4545	62.4466	62.9319
47.8571	40.404	28.4746	42.3559	54.6087	55.3606	46.2182	54.5073	57.888
41.7647	23.8806	33.3871	46.1318	49.4226	55.7684	46.8255	62.5114	66.5317
33.3333	33.0986	48.3673	49.6218	57.8542	62.489	55.4417	59.9499	65.0743
55.1948	44.3182	38.4615	40.8517	58.9147	50.9167	35.4633	63.428	63.4543
26.4151	34.2857	28.169	40.884	53.0723	58.3241	41.9753	61.3383	66.1292
41.9214	50.8929	44.621	44.3108	61.2688	58.8113	58.3082	66.9202	61.8935
69.5775	27.2727	33.5404	53.3609	42.6436	60.5893	61.7151	45.5516	69.5652
53.5897	9.52381	62.6609	57.219	51.7581	53.9987	67.7187	54.7636	63.5817
23.7037	31.4607	44.0252	50.9829	57.9315	55.7971	54.7164	59.8337	64.3319
43.2602	30.0813	38.2979	47.7605	61.8102	48.3421	44.2127	62.8119	48.2022
52.439	29.7794	63.4706	39.4504	58.8681	54.3817	48.2285	59.6171	65.2482
29.052	35.8696	34.4585	47.4881	44.6936	54.8815	50.223	47.9064	65.9522
44.3038	30.7692	37.7581	45.5929	60.9975	60.8596	52.0847	68.6641	61.6052
22.4	57.5419	33.6842	49.7767	58.1798	43.8988	48.5623	68.8312	51.3321
30.373	35.5289	44.8276	38.3956	50.3072	58.2216	36.0656	64.4156	64.1863
30.4348	47.5524	39.7059	35.9756	54.0209	53.582	37.0313	58.2117	56.5217
40.3458	22.2798	35.443	38.8457	53.6937	59.8883	43.2432	59.7086	68.5279
18.8406	34.7518	27.6596	43.8231	57.7936	57.5259	41.5197	61.9523	58.7523
29.4737	41.9355	29.3478	60.9756	48.8201	56.3613	62.9679	64.4615	56.391
44	29.2398	36.1111	47.5575	48.7685	56.5423	59.1562	51.5279	55.9991
33.8308	25.2874	37.4101	55.765	58.3333	57.2595	64.4444	63.2574	53.7364
40.6015	37.9775	40.6542	41.4706	51.3627	52.4598	47.1285	62.0135	55.8621
62.76	33.0275	40.678	57.6698	51.8283	57.1191	62.9319	59.7248	65.1589
59.8077	30.4933	39.3822	41.1022	58.911	59.1304	34.4626	65.2487	67.4191
29.3706	37.4126	28.8793	52.2531	55.373	44.4596	63.0867	63.2768	46.2701
58.9963	37.6623	46.4286	48.6067	56.7449	58.4983	60.3584	57.0698	69.3731
62.6609	32.7402	48.9209	41.0167	53.4553	55.6688	59.481	61.461	67.0463
38.2979	29.2683	49.0196	50.6893	58.0621	54.3124	53.4717	58.1871	55.7979
56.7164	38.8554	32.1918	53.9987	54.6147	59.7728	63.5817	60.3004	69.1433
40.5694	38.488	26.6507	48.3421	47.7531	59.952	48.2022	65.0103	64.5883
38.1579	49.2754	21.7228	49.7404	54.014	41.6064	66.2102	61.4684	55.744
29.5082	40.3805	44.8101	42.7179	59.2167	50.8521	48.8997	61.696	52.584
38.7435	37.8723	62.261	51.9966	47.1362	56.745	51.1759	54.578	71.7424
56.3863	45.0758	63.9565	42.3181	51.4449	56.0284	46.8235	62.1399	61.1491
22.5	54.3933	44.3548	41.3214	49.5223	53.3962	49.7674	50.904	61.001
33.3333	63.1036	46.1722	52.977	52.0408	59.798	58.1811	66.3034	63.9462
40.4372	35.3846	55.2632	45.3207	51.2559	60.6128	49.4118	63.1453	58.2979
23.7288	55.6452	53.5294	56.1861	57.3051	60.4676	62.3612	64.2369	64.3605
40.3509	35.8071	59.292	49.3426	41.1279	58.4258	53.9773	53.1811	58.0462
46.1279	40.3101	27.9621	35.3807	47.9167	55.8201	47.8261	68.5222	68.7688
28.9855	56.8015	45.1149	51.5314	55.5173	57.1031	56.8278	57.3333	63.7991
47.8563	35.6322	61.852	48.96	54.386	60.5462	57.296	43.0934	66.0185
33.6842	36.9048	52.9915	57.4359	56.8035	62.1541	57.5977	61.0991	64.881
21.1838	46.3487	38	47.4583	44.6707	49.8862	44.8475	59.9078	61.1893
44.697	52.2876	42.8571	43.8988	43.4687	53.884	51.3321	41.0084	66.4448
27.9412	30.3797	46.1538	43.9891	51.0169	44.2733	50.8938	62.7864	42.1743
41.3793	42.7509	51.3978	54.3793	43.2479	60.1556	55.5862	54.3361	52.6037
34.4444	41.5771	39.6018	55.7308	50.8484	57.9206	70.2259	52.2289	69.1295
39.7059	28.169	45.6522	42.8393	56.6348	59.1486	54.4049	72.1785	59.2438
35.443	55.4054	32.0755	50.5426	46.8721	54.8119	51.1364	47.8659	60.7283
57.619	34.7305	22.2642	46.6	59.233	55.8126	46.8111	65.9189	66.2763
29.3478	55.2106	42.5595	53.582	55.9057	54.2257	56.5217	68.1747	56.1922
39.8551	40.9091	27.8689	59.8883	56.8755	61.0016	68.5279	58.2203	68.7285
41.2965	67.7914	39.1304	52.0689	56.7936	59.919	66.2371	68.2685	65.5813
38.0597		31.6327	56.3613	54.0647	61.7429	56.391	64.5951	65.2224
36.1111		32.8767	48.821		45.7904	58.5442		65.5439
39.3305		37.7193	41.3233		58.0342	42.6443		64.7059
41.9355		41.3279	45.8262		53.0977	55.7545		59.3679
37.5758		59.9502	56.5423		52.8602	55.9991		65.1014
19.0476		53.9394	55.3773		56.6804	56.5889		64.9446
25.7525		39.1167	53.9576		56.4228	60.994		61.3956
28.8793		44.9749	55.8168		48.2014	58.7753		48.19
24		60.9672	47.8095		52.8796	44.7368		64.7891
36.6925		32.3232	51.6713		60.6299	67.3445		61.5827
28.3465		24.5455	44.4596		47.6898	46.2701		57.5034
43.1452		50.4873	33.7666		55.8333	32.7366		60.9382
55.8025		57.8947	41.3928		56.4738	37.5		61.4003
28.3422		56.3699	43.8707		55.5791	54.9501		64.5224
43.3735		44.697	43.3503		58.0376	38.9549		64.6512
48.5232		32.967	42.9843		60.0867	51.0384		62.586
39.3939		51.2324	41.7193		58.3153	40.7537		62.0556
39.6491		26.2903	40.1484		48.7378	39.7606		50.226
30.4348		36.8421	47.4659		57.971	53.2583		65.0602
30.3738		37.1105	40.1361		59.5854	50.5952		60.5837
45.2381		20.4355	37.0543		52.0468	41.4141		65.4529
46.6151		38.3648	39.2739		59.4577	40.4819		66.2698
43.5318		36.1502	40.9519		57.5176	46.6859		63.1795
57.0447		56.1644	48.8767		53.6765	47.619		58.6833
48.9209		37.9157	42.3904		56.093	43.7322		58.8509
49.0196		31.377	41.6527		49.2902	53.2544		60.6004
49.8399		53.1457	47.9624		56.1867	48.5769		58.5734
52.8169		50.7143	55.6688		57.6389	67.0463		59.6067
44.8101		34.9315	54.3124		55.454	55.7979		70.444
34.4227		43.2624	51.1226		56.2738	54.8836		68.0455
62.261		41.7431	54.3462		36.1973	50.3971		52.2901
47.6293		43.6801	50.8521		60.7686	52.584		64.2059
42.3077		47.4903	40.4056		61.5301	40.3409		68.9278
29.7872		26.6667	56.745		55.8019	71.7424		59.0949
52.1092		35.6688	43.6491		57.9952	45.5583		67.8078
40.3509		56.3303	48.4545		55.0366	41.3747		65.4519
44.9438		42.5532	41.2717		60.369	42.953		62.7505
39.5918		45.9716	48.3629		59.9276	59.2114		63.3577
44.3548		34.7561	42.9936		55.8642	44.8598		65.7331
33.2		42.5	40.7705		56.9604	46.6774		60.5701
28.9855		30.6818	51.9097		60.6003	69.3333		74.3421
23.8636		47.9412	53.3962		55.0501	61.001		57.5362
40.2439		37.5	56.7251		61.8325	54.6015		73.9938
30.1887		46.7066	51.3731		42.7069	51.0245		63.4868
53.5294		58.9744	53.9887		59.1111	68.236		70.4017
33.0769		48.2394	45.262		60.6061	66.6667		68.0949
40.9836		32.963	57.1818		60.252	56.7223		67.9432
45.2744		36.8807	60.4676		52.8436	64.3605		57.7087
27.9621		23.0769	58.3256		60.087	68.9055		62.8692
22.8571		31.3953	54.0426		45.2242	64.6974		59.0685
54.531		43.1464	43.0498		51.9502	45.2261		58.5975
48.1095		25.779	55.8201		61.5176	68.7688		67.1586
32.1839		53.629	55.1242		58.5336	64.978		66.515
34.4828		19.2308	48.0893		55.6548	54.1131		61.2841
53.1083		52.4742	50.9158		58.3267	56.6488		59.8316
29.3651		41.886	49.9543		61.8557	53.7147		66.1555
48.5493		29.1979	47.1494		58.9038	46.5529		69.4896
36.5854		45.4849	49.6043		56.0489	53.0831		66.9033
38.8715		47.2441	40.1863		57.8244	38.2125		61.4128
25.3333		29.8319	52.6327		57.2531	67.1706		64.1434
26.3158		36.4055	55.6192		56.8539	54.8667		66.4426
36		33.1081	38.6721		58.8318	44.164		62.5106
32.1429		57.5419	55.619		58.0392	68.7531		61.451
47.9736		43.1208	49.4659		61.7702	51.8005		62.8515
46.1538		47.2313	35.6897		57.9892	41.8883		58.7748
42.8016		39.6352	39.7101		58.7879	44.0742		60.0565
41.3681		42.1179	40.9605		55.3763	49.3073		62.2333
62.7083		31.4031	44.2733		58.9041	42.1743		59.3213
46.8531		36.5169	52.6363		58.1838	56.5847		56.5657
18.2692		32.0144	44.6217		54.1487	39.7482		65.1424
34		57.6512	44.8494		56.0878	45.1925		69.4732
29.932		34.5946	47.311		43.8053	53.7863		52.944
28.2828		40.5941	45.2589		58.2591	56.3337		67.9844
32.0755		39.4191	54.4844		56.9936	53.5495		69.4473
66.0066		55.4672	52.832		60.6936	65.4707		65.4303
22.2642		28.125	57.7236		43.0931	62.1462		66.0016
41.3462		22.5926	54.8119		58.9686	60.7283		65.7895
42.0315		33.8509	54.7274		61.998	50.2513		70.6
26.183		26.8966	55.8126		53.2826	66.2763		62.0416
43.6853		49.6732	46.6808		51.3854	45.7028		65.7357
39.3258		33.6907	54.6417		63.8211	62.0028		61.1199
27.8689		38.0682	51.2865		54.8503	54.853		67.6935
31.2373		47.6355	49.1177		60.8016	50.317		62.6062
26.8293		44.6352	48.8756		43.9163	60.0478		49.5197
37.7193		35.1154	61.0016		58.7709	68.7285		64.143
41.3279		50.4167	45.4031		56.1074	47.6686		59.673
21		65.8228	43.1153		60.8323	46.0899		62.9143
41.2226		49.5984	58.0342		55.7462	64.7059		57.5369
37.2881		58.6466	53.0977		56.4644	59.3679		68.1596
44.9749		39.1167	34.6904		59.8882	37.0565		72.0126
60.9672		60.4972	47.3664		57.4656	45.5919		62.7571
57.4648		31.9749	34.9488		49.339	49.536		64.4636
25.7812		53.7549	48.2014		43.7412	48.19		44.888
32.3232		66.4794	52.8796		60.0926	64.7891		61.3437
25		34.1912	47.3847		60.8519	44.1176		69.6242
24.5455		43.3962	51.1929		48.8129	52.1365		64.8506
36.9176		36.4269	60.6299		44.8881	61.5827		61.0302
41.8327		40.146	36.2558		58.8257	36.2998		71.5606
64.9462		65.1223	47.6898		60.5744	57.5034		65.8954
29.1777		55.163	46.727		57.7778	52.7707		69.3392
44.2222		32.9545	45.1485		60.5367	46.3651		52.9703
39.4958		30.315	54.5003		50.581	64.2728		50.5584
31.3008		57.3727	52.2576		56.072	70.9205		68.5369
57.5812		51.0588	42.6482		46.4991	45.1737		63.3143
47.3301		29.4833	46.9862		58.51	42.8147		62.4466
33.3333		40.404	46.7147		46.2648	48.9779		60.4583
26.0417		20.8	54.9736		54.6087	60.8501		54.5073
51.2324		41.2186	50.8207		59.6819	57.367		65.3857
33.7079		66.787	48.7421		59.4422	58.7838		69.0795
26.2903		41.2844	41.2484		57.9045	54.7065		61.9586
31.25		61.8375	58.3153		58.631	62.0556		67.4772
51.0204		44.7977	46.6501		62.5594	53.9542		66.5862
43.9655		30.7143	48.7378		55.7224	50.226		65.8749
29.9465		57.4113	43.0345		58.7535	40		68.7719
36.2694		20	44.4712		61.0998	61.4171		64.3083
59.2357		46.2121	46.7994		43.7077	54.5296		71.0081
20		32.764	51.7896		55.2846	57.2661		68.2482
45.6376		43.2886	56.9939		61.2777	70.2218		69.9961
50.7375		23.8806	56.7104		60.8674	61.0678		68.1237
55.793		30.6122	46.2134		49.4226	46.423		62.5114
46.7742		52.8217	54.991		56.735	58.3388		61.7259
50.6775		54.9689	50.89		59.4744	51.714		64.8943
31.377		33.0986	52.5912		61.3333	57.6473		64.1421
53.1457		44.3182	51.1947		57.8542	50.8403		59.9499
50.7143		34.2857	52.0727		58.9147	64.2857		63.428
26.7213		50.8929	49.2902		53.0723	60.6004		61.3383
45.9954		25.3521	56.1867		61.2688	58.5734		66.9202
41.7431		27.2727	57.6389		59.4427	59.6067		64.7884
47.099		18.9189	37.6437		42.6436	44.7273		45.5516
31.25		31.8182	52.4401		59.0551	66.3546		60.5703
34.3137		9.52381	36.1973		57.4359	52.2901		60.8496
38.0597		56.9975	47.519		51.7581	56.8454		54.7636
21.8935		33.5366	43.7876		60.5034	44.4278		66.5468
40.5195		39.7895	53.4694		58.4158	54.6386		63.5823
42.5		33.6066	47.1536		56.5278	68.1239		65.4498
44.9416		31.4607	46.8617		57.6667	46		65.8992
22.9885		38.7863	46.4442		57.9315	59.7497		59.8337
41.1043		30.0813	56.9604		58.8398	60.5701		64.7092
37.8125		40.7767	47.7016		61.8102	44.202		62.8119
17.2131		42.8571	55.4797		60.6211	56.6026		67.3627
52.0325		29.7794	49.9655		56.4526	56.0137		61.7337
48.7896		42.2018	49.6729		58.8681	50.7027		59.6171
38.0952		35.9649	40.826		60.2576	42.6846		60.1518
19.2053		38.2184	58.2749		56.084	59.3056		67.7888
36.8807		29.5082	49.8112		61.0155	64.9332		66.1772
31.3953		22.5275	57.8538		57.5358	65.5738		64.114
43.1464		51.5411	51.9347		59.2228	58.2729		61.9184
61.7843		35.8025	33.5313		55.1415	45.6853		63.0731
45.2381		24.5238	52.8436		60.5407	57.7087		68.6176
41.886		41.6025	45.2242		57.8109	59.0685		67.237
45.4849		57.3079	51.9502		58.7021	58.5975		69.2674
35.5556		49.8956	40.1721		60.0638	47.5938		65.7525
38.5965		35.8696	58.9834		58.1509	64.3501		65.583
62.2572		30.7692	61.8557		44.6936	66.1555		47.9064
48.6577		27.8912	56.0489		60.9975	66.9033		68.6641
31.1258		57.5419	58.0936		59.0866	64.3703		58.185
48.6188		30.6878	57.6851		58.1798	61.85		68.8312
27.5862		32.0158	46.64		51.6228	54.2707		60.8054
34.3621		35.5289	44.6524		61.6718	37.9217		65.0213
30.1587		47.5524	47.081		50.3072	54.1846		64.4156
54.0828		22.2798	45.4638		54.0209	60.589		58.2117
44.0678		34.7518	49.4178		53.6937	54.7276		59.7086
40.7725		57.2379	49.2944		57.7936	55.8818		61.9523
33.9744		47.2973	47.7974		59.1581	49.1154		64.7456
49.5726		44.1667	54.8027		58.3614	57.976		68.5673
34.5946		41.9355	47.7456		56.7324	57.7548		58.1048
32.6087		29.2398	48.4354		48.8201	50.8711		64.4615
52.8814		29.9484	48.2725		50.7678	69.2275		64.4269
39.4191		37.4302	48.1271		48.7685	51.2821		51.5279
28.125		25.2874	43.8053		55.8983	52.944		69.5725
27.0718		56.1955	42.1553		57.7816	52.5983		60.1107
34.9515		44.6429	51.168		58.3333	55.7219		63.2574
34.8485		37.9775	56.9936		60.2293	69.4473		63.8065
32.1586		22.2222	43.0931		54.2753	66.0016		67.7794
26.8966		36.8182	54.2868		51.3627	55.6648		62.0135
49.6732		52.362	50.9184		47.3684	53.0507		66.1417
39.6761		28.6585	55.0584		57.6224	57.1454		60.7565
37.7551		43.7086	52.5468		53.2326	56.0756		59.4431
37.7668		41.9643	53.2826		55.0125	62.0416		64.0487
49.6774		26.0062	51.3854		56.9315	65.7357		67.7392
38.0682		55.4007	55.1131		50.8503	57.1297		61.7386
46.8053		63.2101	44.2595		51.5152	46.9178		61.61
40.3756		62.5247	47.649		57.6741	48.225		65.5645
34.8485		33.0275	36.4288		63.6697	44.3075		64.8065
26.0274		39.0071	54.8503		58.0307	67.6935		61.3953
20.8469		67.7215	52.7682		51.8283	61.5118		59.7248
44.1558		21.4925	46.0914		59.736	46.9939		70.1518
63.6364		64.0823	49.8887		58.785	55.8219		59.6395
19.5062		37.1429	60.851		57.5283	62.2942		67.3277
18.9944		23.6467	33.5266		58.4133	53.4296		65.9136
39.3939		30.4933	53.2398		59.9266	63.2659		66.3052
44.6352		30.4	49.8773		47.4026	62.4303		66.079
35.1154		37.4126	43.1889		58.911	49.9519		65.2487
27.0115		23.8994	52.0157		59.8863	56.9229		63.0397
18.0064		44.5087	46.8668		55.373	51.1785		63.2768
30.4348		51.6497	43.9163		59.2995	49.5197		68.9716
48.4783		35.1515	58.7709		55.9224	64.143		66.3735
48.4326		29.3103	52.4481		48.4927	51.3038		62.2553
34.0336		42.9204	52.2456		57.4341	57.0518		64.4856
46.4396		55.0755	50.6931		54.2143	57.3634		86.2069
25.8189		37.6623	54.831		60.218	52.459		64.5401
39.0244		19.6429	53.6861		58.6628	58.7429		62.6509
41.206		59.1362	39.897		56.7449	46.9676		57.0698
43.8272		38.0435	41.9712		59.3917	43.949		71.3405
33.871		35.2941	36.308		57.3095	48.0384		57.11
37.0558		49.8599	41.6186		60.6334	55.9382		65.4289
46.3014		37.0546	45.192		60	60.4085		70.3593
48.6275		60.9819	40.1392		48.5714	45.9034		62.8235
50.9934		32.7402	34.4421		63.5284	41.6667		68.8943
59.0633		49.4485	31.2262		62.6498	39.9177		63.8665
51.0045		43.6009	42.0804		53.4553	44.9165		61.461
55.8608		53.125	61.9441		60.4694	68.4211		73.5178
32.7231		47.482	52.2963		60.356	67.7987		67.2047
30.0885		42.6124	48.2767		44.9202	50.9156		58.5632
40.6897		35.8434	45.0421		55.3254	46.0959		66.1011
47.3244		40.3846	53.3913		64.5576	58.043		68.6244
23.7069		40.2326	38.9286		61.7455	41.9026		65.2424
58.6466		55.5215	36.5753		61.1111	43.5553		69.0928
22.7941		25.6	45.183		60.9113	51.4362		61.8692
19.1781		48.008	49.3296		57.8755	51.3203		62.9945
44.3503		33.4711	37.8332		56.9787	41.1451		68.0015
48.1481		29.2683	56.4644		57.8648	68.1596		62.2871
47.0588		47.0588	46.2944		56.8038	43.4343		64.6736
46.6258		38.8554	43.7685		58.0621	43.1667		58.1871
42.1769		39.1447	41.5647		52.8315	45.5635		66.0876
51.9041		42.4036	53.5959		54.6147	61.2137		60.3004
54.9708		34.292	48.1944		59.0712	49.5776		67.3894
35.5319		38.488	54.77		55.084	51.1501		68.4762
46.0055		44.2748	50.4505		56.886	53.6946		63.2382
31.9749		41.7559	48.0846		47.7531	56.5276		65.0103
31.1659		49.2754	52.1886		53.8081	55.5778		62.8304
47.424		50.8475	38.8519		54.9238	39.7169		65.5142
26.6571		40.3805	51.3428		54.014	53.6808		61.4684
38.7097		37.1429	49.339		52.2857	64.4636		70.5268
53.7549		37.8723	32.805		59.2167	41.5517		61.696
35.6234		31.746	42.2127		57.5873	41.7458		65.3809
38.7366		45.0758	37.8389		47.1362	42.0118		54.578
49.7012		54.3933	35.3783		57.0452	47.4412		61.7896
34.1912		63.1036	43.7412		51.4449	44.888		62.1399
46.4143		35.3846	48.6795		49.5223	50.9572		50.904
33.1551		55.6452	49.9754		52.0408	59.0803		66.3034
53.5211		35.8071	43.7205		51.2559	45.2261		63.1453
43.3962		34.6003	48.8129		57.3051	64.8506		64.2369
24.1135		43.6874	53.2659		41.1279	57.0877		53.1811
27.5862		28.5714	51.0504		59.9564	56.81		58.4384
60.1504		26.9912	55.7168		53.5832	63.8674		54.807
51.0753		47.3441	44.8881		57.9073	61.0302		60.7054
36.4269		66.0819	50.4321		59.6819	48.2299		68.4377
40.146		40.5714	52.0342		58.6968	56.7721		61.5296
16.6667		49.3421	50.3129		59.8383	52.377		61.001
51.1905		62.1005	51.5863		61.5725	62.8525		64.4302
49.1582		37.931	58.8257		57.0231	71.5606		58.5352
40.9231		40.3101	60.5744		47.9167	65.8954		68.5222
35.4839		44.4	37.3709		59.3987	44.582		63.8621
27.3171		56.8015	39.6566		60.0126	40.9053		61.127
26.9231		29.1667	52.4374		55.5173	56.1884		57.3333
41.1429		48.4787	36.8668		58.2667	35.5132		72.3127
54.3027		51.2115	38.9347		54.386	45.5969		43.0934
32.9545		35.6322	51.5937		58.2439	54.4548		63.0843
30		30.4167	52.9186		57.6052	69.6673		68.0045
33.79		22.179	49.5606		63.814	48.2759		67.7722
25.5144		44.2771	54.6645		56.8035	56.8702		61.0991
37.7778		36.9048	50.581		57.5225	50.5584		70.2703
56.9948		46.3487	57.5481		30.4703	66.4249		63.1705
62.7566		25.7764	43.4817		64.0043	63.9756		69.3388
51.0588		58.4383	53.6247		44.6707	60.6695		59.9078
58.8991		25.2747	49.5624		43.4687	67.4372		41.0084
59.867		42.6326	44.4678		55.873	49.5275		64.1914
46.3343		30.727	46.4021		62.3406	49.5517		63.75
40.404		24.5675	58.51		59.8092	62.4466		71.2278
41.8152		44.1176	57.8873		55.631	60.7007		63.2089
35.4582		52.2876	53.6974		53.869	60.6351		65.9113
44.0613		30.3797	53.7713		59.5785	53.9837		62.7307
30.1144		42.7509	54.6087		62.1604	54.5073		64.7393
29.0698		51.0597	54.1591		51.0169	56.7759		62.7864
36.9792		47.8372	55.2625		43.2479	66.4687		54.3361
41.7582		41.5771	47.7279		50.8484	65.9238		52.2289
30.9859		61.7391	49.9055		59.9598	50.0605		62.858
54.6735		31.3131	53.2794		64.2438	64.6475		64.5931
27.5449		69.3654	48.1717		56.6348	58.2275		72.1785
23.8806		28.169	49.1553		55.2632	47.6257		68.6725
66.0536		27.193	42.37		60.1316	42.97		59.498
37.1658		35.7143	38.7697		59.5607	37.4591		68.953
44.0876		55.4054	54.7338		46.8721	61.2214		47.8659
58.0645		41.7254	44.242		59.6354	45.7351		70.5534
33.0986		41.1009	49.4226		59.3051	62.5114		69.5079
38.1579		34.7305	54.6036		59.233	64.4581		65.9189
44.3182		47.6271	41.1019		59.195	49.4407		70.399
34.2857		38.1944	55.3432		58.6839	57.5446		64.8608
50.8929		55.2106	47.1496		55.9057	47.2635		68.1747
52.1739		40.9091	57.8542		59.3176	59.9499		62.4419
27.1028		29.2683	46.173		60.3052	52.6246		69.5312
27.2727		35.814	58.9147		56.8755	63.428		58.2203
28.0488		47.8702	53.0723		56.7936	61.3383		68.2685
21.7391		46.3054	61.2688		50.2294	66.9202		67.5375
9.52381		29.6875	52.0239		59.5765	52.1337		66.9622
49.5902		41.5525	57.0164		58.9071	63.0051		64.1933
32.9049		35.4305	42.6436		62.5758	45.5516		72.4849
31.4607		67.7914	48.4051		57.8195	45.8547		68.1818
30.0813		49.6259	48.3333		60.3845	54.3919		59.0416
29.7794			51.7581		55.1689	54.7636		57.0946
51.3661			48.7048		54.0647	48.9146		64.5951
60.5583			57.9741		25.5255	66.778		67.645
27.2727			57.9315			59.8337
27.551			61.8102			62.8119
38.7931			58.8681			59.6171
16.0377			53.9169			64.5161
35.8696			40.9114			60.4024
30.7692			53.1733			67.9245
57.5419			55.0167			63.7183
41.1765			42.5113			52.3016
49.5868			44.489			45.3529
17.2727			44.6936			47.9064
35.5289			60.9975			68.6641
33.9286			58.1798			68.8312
54.9296			49.1525			52.9954
34.9701			52.4242			60.9635
47.5524			36.7051			46.1064
34.7826			50.3072			64.4156
39.6396			39.5699			43.6212
44.9324			56.4943			57.98
48.6128			40.5223			40.3264
51.1551			54.0209			58.2117
22.2798			47.2323			48.4236
34.7518			51.6667			54.0993
38.9744			43.1868			42.4299
20.6897			51.5909			63.9694
35.6475			49.2997			50.2294
43.9294			53.6937			59.7086
26.6187			57.7936			61.9523
18.1818			50.0526			43.2763
38.2046			52.1721			52.9638
31.3725			38.4984			39.7723
46.1538			42.1477			46.4387
49.7041			37.1795			45.2257
47.6289			37.7721			37.0243
54.0541			38.6073			36.7568
43.9394			44.689			51.8205
31.6964			49.7245			50.8503
38.7574			44.829			47.167
41.8726			50.6101			62.1103
44.3114			39.2299			41.0693
20.9302			44.3208			44.6492
41.9355			49.0848			52.3684
29.2398			48.9873			57.9948
25.2551			53.4428			65.4607
42.6471			51.8943			53.6126
41.4141			46.9363			55.8376
49.8457			44.7552			44.7072
28.75			48.8201			64.4615
25.2874			48.7685			51.5279
37.5			36.379			50.0723
37.9775			47.5121			52.0772
37.8947			52.0999			51.161
48.7805			52.5692			58.6743
53.8462			47.9066			56.5099
48			58.3333			63.2574
40.6877			57.0184			68.4058
44.4444			51.3627			62.0135
51.6949			57.3014			69.2982
17.8344			55.9739			68.4586
37.2727			55.5748			56.1575
39.4984			46.9435			50.2943
55.4745			44.1369			49.9226
35.6522			52.9525			56.6736
31.6425			48.4496			53.3801
38.7931			59.9134			65.678
46.1538			41.9355			38.6233
44.0559			42.2109			47.4718
29.4326			50.7983			54.0709
44.4892			50.2277			50.6519
36.7232			52.533			51.5211
15.8333			47.2326			45.7718
47.1366			37.3796			39.5797
33.0275			48.5446			51.074
57.319			52.4669			55.9268
21.1111			46.5371			49.9244
39.1803			38.5564			48.3655
43.4442			38.1916			40.3933
60.9246			34.5253			37.6307
41.242			51.8283			59.7248
55.711			55.2916			64.3743
30.6122			42.4317			59.9681
60.2076			45.1811			57.336
46.4594			51.3462			52.4973
30.4933			55			60.6994
37.4126			51.7678			51.477
35.942			54.0472			61.1432
36.9878			53.2398			57.4015
52.1526			47.7753			48.4536
46.4286			55.1835			67.1576
46.2644			58.911			65.2487
24.1784			55.373			63.2768
52.9058			50.5266			63.4169
53.9906			50.0347			66.0237
52.1547			42.6432			41.3428
37.6623			55.1416			57.8141
44.4252			52.5956			62.3644
33.9623			50.0581			65.9148
31.4607			46.8185			46.2771
28.75			44.8598			55.3659
43.0155			50.5618			56.5114
42.0144			56.7449			57.0698
36.3636			42.3711			42.1258
39.4161			51.3075			54.5289
37.3626			40.0136			51.4286
34.9127			55.5046			64.0936
24.3446			47.6289			49.7069
36.7003			41.4502			44.9438
35.0877			51.7374			60.6238
44.4986			49.2262			53.4541
43.2818			57.981			65.3783
34.7245			52.2667			43.1989
30.9735			42.2108			38.755
46.4444			46.6431			60.7407
29.771			43.573			42.509
46.1818			48.8454			51.0013
20.3187			36.4384			40.3332
52.8455			35.6481			40.4145
53.8136			43.5211			40.3909
29.7297			52.712			61.302
32.7402			32.2325			42.9147
40.8696			42.7966			55.8308
28.9583			55.8184			59.2703
44.7853			52.1789			54.5044
32.0312			45.126			62.7046
26.7206			39.7119			48.3271
39.5245			53.4553			61.461
22.2222			56.3086			56.0936
44.3269			57.2327			69.1935
28.6585			51.3235			60.386
29.2683			41.8699			42.623
38.8554			49.4223			63.3878
38.488			33.9564			58.8808
20.8696			35.2807			29.3333
48.0392			36.9834			40.5485
49.2754			50.8108			57.3944
17.7419			58.0621			58.1871
31.6354			54.6147			60.3004
40.3805			47.7531			65.0103
54.3779			29.933			61.4799
26.9841			44.2332			40.8
37.8723			54.014			61.4684
59.6273			37.3684			39.3976
36.3636			41.7659			51.9089
40.032			59.2167			61.696
45.2088			43.3647			55.3502
31.7881			34.4502			53.8462
45.3961			47.1362			54.578
45.3353			49.2582			50.0177
45.0758			56.5217			81.6794
55.3191			44.3519			43.8287
33.7349			42.66			47.5309
19.5122			50.9959			46.8095
38.1381			44.1595			48.1375
33.0435			46.2079			48.1628
54.3933			51.4449			62.1399
49.7026			46.6814			52.7289
63.1036			39.2317			45.7831
31.6832			42.1804			45.1807
42.1538			36.0119			40.4762
32.375			52.1325			55.3333
25.6881			49.5223			50.904
35.3846			48.0865			48.7626
55.6452			52.0408			66.3034
22.1591			57.2898			58.1081
25.4795			48.5679			50.9739
35.8071			49.2781			60.0873
44.1774			46.7305			53.4713
60.8491			51.2559			63.1453
39.0558			57.3051			64.2369
61.1111			34.7399			36.7702
45			39.2045			38.6721
34.7273			41.1279			53.1811
43.0886			43.4515			42.8491
19.5035			45.3585			52.7089
42.6273			46.6537			42.7032
54.4534			50.7334			51.1216
33.5312			54.9282			64.5953
35.6965			51.0451			54.8351
21.875			46.1954			53.1045
40.3604			50.4094			62.7757
35.8491			44.6848			51.231
36.478			51.0327			65.0429
42.4818			40.9986			45.3226
42.4837			46.8426			49.0263
52.3364			51.2357			57.1429
34.0278			44.9239			49.0983
48.6034			37.7569			41.4978
40.3101			46.5665			51.926
34.6154			37.1977			49.2294
56.8015			47.9167			68.5222
55.5556			47.1782			47.0631
37.7049			47.2681			43.9252
35.4898			47.7513			64.055
43.4783			48.1572			47.6688
47.0383			55.5173			57.3333
35.6322			39.9072			46.2677
40.9382			33.6017			42.5865
58.377			54.386			43.0934
30.1887			45.6317			47.2824
47.9094			43.8712			44.2414
48.4277			34.5525			40.5372
48.9362			45.8671			65.9286
36.9048			40.4199			40.5331
46.3487			56.8035			61.0991
54.5872			41.3484			42.2972
45.5026			47.6983			59.7953
33.75			50.3056			62.3324
41.8546			45.0676			54.8311
33.6538			38.5362			38.7019
28.7284			38.6764			39.8398
45.1039			44.6707			59.9078
38.9241			43.4687			41.0084
62.5245			45.2636			39.3875
34.8485			46.4803			65.5629
33.5897			47.6087			56.5366
26.4031			43.7511			48.6111
43.8596			46.3619			44.9848
29.2308			31.5819			44.6509
30.3571			41.8482			40.8435
32.7586			43.8406			53.6842
36.0231			52.6268			67.0637
33.887			48.3302			47.1963
35.6061			39.1232			63.7815
48.8336			46.0137			53.5921
34.9057			53.5193			57.1582
42.5216			41.0158			36.3572
42.2111			36.3			50.6013
45.082			43.5049			49.2699
47.4359			48.5437			53.271
38.8889			45.5872			41.4309
22.8311			45.4371			59.0909
35.4709			56.2293			45.7802
13.2045			45.3462			40.0929
48.3516			38.5009			40.5049
52.2876			35.6173			51.7284
30.3797			41.2066			55.0783
42.7509			45.2145			47.9877
36.8687			48.1703			46.957
43.4457			53.2508			40.3472
42.1053			40.5787			57.8155
39.7015			56.3562			59.375
39.7015			54.6245			62.7864
32.6996			51.0169			42.5662
41.5771			39.6889			54.3361
20.8791			43.2479			52.2289
29.771			50.8484			49.4465
37.6093			41.7279			56.5607
56.6102			55.6611			38.0482
26.9388			37.2569			47.0644
49.1554			46.9541			52.8899
31.9328			49.3119			36.5617
33.8889			38.3413			72.1785
42.7817			56.6348			50.5444
33.9408			44.7444			41.3944
28.169			40.7299			64.2652
34.1176			58.9189			62.3009
39.9334			57.0292			38.3261
45.5017			38.2049			48.6523
44.6023			46.3403			46.5869
55.4054			48.6126			47.4766
49.236			45.8471			50.2622
43.6352			34.7287			43.3078
24.3902			47.4388			47.8659
26.4151			46.8721			43.7013
45.0878			40.6955			54.2073
34.7305			51.5087			40.7551
16.4894			44.1638			63.1617
26.4438			45.1193			65.9189
60.868			59.233			58.462
55.2106			49.054			56.2681
47.6898			56.96			64.5533
53.1381			49.4086			55.4449
40.9091			49.1683			48.7805
53.2653			56.2082			68.1747
51.1538			55.9057			44.97
28.0899			45.8528			48.8256
40.3326			46.8627			66.9549
23.7624			53.5055			58.2203
25.567			56.8755			56.2786
31.5789			52.6033			60.7057
31.0345			52.5502			68.2685
33.8658			56.7936			57.1696
46.8487			51.1599			42.3497
51.7241			43.1327			53.8813
67.7914			45.5738			53.8967
31.6708			51.5099			46.8699
17.6471			40.6881			69.258
22.7528			53.7037			45.9209
37.0861			42.9106			59.7685
47.5694			52.9005			48.0337
			44.7615			59.2825
			51.9953			40.652
			42.8811			64.5951
			54.0647			49.2611
			40.2466			39.4958
			34.672			58.3477
			55.6034			60.6519
			46.2786			58.6232
			36.8298
