# Supplementary material for: Profiling stress-triggered RNA condensation with photocatalytic proximity labeling
Source: Nat Commun. 2023 Nov 15;14:7390. doi: 10.1038/s41467-023-43194-2 (PMC10651888; doi:10.1038/s41467-023-43194-2)
Supplement: Supplementary file 9 — Source Data File [file 41467_2023_43194_MOESM9_ESM.zip › Source Data File/Figure 6C.xlsx]

## Sheet: Sheet1
5' UTR length (kb)			CDS length (kb)			3' UTR length (kb)					unpaired Mann Whiteny U test (two-sided)
basal	overlap	T3	basal	overlap	T3	basal	overlap	T3		5' UTR	exact p value
0.264	0.33	0.172	2.205	3.03	1.044	4.269	5.237	4.993		basal vs overlap	0.393976
0.154	0.36	0.511	2.637	4.452	1.95	3.931	1.303	1.284		basal vs T3	0.179068
0.191	0.135	0.246	2.031	4.311	2.895	0.971	1.652	5.28		overlap vs T3	0.0831625
0.255	0.094	0.33	2.211	3.405	3.03	0.523	3.194	5.237		CDS	exact p value
0.251	0.614	0.022	3.39	2.721	1.2	1.713	2.535	5.31		basal vs overlap	0.0793703
0.33	0.34	0.36	3.03	2.868	4.452	5.237	1.34	1.303		basal vs T3	9.24415e-06
0.553	0.426	0.647	2.856	3.348	5.655	3.14	2.474	5.375		overlap vs T3	5.26537e-06
0.29	0.261	0.243	1.596	2.628	3.402	0.362	1.944	0.649		3' UTR	exact p value
0.246	0.253	0.428	2.565	5.934	1.854	3.272	4.322	3.889		basal vs overlap	0.200106
0.215	0.173	0.276	2.481	3.663	1.851	1.206	1.823	3.265		basal vs T3	3.19123e-08
0.124	0.085	0.176	1.68	3.039	5.706	3.558	0.406	4.033		overlap vs T3	0.0240938
0.581	0.717	0.48	3.741	4.041	2.436	1.791	6.645	2.78
0.218	0.023	0.253	3.966	6.33	2.763	4.098	0.737	5.358
0.441	0.347	0.135	3.045	2.829	4.311	2.949	1.496	1.652
0.36	0.402	0.418	4.452	2.223	3.774	1.303	2.865	1.898
0.179	0.233	0.036	4.206	1.563	3.159	3.965	1.664	6.345
1.062	0.141	0.094	7.341	2.292	3.405	1.638	1.78	3.194
0.358	0.19	0.097	2.712	2.688	1.59	7.196	0.563	1.486
0.606	0.068	0.606	3.21	3.699	2.307	1.653	0.621	4.095
0.307	0.316	0.486	1.5	2.685	2.712	0.629	0.591	3.224
0.276	0.092	0.41	2.517	3.144	10.191	1.967	1.197	1.869
0.068	0.108	0.025	2.385	4.02	3.129	1.773	4.384	2.988
0.379	0.232	0.614	2.145	2.193	2.721	0.72	2.051	2.535
0.429	0.139	0.075	2.19	3.237	3.357	1.116	2.546	2.265
0.129	0.102	0.202	4.458	1.716	4.293	5.01	1.742	1.81
0.36	0.395	0.416	1.923	7.746	3.525	0.147	0.774	0.17
0.135	1.203	1.061	4.311	2.298	4.326	1.652	1.32	6.908
0.075	0.124	0.34	1.611	2.547	2.868	0.294	3.836	1.34
0.094	0.51	0.5	3.405	3.807	3.939	3.194	4.394	1.63
0.134	0.422	0.526	3.447	2.268	2.331	1.305	0.333	2.803
0.21	0.156	0.442	4.206	3.117	3.195	0.351	1.067	2.894
0.33	0.053	0.082	5.193	3.003	3.225	3.165	4.092	1.41
0.614	0.265	0.291	2.721	3.501	3.093	2.535	2.476	2.366
0.56	0.122	0.524	1.452	3.654	1.572	1.292	1.746	1.981
0.519	0.114	0.508	6.894	2.34	3.453	2.374	1.173	2.644
0.445	0.738	1.566	3.894	2.631	1.482	0.393	3.101	1.927
0.34	0.398	0.45	2.868	2.919	3.573	1.34	1.326	2.287
0.143	0.579	0.262	2.388	1.146	2.475	0.821	4.101	4.513
0.987	0.099	0.101	8.502	3.048	1.449	2.66	2.262	1.644
0.5	0.11	0.426	1.956	2.424	3.348	1.402	2.179	2.474
0.379	0.568	0.095	3.402	2.778	2.832	0.77	3.347	7.096
0.959	0.62	0.359	1.428	5.823	2.955	1.627	1.991	2.807
0.682	0.886	0.261	2.874	1.761	2.628	1.237	1.599	1.944
1.754	0.604	0.606	3.585	2.271	3.708	2.797	2.187	3.513
0.232	0.14	1.159	3.648	4.176	3.162	1.185	3.763	4.175
0.426	0.436	0.651	3.348	2.514	0.855	2.474	2.358	2.035
0.261	0.08	0.121	2.628	3.915	4.11	1.944	8.77	0.433
0.358	0.545	0.058	3.789	3.798	2.271	1.838	6.337	3.567
1.286	0.172	0.253	1.053	1.539	5.934	3.895	3.65	4.322
0.156	0.642	0.173	4.731	4.743	3.663	3.818	4.763	1.823
0.178	0.456	0.085	3.195	4.947	3.039	1.148	1.891	0.406
0.419	0.299	0.903	2.508	4.257	4.065	2.376	2.958	4.478
0.5	0.555	0.393	1.818	2.712	2.136	1.839	2.055	2.694
0.253	0.241	0.049	5.934	2.202	2.988	4.322	1.918	0.63
0.173	0.128	0.506	3.663	1.332	2.235	1.823	1.253	5.456
0.085	0.29	0.717	3.039	3.153	4.041	0.406	5.045	6.645
0.647	0.459	0.332	3.546	2.382	2.136	2.555	2.399	8.102
0.013	0.352	0.464	1.782	5.01	3.663	0.309	2.662	3.221
0.379	0.233	0.371	1.431	1.578	1.692	0.214	3.435	2.578
0.092	0.823	0.672	5.163	7.713	5.937	7.207	4.055	0.397
0.061	0.399	0.474	3.471	3.411	2.781	1.645	1.429	4.068
0.3	0.319	1.502	2.391	5.673	2.379	4.849	2.088	0.35
0.717	0.506	0.078	3.96	4.977	2.466	5.382	4.91	1.209
0.295	0.272	0.61	4.041	5.349	4.881	6.645	2.845	2.773
0.118	0.212	0.023	4.26	3.306	6.33	1.649	0.893	0.737
0.374	0.431	0.347	4.47	2.742	2.829	0.647	0.974	1.496
0.218	0.137	0.392	4.155	4.596	5.313	3.441	0.994	9.118
0.13	0.528	0.461	3.03	6.024	2.199	2.093	6.895	1.101
0.477	0.425	0.402	4.332	3.114	2.223	0.11	1.872	2.865
0.14	0.198	0.295	2.793	5.316	2.565	2.75	5.724	1.553
0.34	0.402	0.62	7.665	3.897	2.193	6.001	3.289	4.694
0.105	0.142	0.49	3.702	4.539	4.548	5.954	0.799	4.71
0.308	1.056	0.078	1.902	2.322	4.527	0.313	2.007	0.799
0.053	0.35	0.426	2.715	6.054	2.697	2.349	1.345	8.001
0.229	0.336	0.818	1.995	3.594	2.877	0.662	2.104	7.626
0.355	0.154	0.161	5.073	7.626	4.344	5.399	0.843	2.967
0.39	0.021	0.233	2.064	2.133	1.563	1.109	2.876	1.664
0.135	0.089	0.477	4.68	4.293	2.208	3.085	4.932	3.712
0.319	0.246	0.141	8.886	3.171	2.292	2.445	3.286	1.78
0.246	0.272	1.481	1.128	6.732	3.72	1.383	5.745	1.41
0.327	0.276	0.711	2.946	3.345	1.434	2.915	0.812	2.846
0.079	0.169	0.339	5.718	2.787	3.048	3.022	1.819	1.383
0.125	0.179	0.19	3.582	3.582	2.688	0.626	1.001	0.563
0.563	0.501	0.087	2.568	4.395	2.013	0.061	3.85	1.653
0.023	0.429	0.068	2.952	4.974	3.699	1.947	2.192	0.621
0.347	0.193	0.316	2.703	2.775	2.685	0.148	4.805	0.591
0.069	0.423	0.799	6.33	5.049	7.833	0.737	3.104	7.678
0.19	0.031	0.092	2.829	1.356	3.144	1.496	2.6	1.197
0.625	0.171	0.108	2.088	3.045	4.02	1.114	3.796	4.384
0.402	0.261	0.139	3.66	4.728	2.817	0.045	1.799	5.045
0.399	0.445	0.214	2.04	1.431	2.175	1.689	10.072	0.29
2.5	0.109	0.118	2.223	5.661	2.409	2.865	1.09	3.714
0.52	0.223	0.259	2.613	3.159	1.725	0.856	4.302	1.329
0.143	0.286	0.232	3.018	6.207	2.193	1.257	3.717	2.051
0.817	0.154	0.028	4.773	3.195	1.212	5.971	0.587	0.973
0.233	0.281	0.139	5.154	2.46	3.237	1.002	0.397	2.546
0.141	0.082	0.102	6.021	5.439	1.716	2.794	1.026	1.742
0.335	0.332	0.292	1.563	4.464	2.553	1.664	4.461	1.319
0.281	0.291	0.833	2.292	2.025	2.502	1.78	2.918	1.251
0.076	0.069	0.534	1.926	3.849	1.245	2.483	3.841	5.188
0.183	0.473	0.395	1.641	2.349	7.746	3.09	10.401	0.774
0.382	0.235	1.203	2.379	2.13	2.298	2.849	3.069	1.32
0.963	0.264	1.562	6.678	2.976	3.525	0.425	0.486	2.489
0.04	0.239	0.124	5.358	1.884	2.547	1.935	1.77	3.836
0.078	1.843	0.418	2.133	2.352	1.485	4.926	1.101	3.345
0.183	0.455	0.532	0.951	3.822	2.709	1.02	3.332	0.47
0.059	0.372	0.51	1.956	3.258	3.807	1.711	0.878	4.394
0.057	0.539	0.226	2.586	2.181	1.893	0.352	3.285	2.641
0.594	0.129	0.422	2.784	2.736	2.268	1.265	2.03	0.333
0.069	0.544	0.348	3.363	6.099	3.597	1.179	0.975	3.743
0.863	0.087	3.607	13.125	3.021	3.039	1.213	2.237	2.16
0.19	0.252	0.585	2.34	2.778	2.349	0.691	4.167	6.515
0.321	1.342	0.1	2.4	2.505	3.075	1.902	0.217	1.564
0.528	0.459	0.021	2.688	3.177	1.017	0.563	0.595	2.855
0.068	0.316	0.156	2.562	2.901	3.117	2.965	1.615	1.067
0.116	0.538	0.465	2.352	0.585	2.442	0.725	1.303	3.591
0.18	0.558	0.452	2.853	3.654	2.847	0.487	5.855	7.823
0.068	0.142	0.184	8.016	4.077	8.034	0.647	0.381	2.883
0.316	0.37	0.053	2.58	7.497	3.003	2.904	0.328	4.092
0.42	0.167	0.265	3	3.39	3.501	3.324	2.541	2.476
0.092	0.451	0.336	3.699	3.522	1.905	0.621	0.641	2.705
0.276	0.22	0.122	2.685	2.298	3.654	0.591	3.169	1.746
0.833	0.326	0.138	10.851	2.127	0.741	2.716	2.518	4.146
0.134		0.49	3.144	12.387	2.295	1.197	1.062	2.608
0.108		0.073	1.866		2.328	2.569		3.236
0.239		0.114	1.602		2.34	1.611		1.173
0.031		0.738	1.761		2.631	1.173		3.101
0.165		0.402	4.02		4.143	4.384		5.175
0.021		0.495	1.683		1.452	2.656		1.626
0.299		0.951	1.794		1.845	1.328		3.124
0.232		0.398	1.659		2.919	2.319		1.326
0.025		0.579	5.25		1.146	0.418		4.101
0.387		0.099	8.616		3.048	0.836		2.262
0.127		0.11	2.193		2.424	2.051		2.179
0.992		0.513	3.693		2.64	0.782		2.217
0.405		0.361	6.663		1.452	0.432		4.342
0.187		3.752	2.382		1.416	2.606		6.156
0.166		0.66	1.767		1.437	0.421		1.935
0.711		0.364	1.461		3.693	1.589		7.123
0.099		0.568	2.85		2.778	1.141		3.347
0.285		0.62	1.482		5.823	2.339		1.991
0.023		0.209	2.052		1.794	2.578		2.822
0.214		0.353	2.205		6.609	1.176		3.118
0.21		1.194	1.935		1.026	1.386		7.882
0.517		0.159	1.515		3.024	1.66		4.367
0.487		0.213	5.946		1.563	1.388		3.661
0.291		0.365	1.647		2.04	0.567		4.572
0.139		0.451	2.418		2.667	3.167		6.875
0.102		0.886	3.57		1.761	1.521		1.599
0.937		0.604	1.914		2.271	1.581		2.187
0.142		0.14	3.237		4.176	2.546		3.763
0.395		0.292	1.716		3.282	1.742		2.815
0.918		0.141	2.895		0.789	3.522		4.569
1.203		0.436	1.323		2.514	3.022		2.358
0.928		1.163	7.746		2.628	0.774		6.353
0.026		0.518	1.923		2.745	0.528		1.371
0.094		0.03	2.298		1.353	1.32		1.149
0.403		0.314	1.425		1.257	1.227		5.141
0.114		0.545	2.394		2.184	0.742		3.485
0.356		0.047	2.532		2.493	1.49		3.992
0.49		0.211	3.726		2.211	1.547		4.926
0.124		0.164	2.826		1.62	0.107		0.607
0.25		0.08	6.723		3.915	3.717		8.77
0.069		0.088	2.304		3.165	0.675		0.152
0.792		0.68	2.547		4.089	3.836		3.523
0.082		0.064	1.881		1.779	4.053		0.646
0.053		0.334	2.112		2.187	2.977		1.52
0.51		0.156	3.021		2.25	6.287		0.473
0.13		0.568	1.794		1.617	0.81		6.488
0.427		0.27	4.407		0.873	4.857		1.619
0.656		0.545	3.807		3.798	4.394		6.337
0.422		0.013	3.213		5.745	0.804		0.474
0.105		0.172	1.41		1.539	0.694		3.65
0.629		0.642	2.892		4.743	0.398		4.763
0.767		0.353	2.268		1.845	0.333		3.727
0.087		0.248	5.718		1.623	1.362		10.333
0.029		0.104	2.643		1.008	5.677		5.171
0.563		0.97	2.184		3.777	1.677		4.633
0.378		0.456	3.285		4.947	1.521		1.891
0.517		0.935	2.403		4.47	2.814		2.645
0.041		0.299	3.159		4.257	1.492		2.958
0.319		0.127	3.006		6.435	2.193		1.897
0.525		0.238	14.586		0.648	0.463		3.263
0.209		0.217	7.332		1.335	4.5		1.785
0.125		0.148	2.922		3.561	0.634		4.732
0.42		0.537	8.4		3.06	2.029		5.279
1.061		0.596	2.715		2.655	2.666		4.054
0.156		0.614	6.111		1.671	0.752		0.604
0.257		0.603	2.76		2.64	3.721		1.417
0.614		0.831	1.77		1.86	3.537		3
0.48		0.449	3.117		1.314	1.067		2.21
1.001		0.178	2.238		8.358	2.278		0.495
0.104		0.278	2.445		2.085	0.556		2.493
0.35		0.562	3.951		1.503	4.337		2.316
0.147		0.555	4.128		2.712	2.443		2.055
0.099		0.202	1.719		1.011	4.855		2.302
0.053		0.241	6.255		2.202	2.282		1.918
0.303		0.503	4.149		2.076	2.369		4.044
0.265		0.128	2.214		1.332	0.848		1.253
0.52		0.54	3.003		4.014	4.092		2.622
0.571		0.322	1.449		3.984	1.194		1.5
0.317		0.29	3.501		3.153	2.476		5.045
0.483		0.459	5.679		2.382	5.492		2.399
0.267		0.653	1.605		0.984	3.595		3.143
0.122		0.352	5.208		5.01	4.966		2.662
0.493		0.867	3.117		2.046	4.259		1.765
0.164		0.233	2.001		1.578	0.418		3.435
0.114		0.823	3.654		7.713	1.746		4.055
0.738		0.24	2.295		2.718	2.209		0.367
0.1		0.079	1.605		4.782	1.202		3.198
0.638		0.498	2.34		1.923	1.173		2.03
0.118		0.399	2.631		3.411	3.101		1.429
0.398		0.317	1.179		2.862	0.761		0.318
0.579		0.362	2.544		3.054	0.397		3.112
0.355		0.319	4.395		5.673	1.401		2.088
0.512		0.506	2.919		4.977	1.326		4.91
0.099		0.534	1.146		2.16	4.101		1.935
0.084		0.272	5.181		1.479	1.054		0.958
0.11		0.212	2.934		5.349	3.136		2.845
0.279		0.431	3.048		3.306	2.262		0.893
0.502		0.137	5.817		2.742	0.427		0.974
0.465		1.554	2.424		4.596	2.179		0.994
0.377		0.368	2.322		2.025	2.761		1.135
0.45		0.528	1.515		3.279	0.619		1.414
0.357		0.254	3.222		6.024	2.771		6.895
0.246		0.373	1.506		2.001	0.956		2.727
0.554		0.425	3.897		3.342	1.036		2.456
0.412		0.329	4.944		3.114	1.009		1.872
0.021		0.198	2.496		7.416	2.348		3.753
0.096		0.5	3.036		5.316	2.682		5.724
0.568		0.279	1.584		4.338	2.294		3.695
0.178		0.277	1.59		2.187	0.148		3.357
0.62		0.109	1.554		3.789	7.957		6.188
0.032		0.283	2.778		2.688	3.347		3.619
0.392		0.346	3.627		4.212	1.353		0.829
0.232		0.14	5.823		2.997	1.991		5.852
0.187		0.479	2.577		1.428	0.555		0.285
0.193		0.055	3.744		2.946	3.486		12.014
0.471		0.132	2.562		2.217	0.574		1.597
0.125		0.644	16.791		3.813	1.507		0.548
0.298		0.298	4.125		2.802	0.947		2.543
0.339		0.402	2.742		2.052	8.841		1.487
0.889		0.098	1.809		3.897	2.544		3.289
0.248		0.443	2.775		2.487	1.517		1.97
0.369		0.322	3.708		2.892	2.713		3.31
0.886		0.142	3.261		3.75	4.446		5.123
0.604		1.056	1.674		4.539	0.238		0.799
0.14		0.35	4.125		2.322	0.938		2.007
0.61		0.336	1.761		6.054	1.599		1.345
0.437		0.071	2.271		3.594	2.187		2.104
0.436		0.154	4.176		1.938	3.763		4.348
0.293		0.296	2.088		7.626	0.825		0.843
0.496		0.22	2.172		2.286	1.602		3.472
0.51		0.021	2.514		2.925	2.358		2.401
0.268		0.393	1.713		2.133	4.419		2.876
0.169		0.164	4.821		4.251	4.684		2.502
0.385		0.95	2.205		1.818	1.66		3.534
0.08		0.122	5.586		1.44	1.647		2.301
0.514		0.089	1.641		1.2	0.4		2.519
0.087		0.379	7.101		4.293	2.877		4.932
0.163		0.246	3.915		1.086	8.77		3.559
0.32		0.206	3.807		3.171	2.337		3.286
0.122		0.154	3.075		2.415	4.945		2.203
0.369		0.272	1.449		1.635	0.582		1.615
0.537		0.109	6.726		6.732	0.925		5.745
0.021		0.114	3.39		3.183	3.643		1.054
0.453		0.348	6.423		2.334	6.394		3.03
0.545		0.305	2.913		2.265	2.846		5.789
0.172		0.182	1.929		0.909	1.647		4.701
0.642		0.584	3.489		1.827	5.929		1.741
0.751		0.243	2.526		1.449	0.591		4.471
0.168		0.42	3.798		2.922	6.337		0.991
0.456		0.649	1.539		5.025	3.65		1.578
0.299		1.731	4.743		1.695	4.763		1.679
0.09		0.479	6.858		4.392	2.265		2.917
0.114		0.276	9.345		1.233	0.777		1.784
1.081		0.169	4.947		3.345	1.891		0.812
0.298		0.147	4.257		2.787	2.958		1.819
0.151		0.179	3.546		4.182	3.295		6.799
0.181		0.567	2.661		3.582	1.827		1.001
0.174		0.253	3.75		2.28	2.283		3.526
0.486		0.501	1.122		0.981	1.482		4.923
0.063		0.429	2.124		4.395	3.477		3.85
0.845		0.193	1.962		4.974	1.596		2.192
0.059		0.423	6.441		2.775	4.093		4.805
0.233		0.601	2.976		5.049	5.211		3.104
0.312		0.518	1.362		1.758	1.413		2.516
0.117		0.12	3.675		1.782	3.755		2.052
0.555		0.031	1.242		2.889	0.677		4.084
0.092		0.171	2.94		1.356	0.574		2.6
0.295		0.581	2.055		1.107	2.369		4.301
0.241		0.358	5.286		3.045	5.499		3.796
0.128		0.261	2.712		1.848	2.055		1.801
0.181		0.573	1.893		1.722	3.791		1.988
0.103		0.168	2.226		4.728	3.74		1.799
0.066		0.445	2.202		3.837	1.918		11.165
0.227		0.09	1.332		3.567	1.253		0.689
0.29		0.66	2.706		1.431	4.881		10.072
0.459		1.757	3.702		1.311	4.835		3.302
0.247		0.164	1.542		5.064	5.528		10.31
0.098		0.151	2.67		1.191	4.658		2.478
0.609		0.336	3.153		1.596	5.045		0.904
0.155		0.323	2.382		2.568	2.399		1.181
0.352		0.574	2.034		1.176	1.087		4.498
0.673		5.14	2.883		1.749	1.46		5.59
0.426		1.014	6.21		1.479	7.859		7.742
0.066		0.109	2.649		1.635	1.704		5.322
0.146		0.423	5.01		2.478	2.662		3.44
0.307		0.474	1.734		5.661	1.442		1.09
0.231		0.335	1.356		0.909	1.63		2.898
0.088		0.632	2.247		3.819	0.876		1.276
0.405		0.035	3.972		2.298	11.481		3.177
0.179		0.351	5.691		23.457	0.831		1.018
0.033		0.223	4.275		2.181	3.46		1.291
0.233		0.125	8.148		1.386	2.51		1.418
0.823		0.286	3.876		3.159	3.117		4.302
0.174		0.318	5.358		9.675	8.508		4.053
0.311		0.173	2.298		6.207	0.297		3.717
0.322		1.667	1.578		3.312	3.435		3.948
0.46		0.165	7.713		5.724	4.055		2.388
0.638		0.058	3.615		2.322	1.534		2.35
0.238		0.226	2.427		1.668	2.51		4.86
0.646		2.384	17.673		2.361	0.842		0.058
0.519		0.154	7.131		1.101	1.098		4.436
0.533		0.056	2.211		4.173	5.839		4.723
0.796		0.301	1.554		3.195	0.709		0.587
0.162		0.184	1.806		2.433	0.942		2.432
0.124		0.068	1.143		4.029	1.147		3.917
0.197		0.357	4.683		3.663	1.423		1.912
0.73		0.421	3.255		2.82	4.064		1.336
0.255		0.387	2.586		0.84	0.952		2.975
0.151		0.281	1.443		2.358	0.132		0.823
1.153		0.544	3.939		3.087	0.243		3.357
0.896		0.461	2.115		2.46	0.659		0.397
1.092		0.064	2.541		2.727	0.342		0.253
0.437		0.417	1.35		3.09	0.795		4.275
0.226		0.467	15.552		1.191	2.239		3.299
0.145		0.332	2.733		5.07	2.523		2.711
0.598		0.156	22.779		1.944	5.539		5.125
0.232		0.43	5.04		2.601	3.038		3.3
0.399		0.652	3.393		1.8	2.087		1.951
0.136		0.125	3.114		0.834	4.874		2.14
0.365		0.502	3.207		1.638	4.961		3.286
0.354		0.242	8.178		1.218	0.751		2.597
0.027		0.082	3.411		1.761	1.429		1.644
0.595		0.221	14.505		1.896	2.772		1.823
0.163		0.332	2.022		5.439	0.6		1.026
0.441		0.304	2.697		1.395	3.088		1.324
0.709		0.441	1.752		4.464	0.379		4.461
0.171		0.452	2.16		2.541	3.078		2.26
0.47		0.291	2.631		1.131	1.826		4.771
0.363		0.393	1.887		5.061	1.827		2.557
0.319		0.467	1.749		2.025	6.687		2.918
0.892		0.069	3.267		2.022	1.497		2.989
0.757		0.059	5.4		2.427	3.603		2.256
0.694		0.473	1.899		3.849	3.396		3.841
0.062		0.245	5.673		1.05	2.088		2.297
0.506		0.235	7.95		2.349	1.16		10.401
0.393		0.189	2.793		1.575	3.792		2.074
0.839		0.264	2.508		2.13	0.169		3.069
1.004		0.239	3.912		1.902	2.169		2.604
0.272		1.843	4.977		2.976	4.91		0.486
1.004		0.455	1.401		1.884	1.776		1.77
0.561		0.372	4.062		2.352	1.283		1.101
0.071		0.539	3.177		3.822	0.199		3.332
0.212		0.763	5.349		3.258	2.845		0.878
0.141		0.499	26.394		2.181	4.917		3.285
0.029		0.238	1.428		4.128	1.116		5.712
0.266		0.452	2.274		2.721	2.322		1.425
0.372		0.433	3.306		2.523	0.893		2.013
0.431		0.171	3.819		2.892	1.949		2.522
0.137		0.175	2.925		1.857	1.233		3.465
0.048		0.76	3.675		2.226	5.953		2.877
0.42		0.219	7.407		1.806	4.326		1.878
0.297		0.029	2.742		2.862	0.974		3.468
0.325		0.129	4.596		2.736	0.994		2.03
0.062		0.25	3.195		3.027	0.969		3.625
0.205		0.544	3.669		7.935	3.557		2.449
0.13		0.264	2.277		6.099	0.913		0.975
0.35		0.493	4.047		2.25	1.208		0.614
0.337		0.908	3.999		3.021	0.511		2.237
0.528		0.087	1.851		2.517	2.907		3.936
0.1		0.24	7.812		1.545	2.855		6.154
0.219		0.257	1.707		4.452	0.116		2.985
0.243		0.332	5.649		2.778	3.144		4.167
0.27		0.252	6.024		2.22	6.895		2.035
0.386		1.342	1.974		0.978	3.309		4.996
1.364		0.322	3.774		1.878	12.622		1.21
0.425		0.397	2.814		2.505	1.912		0.217
0.545		0.546	2.742		3.177	0.995		0.595
0.451		0.509	1.428		1.575	3.386		4.242
0.341		0.729	3.099		2.196	1.673		3.04
0.198		0.289	3.114		1.677	1.872		1.352
0.617		0.102	3.531		1.767	5.509		4.743
0.251		0.459	1.758		2.352	3.023		1.015
0.261		0.316	1.644		1.566	1.845		7.097
0.787		0.538	5.316		6.147	5.724		4.22
0.086		0.519	1.647		2.901	1.129		1.615
0.192		0.786	3.753		0.585	4.715		1.303
0.091		0.558	3.675		3.654	1.705		5.855
0.071		0.23	1.587		2.49	2.481		3.527
0.781		0.099	1.113		2.559	1.007		4.485
0.167		1.828	1.887		4.077	4.096		0.381
0.402		0.142	3.078		2.394	0.716		1.612
1.305		0.456	6.363		4.254	6.458		3.227
0.374		0.336	3.495		1.548	1.527		3.572
0.685		0.37	2.799		7.497	4.634		0.328
0.341		0.568	7.902		1.92	7.843		3.036
0.142		0.545	3.897		1.698	3.289		3.719
0.228		0.167	5.007		3.39	1.947		2.541
1.056		0.59	4.338		4.671	5.006		0.777
0.35		0.144	1.413		1.854	2.24		3.341
0.336		0.451	1.491		3.522	4.915		0.641
0.782		0.22	4.539		3.048	0.799		4.947
0.214		0.779	4.011		5.439	5.296		2.304
0.154		0.215	2.322		2.298	2.007		3.169
0.164		1.479	6.054		2.127	1.345		2.518
0.023		0.406	3.594		2.616	2.104		6.737
0.021		0.064	5.682		3.117	4.546		2.933
0.488		0.219	2.373		1.83	2.549		2.318
0.778		0.302	7.626		1.98	0.843		1.988
0.089		0.326	2.508		2.238	1.363		1.298
0.246		0.401	1.86		2.913	0.592		3.318
0.272			2.133		2.931	2.876		2.96
0.366			5.25		12.387	5.712		1.062
0.824			2.784		0.999	1.198		2.896
0.055			4.293			4.932
0.098			3.171			3.286
0.58			6.732			5.745
0.106			3.153			1.581
0.276			5.991			4.076
0.169			1.875			0.583
0.179			3.897			1.221
0.833			1.983			1.26
0.121			3.738			3.4
0.33			3.345			0.812
0.501			2.787			1.819
0.336			3.582			1.001
0.497			1.416			1.085
0.835			1.32			0.602
0.429			2.343			2.106
0.023			4.395			3.85
0.222			3.72			3.59
0.296			4.119			0.802
0.829			3.255			3.37
0.909			4.974			2.192
0.193			1.662			3.362
0.423			1.68			10.026
0.195			3.684			1.605
0.145			7.323			3.139
0.749			2.499			10.46
0.906			2.775			4.805
0.139			5.049			3.104
0.055			2.853			0.818
0.479			2.394			2.598
0.102			3.543			2.811
0.351			3.846			6.669
0.169			1.17			2.503
0.97			2.343			3.206
0.037			2.427			0.37
0.198			6.816			3.9
0.224			2.178			0.588
0.338			2.514			2.718
0.769			1.557			0.834
0.167			3.714			1.702
0.043			2.157			1.682
0.031			3.879			0.38
0.171			2.37			2.314
0.392			2.193			2.073
0.34			3.405			1.647
0.198			3.264			0.591
0.648			1.716			2.664
0.48			1.356			2.6
0.261			3.045			3.796
0.168			0.591			1.384
0.445			6.411			0.674
0.19			4.524			1.292
0.041			11.988			3.862
0.195			6.21			4.785
0.375			4.728			1.799
0.698			3.099			2.415
0.153			1.431			10.072
0.708			2.253			1.368
0.157			1.992			2.381
0.44			3.471			2.769
0.319			1.734			3.738
0.685			4.119			1.292
0.115			5.724			2.892
0.414			1.548			2.707
0.116			6.234			0.472
0.312			1.581			0.523
0.429			7.074			2.037
0.564			4.071			1.609
0.744			4.173			5.676
0.177			9.771			2.531
0.12			5.619			0.745
0.227			5.19			3.426
0.109			2.13			0.419
0.649			1.662			1.257
0.09			2.007			0.661
0.61			2.757			1.193
0.511			3.705			0.661
1.579			2.349			0.861
0.628			5.661			1.09
0.429			13.134			3.548
0.098			4.869			3.135
0.289			4.389			3.551
0.579			1.56			0.941
0.223			2.52			2.888
0.286			4.497			4.604
0.345			7.116			3.114
0.903			1.497			3.425
2.044			2.652			3.007
0.028			10.302			2.037
0.348			3.159			4.302
0.426			6.207			3.717
0.499			4.083			5.467
0.639			1.443			1.348
0.905			3.072			1.415
0.154			6.039			0.979
1.157			2.928			0.922
0.371			3.444			0.399
0.178			2.766			3.371
0.08			3.852			4.277
0.451			1.869			2.104
0.695			3.195			0.587
0.055			3.762			2.305
0.137			3.327			4.946
0.091			2.934			0.665
0.401			2.616			0.855
0.267			1.455			1.706
0.594			2.772			1.068
0.171			7.281			1.539
1.436			1.68			2.649
0.841			5.25			2.432
0.599			4.5			4.389
0.113			1.746			1.992
0.45			5.943			0.135
0.131			2.754			2.216
0.275			3.681			6.392
0.251			2.19			1.981
0.984			1.944			0.579
0.236			2.13			0.307
0.148			1.899			1.106
0.281			2.271			1.242
0.23			2.124			7.872
0.48			7.863			2.686
0.489			3.465			7.093
0.128			2.103			1.161
0.494			1.944			0.807
0.673			2.46			0.397
0.108			4.161			2.478
1.04			7.473			0.62
0.164			2.229			4.352
0.082			2.214			0.793
0.332			4.587			2.45
0.291			2.568			0.822
0.345			6.573			0.3
0.306			3.726			1.021
0.069			1.665			3.124
0.124			5.439			1.026
0.373			4.464			4.461
0.473			2.025			2.918
0.217			1.941			0.919
0.126			1.578			1.5
0.235			3.849			3.841
0.805			4.56			3.287
0.033			3.024			1.624
1.249			2.349			10.401
0.407			2.871			5.953
0.151			2.328			0.234
0.467			2.13			3.069
0.686			5.055			5.66
0.264			2.001			0.131
0.517			2.16			0.397
0.083			1.812			0.324
0.123			2.661			2.053
0.666			9.126			1.396
0.23			2.703			2.531
0.239			2.976			0.486
1.177			1.356			1.136
1.843			2.577			0.498
0.202			2.871			0.83
0.325			2.016			1.68
0.8			2.415			1.8
0.436			1.884			1.77
0.455			3.423			3.96
0.372			2.352			1.101
0.176			3.402			1.776
0.365			2.409			3.029
0.539			1.593			2.062
0.541			1.254			3.673
0.424			3.822			3.332
0.233			3.258			0.878
0.396			7.536			0.805
0.02			1.584			1.717
0.55			2.181			3.285
0.926			6.345			3.552
0.282			3.975			1.089
0.373			1.539			2.042
0.494			8.454			4.681
0.337			2.019			3.138
0.804			8.994			3.609
0.096			4.626			1.981
0.555			6.84			1.088
0.424			7.629			4.021
0.159			3.147			2.217
0.685			4.266			0.62
0.153			3.183			4.981
0.214			3.318			2.94
0.144			2.364			4.935
0.358			2.238			1.135
0.129			15.771			5.296
0.026			7.194			3.374
0.544			2.736			2.03
0.162			2.463			2.724
0.061			2.727			0.749
0.541			2.268			4.148
0.046			1.221			1.244
0.287			6.099			0.975
0.087			3.879			1.487
0.469			1.863			2.745
0.382			3.021			2.237
0.053			3.285			2.815
0.574			6.861			7.988
0.318			3.609			0.819
0.141			1.851			2.213
0.252			3.81			3.977
1.342			2.778			4.167
0.218			3.456			3.674
0.378			3.063			0.684
0.08			2.127			5.222
0.399			2.514			1.273
0.104			4.017			3.713
0.637			1.647			0.999
0.337			2.505			0.217
0.316			3.177			0.595
1.022			2.238			4.245
0.066			1.932			0.453
0.39			2.76			2.333
0.784			5.913			0.504
0.057			2.625			1.316
0.13			8.907			1.776
0.112			1.515			2.632
0.116			2.208			1.045
0.347			1.104			1.931
0.301			1.587			0.214
0.132			2.988			1.19
0.643			5.268			1.211
0.212			1.506			2.787
0.809			9.372			4.244
0.398			2.427			1.081
0.244			4.896			1.849
0.39			1.854			0.214
0.036			2.742			0.601
0.219			2.082			6.6
0.499			2.721			6.671
0.621			6.543			1.938
0.364			1.761			1.743
0.459			1.62			0.81
0.316			17.388			3.958
0.538			3.636			4.547
0.396			4.509			3.352
0.267			1.938			3.341
0.513			4.389			4.12
0.335			3.414			0.384
0.335			5.406			1.615
0.263			2.901			0.491
0.558			2.25			1.303
0.273			0.585			5.855
0.262			3.654			0.271
0.343			3.264			3.902
0.885			3.789			2.326
0.245			2.88			4.207
0.592			11.622			2.526
0.119			1.308			0.413
0.18			2.496			0.381
0.568			4.077			5.051
0.878			2.445			6.397
0.142			6.165			4.525
0.34			3.885			7.849
0.601			8.55			6.87
0.578			7.944			0.742
0.352			2.022			11.28
0.37			14.019			0.535
0.589			2.733			2.288
1.524			2.58			6.53
0.369			9.429			0.328
0.053			7.497			1.54
1.537			3.192			1.129
0.167			2.817			1.801
0.376			2.613			2.758
0.329			2.766			2.541
2.834			3.39			3.238
0.451			2.907			3.789
1.212			8.592			1.735
0.239			1.86			8.237
0.22			3.126			3.485
0.49			13.023			0.641
0.52			3.522			1.332
0.089			5.136			5.407
0.481			7.65			1.041
0.101			2.439			3.169
0.485			2.298			1.091
0.418			1.863			2.069
0.174			1.941			2.518
0.313			2.127			3.745
0.476			3.966			1.464
0.261			3.837			0.219
0.326			2.745			11.561
0.401			5.166			1.837
0.068			5.697			0.849
0.356			4.05			1.618
0.302			1.869			5.528
0.576			4.482			0.356
			6.309			1.756
			1.704			1.503
			2.388			1.062
			12.387			0.406
			2.271			0.119
			2.241			1.162
			3.48			2.976
			3.762			1.351
			2.574
