# Supplementary material for: Profiling stress-triggered RNA condensation with photocatalytic proximity labeling
Source: Nat Commun. 2023 Nov 15;14:7390. doi: 10.1038/s41467-023-43194-2 (PMC10651888; doi:10.1038/s41467-023-43194-2)
Supplement: Supplementary file 9 — Source Data File [file 41467_2023_43194_MOESM9_ESM.zip › Source Data File/Figure 6D.xlsx]

## Sheet: Sheet1
log2TE					unpaired Mann Whiney U test (two-sided)
basal	overlap	T3			exact p value
0.176754	-0.147637	0.329965		basal vs overlap	0.0199659
-0.11218	-1.3333	0.672188		basal vs T3	2.22002e-07
-0.199615	-1.06595	-0.147637		overlap vs T3	0.272109
0.298244	0.0327479	-0.462156
0.45355	0.91468	-1.3333
-0.147637	-0.589543	-1.83099
0.460897	-0.915041	-0.691028
1.23407	-0.768651	-0.595532
-1.72389	-0.714907	-1.20494
-0.828857	-0.665115	-1.27744
-0.632484	-2.47688	-1.43143
-0.872228	-1.32294	-1.13906
-0.852488	-0.839302	-1.06595
-0.215003	-0.772909	-1.46695
-1.3333	-0.475608	-0.564175
0.02539	0.875106	0.0327479
-0.89775	-0.096341	-0.965366
-2.34841	-0.418832	-0.082619
-0.770947	-0.694807	-3.40892
-0.0416191	-0.800665	-0.476951
0.230889	-1.07359	-0.747989
-0.735082	-0.756909	0.91468
1.58496	0.589287	0.0530652
0.803618	-0.959028	-0.543945
-0.50265	-0.375882	-0.754471
-0.751538	-1.70279	-1.11788
-1.06595	-0.415245	-0.589543
-0.436837	-0.642795	-1.90371
0.0327479	-1.00591	-0.6344
-1.09637	-1.61183	-1.27281
0.0684676	0.201372	-0.305348
0.0358363	-0.0777823	-0.144412
0.91468	-0.442272	0.354155
-0.00306793	-0.523231	-1.10387
0.158266	-0.535865	-2.62692
-0.0370442	-0.087663	-0.408513
-0.589543	-0.226955	-1.04353
-1.14882	0.731562	-0.915041
-0.654151	-0.679637	-0.849648
1.41741	-0.111653	-0.788671
-0.718454	-0.225015	-0.768651
0.366339	-0.650786	-0.725978
-0.563071	0.353659	-1.6299
0.0393487	-0.236296	0.330438
0.104471	0.0148917	-1.39606
-0.915041	0.90172	-2.0002
-0.768651	-0.753436	-0.714907
-0.0755071	-2.20034	-0.665115
-0.88694	0.579573	-2.47688
-0.653786	-0.407458	-1.46413
-0.693314	-2.01972	0.56246
2.3316	-1.25357	-1.55946
-1.10401	-1.91219	-0.562672
-0.714907	-0.426265	-1.32294
-0.665115	0.70102	-1.23458
-2.47688	0.162042	-0.463676
-0.457896	1.04956	-0.624676
-0.39526	-0.547656	-2.29322
-0.23418	-0.957006	-1.12023
-1.00677	-1.5713	0.0326589
-1.32729	-0.0729958	-0.263374
-0.276301	-1.35283	-1.87216
0.150651	-0.205329	-0.839302
-1.32294	-1.05161	-0.772909
-0.601142	-0.328509	-1.79435
-0.519534	-0.837457	0.226163
-1.38666	-0.563595	-0.475608
-0.0576728	-0.955724	0.482255
-0.520166	-0.292664	-1.7153
0.856956	-1.61663	-2.207
-2.60174	-1.18335	-0.633935
-0.0718952	-1.68798	-0.857176
1.00718	0.0233522	-1.17151
-0.130966	-1.47065	-0.86151
0.0954474	-0.856518	0.875106
-1.57719	-0.339801	-0.793087
0.432307	0.164891	-0.096341
-1.20124	-0.888219	-0.717732
-1.3248	-0.409703	-0.439689
1.57736	-2.00409	-0.752733
-0.783674	-0.0804142	-0.418832
0.00692891	0.725195	-0.886069
-0.975057	-1.36842	-0.694807
1.37598	-1.84189	-0.800665
0.770599	-1.43828	-1.93943
1.08989	0.106647	-1.07359
-0.839302	0.109735	-0.756909
-0.772909	-0.566224	-0.450197
0.476753	-0.963421	0.177194
-0.217311	-0.20612	-0.598074
-0.475608	-0.0540219	-0.383463
0.26896	-1.93748	0.589287
-0.0494212	-0.887487	-0.427125
0.0444275	-0.957927	-0.959028
-0.251462	-0.138691	-0.375882
-1.30413	-1.00732	0.683133
0.875106	-1.15132	0.568059
-0.096341	-1.00994	-1.70279
0.205844	0.0827309	-0.415245
-0.411222	-1.08392	-0.511468
-0.70629	-0.471318	-0.642795
-0.444657	0.474231	1.46276
0.921288	-0.299092	-1.73552
0.793365	-0.129176	-1.00591
1.14698	-0.661047	-0.959318
-0.562285	-0.885722	-1.61183
-0.924007	-0.874469	-0.900329
2.43407	1.02415	-2.00497
-1.34302	-0.271022	-1.8924
-1.24551	-0.72024	-1.11276
-0.874565	-0.0376889	-0.666356
0.226737	-1.33296	0.201372
-0.418832	-1.00461	-0.48771
-0.857396	-0.114852	-1.40919
-0.763756	-0.386976	-1.63201
-0.66284	0.507629	-0.0777823
0.154808	-0.478459	-0.442272
-0.138103	-0.688641	-0.160888
-0.694807	-1.28011	-0.523231
-0.800665	-1.46073	-0.227044
-1.81293	-0.32168	1.20136
-1.07359	0.444462	-1.0821
0.239593	0.324669	-0.535865
-0.0383308	-0.744866	-0.087663
0.660432		0.0609448
-0.756909		-0.307711
-0.678381		-0.592316
0.234687		-0.226955
0.249241		0.731562
-0.176939		-0.679637
-0.640135		-0.111653
0.589287		-1.09262
-0.788763		-0.258644
-1.86022		-0.183592
0.740706		0.189892
-0.805796		-0.159786
0.3544		-0.225015
0.573257		-0.650786
0.274895		-0.473846
-0.997864		-1.3904
0.394239		0.350955
-0.712019		-1.40191
-0.0515671		1.12342
0.219508		0.193036
-0.109463		-0.288658
-0.417103		0.353659
-0.670886		-0.236296
-0.265045		0.0148917
-0.959028		0.672493
-0.375882		-0.0183785
-0.00603665		0.90172
0.495376		-1.31054
-1.70279		-0.72746
0.487767		-0.308171
-0.415245		0.115894
-0.263881		-0.218768
-0.625692		-0.768208
-0.670706		-0.511422
0.210723		-0.272394
-0.398418		-0.753436
-1.37073		-1.66967
1.20978		-1.15871
-0.642795		-0.245975
-0.443301		-0.243737
-1.15066		-2.56322
-2.3146		-0.452804
-0.457256		-0.436595
-1.53801		-2.20034
-1.00591		-1.6742
0.22495		0.579573
0.875889		-0.407458
1.47079		-0.21901
-1.61183		-0.145898
-1.78645		-0.512984
-0.807417		-2.95704
-0.972037		-2.01972
-1.50031		-2.83957
-0.769753		-1.25357
-0.397932		-2.18126
-1.32812		0.854224
-1.7756		0.294399
-1.04283		-0.609671
0.3538		-0.687281
-1.81961		-0.849364
0.202343		-0.37963
0.703219		0.894043
-1.11663		-0.103483
0.705446		-1.67734
0.201372		0.619523
-0.885945		-0.331286
-0.514896		-1.91219
-0.640458		-0.636457
-0.181356		-0.426265
0.927515		0.573504
-0.970155		0.70102
-0.767164		-0.655722
-0.565832		-2.11992
-0.0777823		0.162042
0.325585		1.04956
-0.442272		1.11766
0.0103547		-0.547656
0.739968		-0.773013
0.271012		-0.957006
0.0208491		-1.5713
0.564446		-0.923312
-0.523231		-1.6654
-0.804385		1.55926
0.31482		-0.0729958
-0.535865		-0.435943
-0.087663		-2.45399
0.993367		-1.35283
-0.438158		-0.205329
0.0917925		-0.226995
-0.226955		-0.101544
0.731562		-1.05161
-0.446867		-0.328509
-1.28179		-0.837457
-0.679637		-0.563595
-0.883527		-1.6544
-0.111653		-1.7047
-0.189761		-0.955724
0.869993		0.257173
-0.914444		-0.221356
-0.13978		-0.292664
-0.91889		-1.41944
-1.03385		-1.61663
-0.511938		-1.59397
-0.193119		-0.642559
1.33161		-0.336265
0.61643		-0.167919
1.70398		0.352136
-0.225015		-0.913024
-0.417516		-1.1764
-0.650786		-2.26685
0.189945		-0.883875
0.0133214		-0.400466
0.000804402		0.00376502
-2.109		-1.18335
-1.20479		-0.711293
0.216845		-1.60216
0.0859854		-1.12258
-0.473842		-1.68798
-0.923274		0.0233522
-1.89026		-1.47065
0.1495		-0.856518
-1.00485		-1.20163
0.353659		-0.339801
-0.236296		-0.654833
0.0148917		0.164891
0.464249		-1.37318
0.454032		-0.0788554
0.90172		-0.996712
0.554409		0.281576
-0.406154		-0.888219
-0.0406769		0.606837
-0.859205		-0.409703
-0.445341		-0.178261
-2.37858		-0.340726
-0.753436		-2.00409
-0.822011		-0.749376
-1.06101		-0.882694
0.248067		-1.20003
-1.78132		-2.29615
0.981141		-0.718257
-1.30261		-1.18364
0.812955		-1.00347
-2.364		-0.804163
-1.26414		0.206981
0.600367		-0.826579
-2.20034		0.572556
0.579573		-0.0804142
-0.407458		0.725195
0.462552		-1.23003
-2.19238		-1.36842
-2.01972		0.1398
-1.25357		-0.345644
-0.699311		-1.84189
-0.596626		-1.43828
0.255202		0.106647
-0.818974		0.109735
-0.256775		-1.20914
-1.12636		-1.57683
-1.21651		-1.20967
0.846408		-0.566224
-0.529328		-1.07954
0.775378		-0.963421
-1.05487		-0.583562
0.85923		-0.615696
-0.892222		-0.20612
-1.91219		-1.45763
1.61085		-0.21078
-0.337671		-0.0540219
-0.426265		0.877939
0.70102		-1.9709
-0.271981		-0.635677
-0.072101		-0.417889
0.0619423		-1.36363
-0.219668		-0.477391
0.162042		-0.763335
1.04956		-0.0340756
0.976396		-0.351776
-1.14204		0.814871
-0.547531		-1.93748
-0.264897		-0.453807
-0.547656		-1.16585
1.61068		-0.500074
0.710495		-3.02604
0.307249		-1.29886
-1.07396		-0.53952
0.395664		-0.887487
-0.51426		-1.63903
-2.18073		-0.957927
-0.484517		-0.63634
-1.60722		-1.84355
-0.330699		-0.447952
-0.957006		-1.25206
-1.5713		-0.556456
-0.382533		-0.504957
-0.0383099		-0.599167
-0.957088		-0.138691
-1.65405		-0.105859
-0.395171		-1.35611
0.358572		-0.357393
-0.0970674		-0.885717
-0.774233		-0.71466
-1.07735		-1.96669
-5.31006		-0.829115
0.530698		-1.00732
2.56179		-1.14878
0.613076		-1.9662
-0.13417		0.225138
-0.560191		-1.78863
-0.208987		-0.920273
-0.996923		-0.4629
1.15794		-0.277642
-2.96795		0.723633
0.150215		-0.911497
0.546395		-0.255534
-0.452605		-0.259363
-2.27291		-1.15132
-3.35435		0.715558
-0.0729958		-1.00994
-1.9565		-0.540568
0.0365058		0.813095
-0.0116161		-2.45675
-0.813269		0.0827309
-0.42689		-2.07206
-0.950891		-0.445362
0.540669		-1.08392
0.0359504		0.222558
-0.981776		-0.471318
1.45245		-0.29464
-0.566347		0.474231
-1.35283		0.000810275
-0.848934		-0.299092
-0.874119		-0.129176
-1.10391		-0.661047
0.0451677		-0.885722
-0.461441		-0.874469
-0.205329		1.02415
0.742387		-1.64333
-0.188123		1.27257
0.799149		0.0785691
-1.05161		-0.121887
-0.343639		-0.229868
1.12456		-0.358163
-0.531429		0.996721
-0.328509		-0.00706073
-0.922533		-0.271022
-0.274212		-0.625193
-1.55651		-1.8706
0.712622		-0.72024
-0.837457		-0.093406
-0.563595		-0.0376889
-1.68035		-1.18159
-1.27594		-0.184236
-0.13064		-2.56001
0.431096		-1.33296
0.563443		-0.582231
0.691489		3.48618
-1.33749		-1.27513
0.393128		-1.00461
-0.955724		-0.114852
0.418999		0.469886
-0.521187		-0.379721
-6.75696		-0.851306
0.838249		-0.644379
0.887125		-0.526876
0.686933		-0.266632
-0.292664		-2.25209
-0.234308		-0.386976
-0.00368035		0.507629
0.888697		-0.478459
-1.61663		-1.73295
-0.101716		-1.93622
-0.883408		-0.688641
-0.70009		-0.579592
-0.76722		-2.54877
-0.155651		-0.218428
-0.0966538		-1.28011
-0.727063		-0.0284167
-0.298996		-1.65613
-0.173265		-1.46073
-1.18142		-1.41015
-2.07077		-0.990255
-1.18335		-0.32168
-0.151462		-0.879739
-0.458291		-0.616914
0.600804		0.444462
0.199798		0.324669
-1.68798		-1.7232
-1.52906		-0.400397
0.0233522		0.0268637
-1.47065		-0.485427
-0.856518		-1.73039
-1.63601		-1.50606
-0.235725		-1.62873
-0.339801		-0.744866
-1.04718		2.24027
0.164891
-1.65923
-0.599528
-0.888219
-0.409703
-2.00409
-0.534576
-0.726754
0.209923
-0.254383
0.0370118
0.390755
-0.0804142
0.725195
-1.36842
0.656473
0.247811
1.5661
-1.84189
-2.54448
-1.51254
-1.1117
-1.43828
-0.118679
-0.581715
-1.27955
-2.08518
0.812424
0.106647
0.109735
-0.492613
-1.18766
1.1225
-0.33931
-0.610539
-0.797558
-2.01101
0.436323
-0.548952
0.296056
-0.399676
0.0595737
-0.747034
-0.467588
-0.758964
-1.17356
0.521655
-0.880273
-0.566224
-0.963421
-0.141356
-0.233023
-0.634685
0.50564
-0.20612
-0.0713485
-0.0540219
0.162475
-0.68281
-0.560043
0.485914
0.351138
-1.5171
0.242384
-0.851345
0.50226
0.0609052
-0.0701232
-0.697126
-0.965267
-1.63097
-1.71267
-0.870614
-0.0669584
-0.930182
0.209762
-1.44605
-0.969868
-1.93748
-0.998585
0.0477406
-1.08703
-0.199938
1.09282
-0.844761
-1.72343
-0.676273
-0.0728638
-1.441
-0.887487
-0.957927
-0.489319
-0.0137401
0.254393
-0.882797
-1.16905
0.625982
0.622983
0.319037
-0.169789
-0.138691
-1.77056
-0.136462
0.280709
0.760099
0.164656
-0.979985
0.136113
-0.886595
-2.04877
1.81135
-1.72581
0.204082
-0.605977
1.71823
0.353364
-0.523814
0.425203
1.42183
-0.96478
-2.30658
-0.858451
-1.30338
-1.00732
-1.14529
-1.40193
-0.938457
-0.720124
0.333468
-0.809238
-0.328105
0.640146
-1.15132
-1.00994
0.0827309
-0.566951
0.578858
-1.08392
-0.11078
0.856137
-0.471318
0.10624
0.315738
0.474231
-1.6266
0.258632
0.10301
0.984376
0.0213963
-0.14367
-0.360409
-0.299092
1.42204
-0.199887
-1.08531
-0.498432
-0.129176
-0.291015
-0.661047
-0.745348
0.840667
0.156119
0.349598
-0.885722
-0.874469
0.639371
0.237143
1.02415
-2.06256
-1.21803
0.0836699
-2.03444
0.0729759
-2.00401
-1.83315
-1.3405
-2.29192
0.841248
-1.10501
-0.3664
-1.16844
-0.313991
2.26841
-1.52362
-2.19704
-0.271022
-0.823507
-0.127049
0.83223
0.733489
-0.72024
-0.643676
-0.54157
-0.0376889
0.451588
-0.780479
0.796655
0.531018
-1.72406
-1.33296
-1.03575
-0.660851
-0.86384
-0.266515
-0.265972
0.619722
-1.00461
-0.114852
-0.320514
-0.100984
-0.708911
-0.151249
0.592563
-1.50194
0.720611
-0.158868
1.92799
-0.431112
-0.340781
-0.719892
0.156301
-0.310956
0.291302
-1.22671
-1.24163
0.249175
-0.0449708
-0.107614
0.0954803
-0.0245223
-1.58496
-0.222214
-0.566673
0.710023
-1.23976
-1.81501
-1.91987
-0.386976
0.320864
0.507629
-0.478459
1.34599
-1.50915
-0.189066
-0.873284
0.561206
-0.0102866
-0.688641
-0.978716
-0.600593
0.961622
-1.46131
0.165301
0.289804
-1.95432
0.119861
1.07276
-1.88992
-1.28011
0.429549
-0.544203
-0.326064
-1.46073
-0.758819
-1.50496
1.44517
-1.0332
-2.67185
-0.32168
-1.58496
-1.22616
1.19434
0.444462
-1.15331
0.324669
-0.565267
-0.805832
-1.18119
1.60059
-1.72801
-1.14192
-1.00402
-0.827882
-1.0272
0.287402
-0.744866
0.239106
-0.359651
-1.1833
0.24981
0.388652
