# Supplementary material for: Profiling stress-triggered RNA condensation with photocatalytic proximity labeling
Source: Nat Commun. 2023 Nov 15;14:7390. doi: 10.1038/s41467-023-43194-2 (PMC10651888; doi:10.1038/s41467-023-43194-2)
Supplement: Supplementary file 9 — Source Data File [file 41467_2023_43194_MOESM9_ESM.zip › Source Data File/Supplementary Figure 11.xlsx]

## Sheet: Sheet1
Ratio (SG/Whole cell)
PLXNB2	PKD1	MT-ND4
0.01885	0.0379056	0.00148908
0.0288	0.0178825	0.00010013
0.023002	0	0.0211967
0.053219	0.041633	0.00569615
0.037071	0.0779297	0.0121759
0.030112	0.100926	0.000954442
0.106968	0.0573794	0.0174074
0.029955	0.00642398	0.0982213
0.030654	0.00140928	0.00472443
0.16632	0.032308	0.00487782
0.032038	0.0152035	0.00281821
0.052904	0.0366338	0.00328515
0.033267	0.00505741	0
0.059505	0.0110206	0.00652514
0.041635	0.0119993	0
0.035972	0.0065064	0.00103675
0.041966	0.0110206	0.00152801
0.036649	0.0253034	0.00124103
0.084278	0.0469379	0.0049277
0.048831	0.0700495	0
