# Supplementary material for: Profiling stress-triggered RNA condensation with photocatalytic proximity labeling
Source: Nat Commun. 2023 Nov 15;14:7390. doi: 10.1038/s41467-023-43194-2 (PMC10651888; doi:10.1038/s41467-023-43194-2)
Supplement: Supplementary file 9 — Source Data File [file 41467_2023_43194_MOESM9_ESM.zip › Source Data File/Supplementary Figure 12.xlsx]

## Sheet: Sheet1
log2TE				Transcrip length (kb)				AU content (%)
SG-excluded	Neither	SG-proximal		SG-excluded	Neither	SG-proximal		SG-excluded	Neither	SG-proximal		unpaired Mann Whitney U test (two-sided)
0.86287	-0.359309	0.0470902		1.878	3.796	3.813		52.21	59.6	59.84	log2TE	exact p value
-1.6632	1.0893	0.329965		3.397	1.339	3.811		60.55	59.2	60	SG-proximal vs SG-excluded	0.0413963
-3.24527	-1.3396	0.176754		14.138	1.161	5.205		36.9	60.15	49.55	SG-proximal vs Neither	0.715325
-1.22988	-0.371247	-0.0282026		5.35	6.364	2.756		46.72	59.86	57.29	SG-excluded vs Neither	0.0691234
0.522227	-0.194324	-0.11218		5.988	4.355	3.059		47.76	60.78	60.84
0.631727	0.0470902	0.672188		3.686	2.729	3.702		55.36	47.03	62.43	length	exact p value
1.18982	0.329965	0.926548		5.587	6.985	3.745		59.26	64.8	61.37	SG-proximal vs SG-excluded	1.774e-11
0.440212	0.609327	-2.60033		6.393	2.356	3.907		60.91	60.31	63.28	SG-proximal vs Neither	< 2.2E-16
0.440781	-0.477838	0.396951		4.325	6.016	4.018		60.25	55.91	60.6	SG-excluded vs Neither	0.8251
0.996582	0.176754	0.134938		5.038	5.481	5.497		53.06	55	57.6
-3.19172	0.860434	-0.788024		15.431	4.651	4.508		60.37	63.94	55.22	AU content	exact p value
0.970944	-1.60266	2.05327		1.621	3.802	2.151		49.23	42.26	61.82	SG-proximal vs SG-excluded	< 2.2E-16
-1.92279	-2.36492	-1.38721		1.681	6.132	5.229		36.95	63.41	57.88	SG-proximal vs Neither	< 2.2E-16
-2.17976	-0.29237	0.432546		5.736	6.081	7.028		44	63.23	64.47	SG-excluded vs Neither	4.839e-07
-2.06471	-1.72756	3.20553		3.261	3.21	1.556		51.53	60.09	48.96
-1.75346	-0.927244	0.02539		2.378	4.762	5.548		43.32	63.52	53.66
-1.73085	0.678072	-0.885238		0.878	2.826	5.154		44.04	54.83	54.3
1.5645	-0.973832	-0.304855		2.495	1.157	1.894		60	46.08	59.62
-1.14155	-0.0225867	-0.669436		4.516	2.213	4.787		48.29	55.83	62.12
1.26089	-1.20517	-1.23017		6.987	1.245	4.362		58.42	52.61	63.1
-1.67499	2.60153	-0.691028		4.701	8.031	2.925		49.5	56.08	47.46
-0.408674	-0.447083	-0.883267		0.637	3.135	4.273		43.22	52.2	60.25
-0.808265	-0.0282026	-1.52729		8.008	3.147	5.067		39.33	61.39	62.44
-2.82443	-0.46464	-1.20494		3.458	9.501	4.368		50.42	57.97	58.62
0.628457	-1.49228	1.87705		3.044	2.991	6.897		56.32	44.35	62.69
2.15212	0.82415	0.701809		2.049	4.109	5.212		56.93	46.31	60.02
-0.562045	-1.58316	-1.43143		2.223	2.733	2.878		52.78	52	57.93
-0.668891	-1.13894	-1.97454		1.379	2.065	1.866		37.86	42.43	63.52
-0.231243	-0.593441	-0.000753366		1.095	5.331	5.331		46.33	63.44	65.06
1.13364	-1.46949	-0.943473		15.428	4.732	5.922		63.87	40.04	55.92
-1.31928	1.14568	-1.465		14.219	2.458	7.378		61.36	59.7	55.79
1.30426	0.372841	-0.842804		4.72	2.889	2.139		39.97	40.61	61.19
0.5932	1.0171	-1.06595		3.253	6.644	5.365		40.54	61.94	58.63
1.56161	0.61891	0.0425047		8.072	5.928	3.56		38.01	57.69	48.84
3.21933	0.225077	0.0327479		0.997	14.672	5.376		44.48	55.65	58.14
-1.06813	-0.0796172	-0.965366		2.732	7.69	1.733		47.17	63.4	62.01
-0.813299	-0.22708	-0.082619		3.339	2.974	7.995		43.99	61.03	58.55
0.393446	0.110455	-0.102952		2.389	5.616	2.499		49.05	55.55	61.37
2.09744	-0.11218	-0.181055		11.034	3.85	6.741		45.25	59.64	62.77
1.78111	-2.67192	0.538023		4.78	7.638	3.558		41.71	59.87	56.71
0.567827	-0.531581	-0.747989		1.391	1.509	2.891		41.68	43.5	56.46
0.572661	0.672188	-0.989229		2.48	10.309	3.409		45.74	48.45	61.75
1.22624	0.434403	0.482468		5.51	2.121	4.192		49.75	49.84	63.15
0.0917925	1.08789	-0.933149		4.734	7.094	6.773		45.74	41.61	62.35
-0.713253	-0.199615	-0.0577812		0.809	3.586	5.092		42.23	53.68	57.87
1.13494	-0.281644	-0.359717		5.62	5.668	2.668		47.12	58.91	62.72
-0.421243	-0.0967954	0.91468		6.727	3.732	4.411		41.53	48.44	57.68
-2.4742	-1.41097	-0.00306793		0.777	4.324	4.874		53.46	55.86	60.19
-1.06764	0.298244	-0.754471		1.875	3.898	3.831		39.39	42.83	55.85
-3.26865	0.45355	-1.13284		12.167	5.736	2.365		43.6	65.17	60.8
-0.334347	1.1412	0.448062		4.394	1.634	4.108		51.96	37.44	59.81
0.0952805	0.487128	-0.589543		17.064	4.219	5.118		46.16	39.07	57.6
1.14675	1.58496	-1.90371		9.082	0.885	2.315		61.86	51.2	46.51
3.915	1.47319	0.147479		7.964	3.576	4.432		62.46	63.93	56.28
0.5603	0	-1.27281		4.757	2.033	6.067		50.45	58.67	60.05
0.647567	-0.147637	-0.305348		2.315	2.896	3.636		49.67	42.19	51.9
0.769199	-0.0512947	-2.69006		3.034	5.811	6.251		53.6	62.27	62.58
1.94753	0.475733	-1.71995		8.362	2.876	4.738		58.5	45.38	61.67
3.41246	0.0721899	0.107098		1.436	3.192	9.248		56.35	60.24	59.5
-2.90021	-0.741024	-0.232255		3.08	2.899	6.122		50.1	60.85	61.42
1.29731	0.926548	-2.62692		5.144	5.801	8.323		43.49	61.34	57.27
0.0700034	-0.761276	0.0945379		2.235	4.965	3.922		51.49	44.2	63.29
2.55713	-0.733081	-0.0951357		0.95	3.696	4.683		58.3	64.8	59.98
3.18735	-1.2728	0.366339		0.903	2.277	4.121		40.95	57.01	55.85
-0.14567	-0.22393	-0.284839		0.868	3.018	6.333		28.93	44.86	60.13
0.540772	-0.0590355	0.201869		3.425	1.386	6.478		47.4	40.65	60.31
-2.22223	-2.19004	-0.408513		1.346	5.348	3.022		45.86	44.84	43.97
0.40439	0.86287	-1.04353		0.901	3.998	6.165		47.75	63.06	59.5
-1.1416	-0.500764	-0.521079		1.464	1.274	6.885		51.67	46.75	64.76
0.936305	-1.84299	-0.768651		1.918	2.278	4.332		45.86	58.99	59.76
-0.566891	-3.27565	-2.00705		1.686	2.295	3.297		41.77	44.78	60.47
-2.7656	-1.35867	-0.73441		1.044	0.932	1.58		40.9	44.96	58.51
-0.839384	1.74366	-0.725978		1.528	5.618	4.587		47.05	54.19	56.41
-1.10242	0.415037	-1.89359		6.078	2.707	10.027		43.07	48.39	54.66
0.537918	-2.33943	-1.36551		5.872	10.663	3.856		44.72	64.49	62.91
2.17232	0.811097	-1.03605		1.849	8.4	7.766		42.1	52.77	63.45
0.45103	-1.61675	-2.0002		8.471	4.37	3.128		44	63.43	60.72
-6.02749	0.766741	-0.714907		11.426	3.311	4.369		38.11	58.92	54.59
0.503521	-0.123631	-0.665115		2.642	2.722	4.122		50.95	60.11	59.81
0.0300565	-0.410788	-2.47688		2.026	2.182	5.897		40.32	55.59	60.72
-4.28616	-2.04182	0.660428		14.094	3.456	10.384		63.35	38.94	58.28
-0.127147	-1.08523	-1.55946		4.106	5.771	6.215		57.75	45.32	53.64
-0.817393	0.460897	-0.562672		4.814	0.895	3.56		55.82	47.29	60.79
-0.496682	-1.95641	-0.989583		8.565	3.446	3.136		54.07	57.15	59.55
1.67789	-0.942572	-1.53448		1.692	10.803	3.681		41.51	54.99	63.45
-0.423637	-2.97888	-1.56374		1.976	7.483	3.36		55.56	42.16	61.14
-2.17234	0.786558	-1.32294		0.738	3.215	2.433		49.7	44.87	61.9
-1.11358	0.405192	-1.23458		6.269	2.568	6.496		64.08	59.5	60.43
-0.589516	-0.073451	-0.519534		4.485	4.44	5.345		61.33	63.61	56.86
-1.81292	-0.86952	-0.0576728		0.785	2.356	5.905		43.78	45.32	60.09
1.21383	-0.0467024	0.306302		3.657	3.175	10.589		56.06	62.57	64.03
0.254873	0.236924	-0.727264		1.962	4.02	5.24		52.62	61.4	47.55
-5.46661	-2.60033	-1.12638		1.256	6.874	4.391		54.44	62.54	52.32
-0.393525	-1.6632	-1.16523		5.877	4.153	5.317		62.26	35.19	64.05
-1.2645	-1.07587	-0.540996		2.792	6.054	4.035		50.85	63.93	57.34
-0.510177	-0.706394	-0.0718952		2.464	3.342	3.928		44.44	58.57	55.78
-0.0935741	1.23407	1.13678		16.064	14.736	5.111		53.55	64.28	57.53
1.21419	-1.72389	-0.624676		1.548	3.503	5.552		42.54	61.64	62.37
0.572264	-1.14202	-0.130966		2.377	5.213	4.473		45.25	49.54	61.06
0.812114	-0.828857	-1.57719		0.808	3.44	9.93		45.66	43.33	54.46
-1.51047	0.396951	-0.119385		1.133	5.479	3.349		46.95	47.36	50.61
-4.57289	0.232752	-0.619857		2.312	7.558	4.539		46.6	59.23	60.28
0.661335	0.930759	-0.2988		14.327	4.03	3.622		43.91	61.21	49.27
2.46099	0.134938	-0.304639		5.889	3.333	10.763		57.11	45.17	60.54
0.36973	1.03449	0.621488		4.125	3.825	2.993		56.78	61.73	58.24
-0.215321	-2.99302	2.42089		3.685	2.958	4.538		61.84	59.83	48.52
0.579139	0.227069	-0.783674		2.117	2.465	3.615		52.6	39.76	59.9
0.693143	-2.61644	-0.263374		9.496	1.792	6.828		63.65	44.68	54.03
0.584963	-0.0819773	0.318051		7.686	4.497	5.521		57.17	42.14	62.67
-2.43558	-0.298015	-0.975057		8.532	4.434	1.744		59.3	51.53	55.95
-0.837277	-0.598078	-0.0790716		1.388	4.553	3.095		47.7	42.08	57.69
-0.809238	1.09163	-1.87216		2.534	1.287	2.244		45.57	51.64	55.94
-2.45675	-3	-0.473511		1.697	4.583	4.004		60.77	50.03	57.35
1.6545	-0.516398	0.294725		3.745	4.923	3.736		49.3	50	59.72
-0.0171314	-0.527866	-0.839302		2.641	3.088	2.234		35.3	55.46	52.68
0.46149	-0.175294	-0.00860502		9.353	3.981	4.04		64.5	41.29	53.5
-0.542396	-0.632484	-1.22672		26.925	5.702	4.865		46.13	60.07	40.41
-5.07919	-0.730539	0.226163		2.081	1.239	5.389		50.87	60.2	64.85
-0.221855	0.983559	0.671076		8.475	3.83	6.141		49.32	52.91	62.97
-1.29997	1.24506	-0.475608		2.493	5.796	0.922		41.68	46.3	59.29
0.831729	-0.872228	-0.0494212		2.337	3.539	7.018		36.77	42.95	50.58
1.1011	-1.49668	-0.325085		1.041	8.138	2.604		39.11	43.17	63.51
0.237143	-1.04196	0.482255		5.254	1.678	3.821		47.09	39.88	58.28
0.922853	-0.788024	-0.395322		0.88	2.304	5.772		46.18	50.49	55.79
-0.666734	-1.94322	-0.881494		4.334	11.169	3.761		43.24	55.02	60.54
-3.88355	2.05327	-0.719924		2.103	2.88	5.981		56.84	60.31	59.44
-1.27615	0.741932	-0.633935		3.073	3.622	2.817		55.37	53.23	60.51
-6.61471	-0.852488	-0.857176		4.799	9.272	4.457		62.7	60.82	61.4
-0.247928	-2.83219	-1.17151		3.119	6.74	2.825		51.03	63.7	61.93
-2.80172	-1.54165	-0.86151		6.959	3.849	3.51		36.46	60.41	52.75
1.05399	-0.157791	0.875106		7.677	5.884	2.172		61.75	41.6	63.64
3.68893	-0.749677	-1.41733		1.006	3.345	6.621		48.81	47.74	62.78
-8.12993	2.65914	0.443213		3.536	5.198	6.875		49.72	62.35	58.88
-0.0603505	-1.24832	-1.81431		4.282	0.703	5.397		42.15	51.91	58.67
-1.07179	1.36591	-0.096341		4.498	6.065	11.183		44.05	54.4	62.75
-2.19791	-0.70044	-0.411222		1.844	2.7	10.604		45.21	48.22	63.54
-3.53447	-3.24527	-0.0426767		9.353	1.173	7.497		47.14	59.45	63.38
-3.42146	0.973365	-0.439689		5.772	2.608	3.388		47.84	44.23	62.52
-6.43962	-0.215003	-2.4756		1.229	0.774	14.786		49.58	54.7	58.47
-1.17186	-0.268489	-0.143989		4.443	2.873	3.108		39.78	61.53	59.22
0.281329	-1.39323	-1.31817		4.574	5.868	3.368		47.36	47.28	57.03
0.542678	-0.462156	-0.432447		4.076	2.066	3.727		33.39	47.27	56.4
0.946337	-1.78862	2.7794		1.225	5.903	5.012		48.56	61.65	49.7
-3.54844	-1.68212	-0.164918		5.674	4.428	5.206		42.66	57.32	56.45
0.699632	-1.38721	0.522929		6.378	3.738	4.271		58.03	51.92	60.56
0.102073	-3.48328	-0.418832		15.759	9.713	5.49		56.71	61.54	61.21
1.77488	-7.61839	-0.886069		2.371	5.159	4.865		41.59	51.12	62.38
1.95221	-1.42139	-0.66284		6.574	3.372	4.921		55.39	59.55	57.75
3.07529	-1.93832	-0.221739		11.521	6.296	2.381		61.24	54.31	58.78
-2.43296	0.432546	-0.184672		9.363	2.16	2.599		60.51	59.84	61.63
0.220126	0.46158	0.0433274		2.33	2.435	3.273		50.85	59.76	54.22
0.123564	-1.3333	-0.694807		0.92	1.106	2.56		59.34	44.35	57.73
0.751597	0.22395	1.57774		5.428	5.209	3.932		64.27	46.43	51.59
1.96992	-1.35752	0.0931094		2.835	4.349	5.674		53.54	56.83	60.74
-0.618334	-0.769529	-0.387886		1.151	1.055	3.437		50.56	44.16	62.78
0.387964	0.201977	-1.93943		2.78	1.691	2.711		48.57	55.34	50.73
6.71239	0.462742	-0.502509		7.917	4.176	1.894		63.7	48.64	58.4
0.138484	-0.560935	-1.07359		5.379	13.75	2.851		48.18	57.37	54.28
-5.90322	-1.25477	0.660432		1.084	7.407	4.348		45.15	53.25	59.52
0.901936	3.20553	-0.756909		0.573	2.855	5.766		62.23	47.45	57.58
0.124794	0.02539	-0.830498		2.503	8.033	3.863		45.56	52.03	61.32
1.47114	-0.168754	-0.450197		14.862	0.805	1.797		56.22	43.14	63.13
-0.124033	-4.05311	-1.17419		5.832	2.133	9.134		46.83	45.6	60.65
0.298095	-2.39232	-0.0219518		1.98	2.489	4.501		60.51	52.14	60.22
-1.53552	-1.22988	0.634336		1.668	1.269	4.684		58.18	39.31	59.59
-2.6739	-0.501634	0.177194		0.659	7.805	3.096		62.13	43.9	53.83
0.116071	-3.86335	-0.598074		2.482	4.528	4.769		38.46	60.95	57.21
-1.33781	0.180082	-0.383463		26.307	2.642	5.053		61.19	51.66	58.15
-0.436119	-2.13245	0.697693		0.39	6.922	5.233		37.18	50.32	56.38
-3.75579	-1.75598	0.589287		2.194	2.159	3.628		52.01	32.83	55.34
-0.801761	-0.929881	-1.49563		3.284	2.992	7.011		43.95	38.85	61.93
-2.19014	-0.89775	0.219508		6.434	2.737	3.956		60.15	52.67	62.48
-4.01027	-0.885238	0.228112		0.488	5.476	7.384		42.83	43.48	58.03
-4.35908	0.950363	-1.17956		1.751	4.732	2.674		40.95	34.28	50.9
0.485829	-1.98592	-1.53816		4.322	1.243	6.423		50.81	37.43	61.5
2.51982	0.522227	-3.03976		9.446	3.006	3.313		62.8	35.64	63.39
0.994743	1.03545	-1.44384		4.857	7.772	5.362		50.48	46.89	52.96
-0.387634	2.31853	-0.427125		1.727	2.983	2.568		45.97	43.25	53.32
1.63472	-2.02337	0.568059		2.204	3.857	4.216		62.83	60.63	58.51
1.2251	-0.927592	0.313031		1.02	3.311	3.259		50.66	53.4	37.15
0.194881	-0.119961	-1.70279		7.394	2.087	7.501		34.29	63.5	47.63
1.79247	-1.36347	-0.415245		4.159	2.796	1.086		62.03	59.81	53.74
1.20208	-0.408646	-1.55958		21.054	2.529	4.45		65.55	58.86	48.56
-0.315162	-1.32393	0.46628		1.305	5.191	6.893		46.09	48.34	52.51
-0.0114544	-0.304855	-0.511468		6.383	1.939	10.293		35.03	60.19	58.85
	-1.53611	1.01495		3.842	3.209	3.048		61.18	52.24	57.53
	-0.819121	3.68798		2.25	5.755	2.939		53.2	56.08	62.1
	1.05663	-1.47972		6.067	12.533	4.108		64.2	59.79	59.97
	1.1006	-3.9599		1.904	2.612	6.697		39.27	52.99	54.45
	-2.34841	-1.37073		0.435	2.653	2.327		50.34	48.01	60.94
	-1.62875	0.0416191		3.077	3.653	8.229		56.21	46.3	57.48
	1.11136	1.64599		3.647	5.773	4.215		55.54	55.86	61.2
	-0.669436	-0.642795		0.381	1.711	3.576		38.85	62.76	59.35
	0.557848	-0.288444		2.275	6.426	3.249		48.77	51.5	58.62
	-0.770947	-0.443301		15.32	9.334	6.261		64.11	62.71	58.48
	0.048726	-2.13139		1.82	3.2	5.287		53.56	42.59	48.63
	-0.0416191	0.219777		12.281	8.273	1.495		50.04	60	43.21
	-0.709039	2.89401		1.562	11.956	2.781		50.01	40.11	40.77
	-1.23017	0.586887		10.073	3.233	2.456		57.48	63.52	51.12
	-1.83099	-1.27967		0.684	3.111	8.574		53.8	44.29	50.81
	-0.341161	1.46276		1.141	1.047	4.397		53.72	52.23	51.14
	1.22981	-0.308308		1.069	1.611	5.427		42.98	44.05	50.98
	0.38048	-0.674463		1.042	2.152	4.406		57.01	63.06	60.92
	-0.700199	-0.457256		1.542	3.834	5.235		53.76	62.38	52.35
	1.5082	0.453119		0.346	0.72	4.784		59.83	42.27	56.18
	0.162271	-1.00591		1.378	5.459	6.103		55.73	44.72	56.18
	0.52374	-0.959318		0.956	6.951	2.623		52.3	50.6	55.56
	-1.24428	0.22495		0.681	3.554	6.048		55.8	41.8	52.48
	-0.798366	0.712287		0.784	1.381	2.475		53.44	46.64	53.5
	1.46639	-0.335533		1.651	5.596	5.393		47.65	36.93	58.19
	-0.458909	-0.139713		4.739	3.896	4.921		62.6	49.37	61.95
	-1.03375	-1.61183		2.806	5.451	6.229		61.23	46.49	58.37
	0.869724	-0.903903		0.297	6.905	8.821		56.9	61.41	63.2
	0.817349	1.15703		4.11	6.568	2.074		46.33	63.4	61.13
	0.652805	-0.807417		5.282	1.826	1.911		49.81	58.03	57.42
	-2.02389	-0.19885		6.488	4.312	6.045		52.91	61.72	60.81
	-0.691028	-1.08447		2.845	10.964	3.28		46.76	63.1	61.1
	-1.10178	-0.972037		2.659	12.891	4.291		43.83	62.83	63.13
	-0.676767	-0.640837		2.073	5.538	4.887		62.98	47.65	58.65
	-1.56857	0.0571106		0.207	2.439	4.047		60.39	49.79	59.07
	-1.31952	-0.486139		1.523	8.742	1.837		42.88	58.4	56.52
	1.87122	0.3538		3.901	3.567	3.019		62.44	56.65	62.12
	0.230889	-0.52745		1.53	3.302	5.591		61.57	54.39	60.21
	-0.735082	-0.742248		0.411	5.647	4.474		40.88	52.92	61.29
	-0.579897	-1.11276		0.411	3.278	8.257		39.42	43.75	57.57
	0.531664	-0.0455866		1.294	6.102	8.199		53.25	56.81	60.44
	1.58496	1.48064		0.387	3.113	7.106		37.47	63.06	57.66
	0.0103947	-0.109411		1.487	1.776	3.939		54.2	50.66	54.68
	-1.90881	0.0568408		1.196	3.559	3.519		57.27	58.43	54.93
	0.828	0.0793225		0.312	3.327	2.978		39.42	56.39	60
	-0.296665	2.73533		0.438	3.272	6.266		46.58	57.23	60.62
	0.97565	0.980853		1.237	13.781	3.895		50.93	61.52	46.36
	-0.595532	0.202343			1.985	4.037			46.96	60.32
	1.22882	0.458766			3.653	7.199			61.6	61.79
	-0.603611	0.389813			1.865	4.492			43.52	51.38
	-0.562936	-0.693709			3.101	4.719			45.68	58.2
	0.394244	1.37666			3.289	3.462			45.06	51.21
	-0.885357	2.67886			2.13	3.848			54.82	60.82
	-0.46445	2.86721			4.899	2.736			40.37	65.31
	-1.50589	-1.18279			7.928	2.961			39.35	62.41
	-0.883267	-0.514896			1.675	5.036			47.71	58.36
	-1.52729	-0.640458			2.185	3.173			52.81	57.39
	-0.981384	-1.26699			7.619	3.119			54.66	55.28
	0.26748	-1.40919			1.144	4.183			57.16	54.2
	3.16551	-1.0902			4.308	3.401			56.33	62.7
	-0.355028	0.927515			3.114	2.043			51.45	52.54
	-0.314717	-0.512481			1.628	4.45			52.65	51.02
	-1.08137	-0.350406			2.767	11.612			56.82	61.8
	-0.568843	-0.767164			5.286	3.301			55.15	62.14
	0.411497	0.325585			3.323	2.377			60.5	37.17
	-1.953	0.615644			3.628	5.03			57.58	54.62
	-4.24207	-0.160888			9.723	4.96			61.68	61.3
	-1.65198	-0.523231			3.13	3.745			59.09	48.39
	0.803618	-0.227044			1.81	5.155			37.61	54.42
	-0.0731477	1.20136			5.631	6.235			52.21	62.67
	-0.819428	-0.804385			1.193	4.276			51.14	65.19
	-0.216133	-1.49733			3.739	6.516			45.31	60.97
	1.53542	-0.087663			4.323	6.774			47.87	62.53
	-1.20494	0.532676			8.43	3.124			59.92	52.88
	-1.01421	-0.721223			4.25	2.614			43.36	62.02
	-0.42711	0.44921			2.397	5.792			52.54	61.44
	-0.50265	0.677963			1.69	6.646			59.74	58.32
	-3.5424	-0.307711			6.314	2.488			60.41	59.83
	1.87705	-0.537512			2.749	2.415			51.14	61.95
	0.333601	-1.07407			5.382	5.075			60.5	52.86
	-1	-2.41028			5.639	4.114			54.48	63.14
	-1.82706	1.03049			3.075	5.414			58.93	61.79
	-1.2708	0.731562			4.661	4.44			38.83	60.28
	-2.1352	-1.32931			2.356	4.997			42.85	40.48
	-0.0112273	2.01655			4.854	5.839			42.85	52.15
	0.775313	-0.446867			4.744	6.139			57.85	56.85
	0.342934	-1.10882			8.227	2.422			60.16	54.04
	-2.79642	-2.28758			1.61	5.878			50.06	60.32
	0.575748	-0.0741176			5.695	1.169			41.84	53.33
	-0.751538	-0.374005			4.997	2.365			61.51	59.82
	-1.27744	-0.145556			7.156	3.466			65.08	57.98
	-0.53842	-1.77827			2.31	4.392			47.44	55.88
	0.169925	-0.679637			4.675	4.167			49.25	40.55
	0.307044	0.0794636			5.847	5.892			52.19	60.6
	0.701809	0.574174			2.068	4.11			47.51	49.09
	-4.21723	2.87368			0.62	4.327			48.55	58.03
	-1.45873	-0.331621			2.014	2.735			56.3	58.94
	0.466332	-0.258644			3.712	1.822			62.64	54.48
	-0.661368	-2.02743			7.094	6.523			55.91	51.98
	-1.43143	-0.183592			3.828	7.954			47.9	58.61
	0.330149	-0.13978			3.268	3.134			49.75	61.85
	-1.0778	1.33161			3.283	4.307			39.29	61.02
	-0.145736	0.683431			4.457	3.028			61.51	62.74
	-1.97454	-0.432227			2.246	5.154			43.95	63.42
	-0.522678	1.44177			2.979	3.425			53.05	63.07
	-1.09592	0.189892			8.257	4.661			55.64	64.59
	-0.761203	0.820021			2.884	3.216			60.26	58.14
	0.409294	0.443574			3.081	2.463			58.12	50.75
	0.522027	0.958116			2.506	4.307			52.27	41.42
	-0.000753366	-1.23421			5.579	2.769			61.34	56.9
	1.08198	-0.159786			5.866	6.152			50.8	58.44
	1.5776	-0.225015			3.694	7.408			56.71	61.17
	-0.171697	-0.417516			4.812	7.41			62.73	62.97
	-0.909585	-0.650786			4.636	2.653			49.87	63.32
	-0.453572	-2.22167			1.623	3.921			49.75	58.65
	-0.691314	-0.18232			7.719	5.355			45.42	52.31
	-0.210968	-1.3448			10.103	6.626			57.85	52.29
	1.19482	-0.473846			2.169	2.939			58.46	55.87
	-0.943473	0.417605			2.217	3.601			38.89	60.77
	-0.764711	-1.03119			3.21	4.205			55.04	54.89
	-1.22401	0.000804402			6.107	2.235			61.34	63.6
	-1.02716	1.13091			3.744	2.657			55.24	54.57
	-1.45241	-0.374502			3.208	8.404			58.15	55.72
	0.193344	-1.3904			5.176	11.251			55.48	63.08
	-0.0912805	-1.31367			4.235	6.457			57.96	60.68
	-3.23861	-0.473842			3.008	5.121			45.53	53.38
	-1.13906	0.860418			4.182	6.554			47.72	51.65
	-0.515192	-0.187824			2.056	5.701			56.48	59.06
	-1.46755	1.12342			7.362	1.787			53.23	62.49
	-1.7702	-0.923274			4.854	10.586			55.92	61.8
	-1.465	0.611478			3.252	4.553			50.07	63.36
	-0.842804	0.1495			2.781	4.319			43.93	60.12
	-1.06595	-0.288658			4.224	5.619			66.62	57.61
	0.759809	-0.568677			3.744	3.208			52.1	56.83
	-0.63743	0.353659			3.28	6.651			41.62	61.23
	1.01544	0.354008			3.086	4.837			48.82	62.34
	-4.26053	0.0148917			3.125	8.146			59.6	65.89
	-0.851677	0.0978473			1.65	7.163			61.95	63.34
	0.0425047	1.34612			6.218	4.449			63.02	59.49
	-0.436837	-1.14446			3.332	4.594			49.99	62.63
	0.669402	-0.54187			2.788	3.725			57.58	65.02
	-1.46695	-0.524069			7.474	8.647			48.75	62.73
	-0.755935	-0.0183785			5.095	3.506			60.98	61.19
	-0.55793	-0.539139			4.306	4.388			62.2	56.98
	0.0198539	-1.90056			1.849	3.201			49.18	54.73
	-0.327575	5.46271			1.772	1.964			40.92	54.79
	-0.697575	0.215197			2.495	4.585			47.49	62.12
	-0.63062	-1.32456			7.306	5.651			61.16	62.87
	-0.726352	-0.289441			5.048	3.475			48.5	57.67
	-2.12474	-1.31054			3.507	5.77			43.46	59.68
	-0.564175	-1.23159			7.253	8.143			60.66	58.24
	-0.38267	-0.72746			2.288	7.286			51.97	62.18
	0.117866	0.864922			8.256	2.358			55.48	60.09
	-1.2511	-0.625659			2.459	2.195			55.68	63.54
	-0.812721	0.989583			7.665	10.089			50.68	60.55
	-0.155178	-0.634357			3.522	4.186			58.8	62.81
	3.07039	-0.251862			3.31	2.612			59.91	61.37
	-0.429219	-0.406154			3.211	2.146			62.01	60.57
	-1.54635	-2.57161			2.149	7.13			55.37	53.41
	-0.338416	-1.04731			7.37	5.476			60.34	58.57
	0.98397	-0.0406769			2.659	7.012			45.11	62.83
	-1.79837	0.115894			4.233	3.629			60.09	57.89
	0.766624	-0.218768			5.557	6.83			64.79	61.73
	0.0327479	-0.859205			5.772	9.352			44.66	63.79
	-0.965366	-0.0156307			5.03	6.471			58.93	56.59
	-2.5417	-2.37858			7.764	4.406			63.49	65.04
	-1.18166	-0.48315			2.372	6.434			55.71	60.84
	1.73073	-0.768208			5.421	6.738			49.62	57.19
	-1.09637	0.338841			2.876	4.161			60.54	56
	-0.735434	-1.19512			2.824	4.591			59.16	61.78
	-0.082619	-0.272394			1.191	3.706			46.3	62.09
	-0.0455147	-0.753436			5.945	5.667			45.7	47.23
	-3.40892	-0.448814			1.838	6.057			55.67	57.21
	-0.141661	0.635611			3.262	14.269			56.64	57.62
	0.367262	-1.66967			10.744	4.034			52.16	52.11
	0.711955	-1.15871			5.144	6.718			53.73	63.39
	-0.441649	-0.245975			2.204	6.041			59.05	62.1
	-0.102952	1.1287			1.727	7.586			46.7	56.57
	-0.516158	0.283579			5.989	4.189			65.58	63.88
	-0.181055	-0.243737			5.695	10.226			60.32	57.22
	-0.18303	-0.00329007			3.683	3.479			42.29	63.03
	0.922939	0.967801			6.27	4.297			44.75	62.97
	1.40484	-2.4958			3.264	4.31			55.95	58.25
	0.0995357	-1.26414			2.635	4.834			63.38	64.89
	-1.13693	0.600367			6.833	2.52			56.9	58.82
	-1.65764	-0.436595			4.34	6.526			45.2	60.59
	0.538023	-1.6742			2.38	3.986			47.06	59.5
	-4.52356	-2.48253			2.619	2.387			56.84	60.47
	0.0684676	0.579573			1.848	4.349			59.32	57.58
	-2.08479	-0.407458			1.998	3.463			53.38	61.93
	-0.476951	-0.21901			8.504	7.476			60.54	55.35
	-1.79989	-0.117953			3.889	2.536			43	63.97
	-0.747989	-0.443682			9.694	3.681			62.46	45.01
	-0.989229	0.669994			5.821	3.02			63.69	59.66
	1.18107	-0.325226			2.382	3.747			57.18	58.17
	0.482468	1.06948			2.212	4.539			56.29	48.88
	-1.32079	-0.955467			4.686	2.899			65.01	60.39
	-1.87129	-2.19238			3.744	4.314			50.91	60.9
	-0.933149	-1.03821			7.483	9.462			47.36	58.84
	-0.656847	-0.949031			3.825	3.456			54.75	45.34
	1.2555	-0.512984			2.987	5.629			50.96	62.34
	0.445626	-0.534392			2.906	6.246			61.39	60.31
	-0.336267	-2.28021			7.723	7.081			54.2	62.66
	-1.64316	-0.460059			3.281	5.254			39.64	56.71
	-0.0577812	-2.41157			11.819	6.302			59.19	63.22
	-0.612802	0.255202			6.635	10.345			62.27	58.91
	-3.3837	0.319654			4.854	5.843			62.14	62.77
	0.372201	-2.18126			2.43	1.503			54.53	55.62
	-0.940558	0.0420996			5.197	10.148			62.4	63.53
	2.60459	0.0696773			9.92	2.165			63.55	56.97
	-1.43244	0.854224			1.131	4.367			58.08	62.96
	-0.359717	1.70491			2.656	2.947			60.39	51.76
	-0.357295	-0.972442			1.705	2.131			60.84	60.5
	-1.86507	-0.286354			5.312	10.307			54.88	59.08
	0.324883	0.566399			2.262	2.651			51.55	55.56
	0.203872	-1.79642			3.741	4.264			48.37	54.61
	1.84415	-0.770156			4.857	6.347			63.63	61.03
	-0.537421	0.532277			7.857	4.999			60.9	62.28
	0.0358363	-0.849364			3.585	4.069			47.04	62.45
	0.91468	-0.37963			1.505	2.339			60.82	47.72
	-0.661483	-0.670728			4.9	3.94			57.75	54.35
	-1.08918	0.124865			2.643	6.336			64.45	52.07
	-0.785713	0.894043			1.751	4.689			55.08	56.55
	0.428601	-0.892222			2.731	3.858			49.13	52.2
	0.0530652	-1.67734			2.049	8.447			35.47	61.49
	1.57898	0.619523			2.077	4.119			44.92	62
	-1.82562	0.717907			2.062	2.915			54.89	50.53
	1.71921	0.129896			6.411	4.145			60.18	60.39
	-0.406475	-0.26502			2.666	4.157			53.75	37.19
	-0.441435	0.537944			5.751	2.868			40.17	60.54
	-0.543945	-0.605895			2.563	3.546			62.16	62.45
	-0.730695	-0.331286			2.445	7.288			51.3	60.96
	-0.00306793	-2.02323			4.589	4.341			58.44	62.68
	-0.754471	-0.559796			3.722	10.506			47.79	62.14
	-0.49445	-0.691217			7.865	2.791			54.64	62.77
	-1.49679	0.0596486			3.542	1.984			56.01	58.49
	-2.20807	0.70102			3.442	2.499			55.55	59.07
	-1.76799	-1.32697			2.4	3.623			60.24	58.51
	1.06723	-0.873036			3.582	2.371			57.52	56.2
	0.173648	-1.45301			5.101	2.623			44.49	61.08
	0.010656	0.226169			2.653	3.566			42.08	61.2
	0.924808	-0.488747			1.673	6.813			44.44	56.82
	0.158266	-0.264897			2.446	9.025			64.76	60.69
	-1.5552	-0.508589			3.683	4.242			44.58	60.25
	-2.26388	-0.893085			4.562	3.241			61.4	60.49
	-0.701483	-1.01521			6.901	3.512			48.69	60.81
	-1.20286	0.225917			4.865	7.055			44.86	60.52
	0.288554	0.307249			8.119	5.367			56.32	56.42
	-0.720361	-1.29413			4.228	2.585			62.4	58.46
	-2.795	0.133382			6.785	4.287			60.74	64.78
	1.132	3.10753			7.263	3.949			64.39	58.32
	-1.11788	-0.51426			5.192	7.233			59.8	58.49
	-2.45783	-1.14355			8.297	2.407			50.68	59.71
	2.59413	-0.107277			1.546	6.135			63.89	62.59
	-1.13284	-0.773013			1.424	2.757			61.65	56.37
	-2.10529	-1.64465			2.212	6.064			42.82	58.68
	0.252643	-0.644873			3.344	4.803			63.55	58.33
	-2.28011	2.31259			9.35	7.433			65.16	61.22
	-3.45943	0.719144			2.342	4.384			42.36	63.57
	-0.0449124	0.48967			5.465	2.844			59.95	61.21
	0.751877	-0.345998			9.317	4.38			56.56	45.92
	-0.485427	-0.0383099			1.882	2.904			56.88	59.03
	-0.360128	-0.957088			3.233	3.084			47.26	58.75
	-0.44679	-1.13048			5.891	8.661			62.52	59.63
	-0.145061	-1.18662			2.932	2.181			51.73	58.07
	-1.23163	-0.0430253			4.617	3.187			44.12	51.75
	-0.966924	-0.923312			3.091	1.983			61.26	60.61
	1.10253	-0.5533			2.671	5.679			50.72	60.54
	-0.683143	-0.774233			5.663	2.613			57.32	50.06
	-0.608809	-1.80141			3.546	7.939			50.81	58.85
	-0.674759	-1.88841			3.978	7.371			43.18	54.15
	-5.70044	-0.626983			6.507	8.67			64.65	58.54
	0.0550876	1.55926			5.166	2.484			62.59	59.5
	0.631727	-0.560191			9.564	3.98			64.48	60.7
	-0.667991	-2.01546			6.092	3.239			58.29	55.31
	1.32256	-0.208987			4.652	5.852			54.53	49.27
	0.263485	-0.981777			8.115	2.012			61.91	60.2
	-0.742504	-2.3928			7.97	9.669			63.15	56.44
	1.47846	0.946037			4.031	3.427			51.37	60.57
	-0.558636	-1.56656			2.401	4.37			43.03	54.48
	0.0429466	-0.903181			2.286	18.787			59.91	49.95
	-1.60716	-0.0755251			0.496	5.487			36.63	63.94
	0.117133	1.00637			2.669	5.839			60.3	57.67
	0.0749621	-0.592465			4.33	3.43			61.39	61.07
	0.456434	-0.00440518			1.969	3.935			64.89	46.66
	-3.09215	0.324472			2.274	3.052			52.82	55.17
	-1.70334	0.441868			2.095	9.043			54.29	57.72
	1.2178	1.03049			3.54	2.305			59.22	45.33
	-0.53716	-1.4301			2.398	2.84			51.54	33.8
	-0.0502586	0.622326			8.086	7.486			53.11	60.6
	-2.82526	-0.435943			3.569	3.899			61.59	57.13
	-0.256865	0.635897			2.78	4.023			61.7	57.83
	-0.7398	0.143503			1.511	2.973			62.2	60.89
	-0.0370442	-1.03352			3.652	4.119			47.4	60.45
	-1.70695	-0.293955			4.886	2.223			60.74	60.51
	0.442737	-1.0423			4.054	4.26			63.54	54.2
	-1.66881	0.751424			5.014	4.031			53.36	60.72
	-0.0824622	-0.461441			1.585	1.617			60.7	57.7
	-1.36257	-0.205329			6.609	8.912			52.72	56.47
	0.835043	-0.226995			4.737	5.711			62.83	55.33
	0.448062	-0.188123			2.956	2.27			56	43.47
	0.318682	-1.05161			3.732	3.347			45.36	63.26
	-2.48409	1.12456			5.011	4.043			59.12	62.56
	-1.56694	-0.370698			1.776	1.879			48.1	54.96
	-0.597195	-0.328509			0.742	4.225			53.88	60.01
	0.65138	-0.922533			5.857	3.845			39.76	60.07
	-0.589543	1.10416			6.202	3.756			56.15	61.55
	1.22184	-0.563595			3.027	5.499			47.84	59.83
	-1.90371	-3.22781			2.066	5.362			45.78	61.54
	-0.650416	0.691489			1.889	3.481			47.22	61.73
	-2.0424	0.940323			2.107	5.809			60.11	60.13
	-0.408806	-2.29761			3.54	4.571			58.18	63.23
	-0.642972	-0.0863207			10.565	2.763			61.12	57.01
	1.7178	-0.669279			6.708	3.398			64.28	55.66
	-0.107149	-0.722235			5.267	4.777			42.68	62.35
	-2.61248	0.219834			11.1	5.231			56.65	49.23
	-1.40871	-3.07529			12.625	6.119			62.78	48.05
	-0.441296	-1.92892			6.891	5.408			51.94	49.57
	2.79099	-0.955724			3.572	2.947			64.48	59.43
	-0.727474	-3.51834			4.889	5.267			53.11	55.88
	0.544321	0.838397			15.633	8.432			61.03	56.13
	-1.31632	-0.221356			4.26	3.105			42.95	56.73
	0.147479	-0.292664			3.661	2.822			63.32	53.26
	-0.6344	0.175385			3.265	4.339			59.29	50.11
	-0.201169	-0.00368035			2.111	5.795			40.47	58.76
	0.673292	-0.0997381			2.183	4.164			42.05	60.71
	-0.0269951	0.155354			8.467	5.758			58.18	60.17
	-0.481365	0.619465			4.061	4.55			61.75	56.64
	0.250207	-0.295306			2.153	4.34			45.07	55.51
	-1.02683	0.0171055			2.866	3.974			45.73	58.23
	-2.32116	0.600643			2.157	4.925			39.55	50.5
	0.143814	-1.61663			2.037	6.666			40.49	56.47
	-1.27281	0.439147			3.438	4.106			66	55.26
	2.26373	-0.658883			9.996	2.402			52.67	54.29
	-4.88264	-0.668095			7.281	5.137			62.26	61.37
	-0.305348	-0.429026			7.436	1.359			61.52	57.46
	-1.06274	1.16153			3.572	4.505			58.31	54.6
	-2.69006	-1.61272			2.472	5.558			40.79	41
	-1.19199	-0.0966538			7.641	7.762			58.15	58
	0.910297	-0.625204			2.053	10.96			43.23	48.71
	-7.92481	0.00418637			4.377	2.402			48.4	62.18
	-1.71995	-0.211703			3.702	5.917			57.86	59.14
	-0.203909	0.979303			3.247	5.325			49.75	64.07
	1.35333	-0.913024			2.086	2.69			56.82	62.41
	0.56308	-1.40118			3.61	4.882			62.1	60.03
	-0.640235	-0.687005			3.1	2.034			48.3	60.76
	0.864918	-2.26685			1.442	5.54			48.68	62.66
	0.512689	-0.883875			0.935	4.485			47.13	62.3
	0.107098	-0.490437			18.883	2.169			63.64	56.37
	-1.08482	0.830075			1.213	6.178			63.62	55.81
	-0.910601	0.00376502			8.45	2.216			54.1	59.67
	1.32554	-1.18335			7.052	7.361			64.29	61.73
	-0.144412	0.220108			2.148	2.416			57.27	55.7
	-0.94669	0.359298			7.954	3.751			60.44	58.73
	-2.00763	-0.458291			6.465	5.921			46.21	55.78
	-2.74129	0.95109			2.983	2.409			43.4	57.23
	-2.15845	0.199798			4.678	1.928			55.36	61.18
	-0.232255	-0.446099			2.112	6.576			57.54	56.35
	0.38405	-1.95638			2.853	3.757			42.55	62.09
	-0.290393	-2.69595			0.597	2.327			40.06	57.29
	-1.14155	-1.52906			5.504	2.177			45.3	53.72
	0.379087	-1.21573			5.559	6.523			54.25	59.54
	-1.14882	0.0233522			5.576	6.04			63.57	55.62
	-2.46377	-0.856518			5.809	4.268			65.4	62.25
	1.18982	-0.669123			3.908	6.764			56.02	59.95
	0.354155	-0.25221			5.831	4.108			60.73	59.78
	-2.13313	-0.624371			1.682	1.233			59.21	40.82
	-0.16135	-0.507231			4.259	1.847			60.2	60.26
	0.440212	-0.339801			3.957	5.613			58.5	56.41
	-0.654151	-0.562936			1.991	7.097			48.23	60.35
	-1.10387	-1.8621			10.75	3.857			62.84	56.38
	0.0748614	0.378023			4.582	4.24			54.5	61.76
	-0.878321	0.127321			6.708	7.889			65.33	59.92
	-1.94408	-0.702747			4.319	3.093			56.49	55.7
	-2.54674	-0.972841			4.59	3.629			62.79	61.14
	-2.05813	-0.654833			7.514	6.364			64.47	61.92
	-0.329622	-0.199346			9.708	2.192			65.84	61.92
	0.189677	-0.653349			4.676	2.022			62.65	59.23
	0.709634	-0.0788554			6.616	7.618			52.16	51.54
	1.3168	-0.831061			1.88	2.435			60.07	57.05
	0.892144	-0.880951			5.206	4.999			60.46	51.25
	-0.902221	-0.888219			3.72	3.117			55.6	56.99
	0.695598	-0.409703			3.826	3.931			63.45	63.96
	1.41741	-0.172201			4.615	5.49			61.11	62.49
	-0.528366	-0.568904			6.647	9.471			53.79	58.18
	-1.66626	-0.340726			6.299	3.932			60.89	46.92
	-0.565029	0.499622			6.622	4.127			55.95	61.64
	-2.62692	-0.882694			8.92	5.992			56.57	64.02
	1.16814	-0.0851434			4.59	3.212			63.34	57.27
	0.0976711	-1.17901			7.435	2.813			62.76	54.72
	0.0945379	-2.40189			4.669	2.314			58.55	57.92
	0.440781	-1.10204			9.705	2.522			63.87	57.73
	-0.0951357	0.333273			4.445	4.576			41.3	60.99
	-0.718454	-0.718257			1.258	8.823			50.67	48.81
	-1.64732	-0.142551			5.249	3.066			59.79	48.52
	0.407	-1.51317			4.931	6.795			62.01	59.89
	-0.311708	0.209923			4.358	3.782			62.2	59.98
	-0.417023	0.0136196			0.994	5.398			59.52	61.37
	-0.941897	0.572556			8.171	4.491			52.87	60.04
	-0.0849603	-0.0804142			3.81	6.828			64.37	59.94
	0.366339	-1.23003			2.11	4.147			58.96	61.27
	0.285732	-1.36842			2.233	7.775			48.77	56.49
	3.09207	0.1398			11.55	3.713			60.96	60.64
	-3.52878	-0.792424			16.32	11.431			57.66	62.62
	-0.34825	0.247811			8.044	3.217			58.09	54.92
	-0.967316	-0.345644			4.648	5.341			62.02	62.66
	0.50772	-0.0189996			2.887	8.48			42.57	61.93
	-0.684843	-1.94753			5.191	4.411			63.16	60.22
	0.409916	-1.43828			3.424	6.335			62.84	62.87
	-0.285561	-0.118679			7.311	6.719			64.09	55.64
	2.22882	-0.327535			9.146	4.86			47.71	60.82
	-0.284839	0.106647			2.205	2.638			57.23	59.32
	-1.11349	0.109735			6.318	6.419			59.47	64.85
	-0.720937	-1.18766			1.601	2.666			59.19	60.56
	-0.196191	-0.996432			5.97	2.452			56.05	59.21
	-1.36751	-1.53169			4.071	5.499			41.29	63.61
	-1.69119	-2.01101			6.333	2.463			59.75	60.12
	-1.67001	-0.287222			2.653	4.358			56.62	62.3
	-0.698421	-1.20914			3.967	6.473			45.05	64.29
	-0.563071	2.37325			1.695	5.037			51.04	63.36
	-0.277825	0.85991			10.194	2.273			59.13	59.94
	0.0649073	-0.375509			3.54	3.681			43.83	63.99
	0.561084	-0.598673			8.436	5.593			56.64	59.34
	-1.3965	3.22983			2.448	4.763			46.49	58.76
	0.201869	0.436323			3.421	5.526			52.15	56.81
	0.205749	-1.57683			2.021	2.731			57.89	61.39
	2	-0.247438			11.151	4.046			59.62	64.98
	2.34956	0.142312			11.719	3.251			60.51	59.35
	-1.38622	1.06678			2.524	6.36			63.22	63.64
	-0.408513	0.0259329			2.65	4.388			50.82	49.51
	-1.04353	-1.97527			5.544	11.121			51.94	56.74
	0.364852	-0.678203			5.471	4.804			58.76	64.09
	-0.82103	0.402153			3.92	5.666			57.68	54.03
	-1.27713	-0.252813			2.948	3.995			54.66	63.04
	-1.93411	-1.17356			11.824	2.155			57.28	56.02
	-0.521079	0.118433			6.133	6.325			46.31	61.45
	0.0393487	0.310614			6.982	6.467			61.95	58.08
	0.104471	-0.880273			2.416	4.845			62.86	44.54
	-1.17783	-0.963421			4.815	7.233			56.42	59.23
	0.782971	-0.583562			3.061	3.772			49.38	52.35
	-0.860764	-0.50118			4.659	2.702			40.3	56.67
	-1.12356	-0.290226			3.481	4.698			55.45	58.75
	0.421903	-0.233023			2.946	8.587			56.84	61.46
	-0.915041	-0.615696			1.979	3.367			43.23	55.3
	0.854224	-1.63505			2.449	4.438			56.53	61.37
	-0.849648	-2.12928			9.055	3.847			60.94	61.5
	-0.788671	-1.37808			5.919	10.832			59.41	53.59
	1.5652	-0.259562			1.415	2.313			38.11	52.82
	0.481623	-2.00618			1.796	4.818			56.99	58.62
	1.993	-0.244325			10.014	3.964			52.88	42.67
	-0.768651	0.633872			6.351	2.419			57.01	43.23
	-0.0976108	-0.183668			6.487	3.218			61.91	46.27
	-0.52402	1.64302			1.872	6.676			40.95	61.13
	-0.85876	0.437921			5.506	2.29			63.1	49.75
	-2.21009	-0.0897809			4.476	2.955			49.51	50.92
	-1.41134	-0.0713485			6.925	4.125			59.44	62.63
	-0.475128	-0.387304			2.269	7.326			62.9	53.86
	0.957222	-0.0540219			4.469	3.729			62.11	59.26
	-2.84984	-0.21864			5.75	2.608			47.16	56.52
	-2.00705	-0.821403			5.419	3.032			53.31	61.41
	-1.26527	-0.417889			7.832	6.254			55.69	52.98
	-0.73441	-0.560043			1.119	2.38			59.36	48.65
	-1.1527	0.485914			1.362	3.451			47.13	57.38
	-0.725978	0.772233			1.297	2.818			45.95	54.68
	-0.545639	-1.32457			1.776	4.741			44.74	60.21
	0.423366	0.722752			7.813	4.041			57.61	54.86
	0.350497	-0.087004			2.746	2.723			48.61	47.7
	-0.707298	0.488465			10.661	4.454			57.54	54.06
	1.02528	-0.763335			11.737	3.958			64.83	53.2
	1.60629	-0.681074			3.807	3.812			62.03	58.31
	-0.0755071	0.889613			3.245	2.682			48.45	53.73
	-1.92112	0.134673			2.428	4.502			50.2	60.29
	-0.88694	-1.11851			1.316	7.165			33.77	52.42
	0.146334	-0.986141			2.095	2.455			34.26	57.22
	0.623437	-0.0286322			6.886	5.219			62.03	57.23
	-0.727413	0.393084			2.62	4.64			60.38	57.71
	-0.420332	-0.714762			2.567	4.024			60.19	60.44
	-1.89359	-1.63097			5.099	2.101			46.41	57.5
	1.30709	0.174081			3.626	8.074			57.74	60.53
	-0.653786	-0.813184			10.669	2.59			58.01	64.16
	0.068729	0.0374895			3.926	5.951			43.68	56.66
	-0.693314	0.209762			3.934	4.157			50.58	59.58
	1.21689	0.715792			21.842	2.797			59.24	60.56
	1.2205	-0.0249965			6.604	3.597			51.98	57.04
	-2.63759	0.814871			8.106	2.96			53.31	57.65
	1.74608	-0.766597			1.834	5.432			63.22	64.08
	-0.0873197	0.373293			3.024	1.971			55.99	47.95
	-1.6299	-0.704725			1.971	5.689			48.43	57.9
	0.386701	-0.341037			7.296	3.624			58.45	63.03
	-0.536259	0.0488376			4.346	10.24			40.16	60.56
	-1.36551	-0.691878			3.883	6.981			60.88	56.51
	-0.534367	0.458351			2.046	2.576			58.85	60.72
	0.703138	0.888706			4.286	4.378			40.43	54.13
	0.0032203	-0.448478			3.064	2.719			58.78	58.67
	-1.80288	-0.453807			4.443	5.253			62.65	58.21
	-1.03605	-0.686501			6.37	3.944			55.71	55.37
	-1.0126	-1.56063			4.553	2.422			61.13	57.45
	-0.751597	-1.42911			2.024	6.414			57.95	55.84
	-1.50669	-1.29886			10.042	1.773			58.86	40.87
	-1.71874	-0.676273			6.063	6.907			49.97	60.49
	-1.32814	0.691232			16.862	3.403			61.35	53.27
	-0.731183	1.50958			2.953	7.802			59.23	57.24
	0.573056	-1.48308			3.982	6.177			61.51	59.4
	-2.8108	-0.887487			2.134	5.008			46.82	64.31
	0.201345	0.861294			3.336	4.029			44.35	58.53
	2.3316	-0.448008			2.911	3.42			45.08	59.34
	0.330438	-1.63903			1.23	4.007			61.4	59.78
	0.860348	-0.00723157			4.634	11.377			61.97	61.78
	0.156663	-1.62743			1.922	3.952			63.23	55.02
	-0.513866	-0.957927			3.671	1.853			47.27	57.77
	-0.653436	-0.65812			6.324	4.337			50.05	61.35
	0.795461	-0.0110977			2.822	3.268			54.63	56.64
	-1.71985	0.150641			5.128	6.453			55.55	53.19
	0.277534	0.421589			3.393	4.688			56.33	62.89
	-1.10401	0.765424			1.777	7.851			61.95	54.62
	-1.39606	-0.68843			6.861	5.145			60.37	63.43
	-2.0002	0.343484			4.302	3.964			59.2	46.12
	-2.76657	-0.0137401			3.266	2.548			62.99	45.86
	-0.714907	-0.455403			3.109	3.301			38.64	50.62
	-0.615465	0.0286888			2.499	3.784			56.26	60.85
	-1.08406	-1.25206			5.164	5.187			58.71	55.91
	-0.312104	-0.882797			3.216	3.675			60.38	56.44
	-0.665115	-1.16905			5.877	5.897			56.89	56.7
	-0.365898	-0.219097			1.603	4.458			55.41	58.73
	0.0253111	1.03161			5.832	3.802			56.92	58.11
	-2.47688	-1.86633			7.325	5.912			63.98	59.76
	0.192645	-0.112502			5.147	7.497			56.72	62.39
	0.522625	-0.504957			5.163	3.32			62.03	65.84
	-0.169925	0.351134			3.635	11.523			52.7	60.81
	-0.934112	-0.169789			5.721	4.149			63.93	64.16
	-1.46413	0.00883285			6.294	5.743			50.05	55.11
	0.660428	-0.599167			4.447	3.063			44.83	62.11
	0.798591	-0.138691			6.656	8.252			50.86	57.12
	-2.21937	-0.841109			4.8	3.529			48.33	61.48
	0.0572573	-0.357393			8.968	2.907			53.5	56.91
	-0.499233	0.280709			8.404	6.458			59.15	64.29
	-2.02198	1.07957			1.851	3.037			56.54	59.75
	-0.457896	-0.306246			5.134	4.566			59.74	60.95
	-0.39526	-0.979985			6.054	8.262			55.3	60.93
	-0.740913	0.784806			5.037	7.923			47.67	64.49
	-0.524842	-0.367322			5.116	3.492			42.18	56.13
	0.568745	-0.71466			2.505	5.94			55.2	61.36
	0.415037	0.758707			3.796	11.711			54.19	60.99
	-0.418313	-1.27505			3.359	1.848			56.84	58.75
	0.56246	0.204082			5.13	3.442			59.73	51.43
	-1.60507	-0.605977			6.552	9.874			56.19	61.81
	-0.23418	1.71823			4.157	6.736			62.18	63.18
	-0.649738	0.568005			2.572	7.8			57.26	58.32
	0.0513635	0.131584			4.414	4.409			55.37	61.39
	1.25268	-0.18596			4.183	5.121			40.33	56.42
	0.584963	0.425203			5.866	2.646			46.48	60.57
	-0.856473	0.153719			2.995	6.254			60.56	59.8
	-1.00677	0.827835			11.804	1.485			61.28	62.26
	1.48552	0.326104			4.683	3.925			58.25	60.86
	-1.54579	0.524915			4.506	2.962			36.55	53.58
	-0.953626	-0.349449			2.133	3.659			47.45	51.53
	1.32599	0.17352			2.618	3.685			47.29	61.39
	-1.55946	-1.96669			2.713	2.708			51.66	55.92
	-0.562672	-0.536596			5.579	5.24			48.42	61.09
	-1.53712	-0.907233			1.928	6.266			57.99	61.01
	-2.39906	-0.318878			6.321	3.94			49.62	61.83
	0.65268	-0.970556			7.327	1.686			66.87	59.59
	-0.989583	0.340795			9.335	2.716			61.46	61.02
	-2.02915	-1.30338			1.192	5.769			61.07	60.39
	0.536328	-0.829115			4.72	2.23			48.54	56.11
	-0.646163	-1.00732			9.674	4.759			59.94	62.53
	0.444258	-0.431023			6.414	2.817			45.12	58.8
	-1.32729	1.98417			5.706	2.468			49.57	57.02
	-1.53448	-0.153285			9.267	4.453			59.81	58.17
	-0.276301	0.285402			1.597	5.565			52.03	59.42
	-0.225931	-1.32429			1.453	2.777			40.6	60.5
	-5.63097	-1.69911			20.347	3.725			64.18	61.26
	0.720526	-0.327928			1.888	6.058			61.36	62.62
	-0.791413	-1.45928			3.124	3.935			63.48	48.51
	-0.941897	-1.94698			5.593	5.777			53.55	61.52
	0.195446	-0.938457			5.94	4.654			41.73	48.25
	0.928797	-1.48041			13.275	4.352			63.79	60.29
	0.150651	0.225138			4.929	1.575			50.74	59.28
	-0.492598	-2.37949			2.164	8.813			59.27	61.06
	-1.56374	-2.3916			5.926	4.25			47.98	52.56
	0.667425	-1.74573			3.654	1.909			61.69	53.69
	0.834414	-1.78863			3.057	3.985			53.84	55.67
	-0.636899	0.117333			3.444	2.404			42.1	41.04
	0.996582	-1.64944			1.727	5.09			49.07	52.49
	-1.70276	-0.115208			3.542	3.471			44.94	52.65
	-1.03342	-0.140294			4.471	6.625			45.79	54.65
	-1.32294	-0.225895			4.148	3.19			57.2	46.96
	-0.339228	0.0495713			2.983	3.054			56.93	61.01
	0.819763	-0.4629			5.739	7.514			48.1	55.67
	-0.502891	0.531507			3.085	3.66			43.22	51.8
	-1.26039	-0.277642			3.844	3.229			43.17	56.35
	-0.601806	0.723633			1.844	6.427			46.17	58.55
	-0.89503	-0.247218			2.283	2.93			43.31	57.8
	-0.601142	-0.537434			16.219	6.649			45.15	52.22
	-1.23458	0.304937			3.653	6.998			47.64	57.38
	-1.63062	-1.33989			5.661	2.281			47.73	56.11
	-0.804537	-1.62369			1.033	7.943			29.33	57.06
	0.259977	-0.259363			6.32	3.996			50.92	60.52
	1.22471	-0.0867938			4.516	2.524			57.52	63.68
	-0.88733	0.704727			3.713	8.333			35.37	60.36
	0.452786	-0.988525			3.56	1.874			52.37	58.72
	-0.733315	-1.15132			2.984	3.391			46.67	60.34
	0.341037	0.604485			4.123	4.891			52.62	56.97
	-2.6679	-0.762671			2.93	7.209			56.1	61.62
	-1.77052	0.715558			2.974	4.13			63.62	51.27
	-0.118345	-1.00994			2.709	5.017			59.49	63.98
	-0.488474	-1.0745			2.602	2.958			42.59	58.7
	-0.823916	-0.0303736			4.949	8.157			62.03	60.18
	-0.68226	-0.476215			3.325	5.943			36.97	56.08
	-2.04122	1.43238			2.759	2.15			48.54	54.07
	-0.194433	-0.540568			2.183	4.621			56.27	59.19
	-0.519534	-0.766774			3.571	4.248			61.12	64.04
	0.922142	0.601451			3.6	4.984			51.17	61.18
	-0.768095	0.41804			3.417	4.583			43.26	60.88
	-0.494765	-0.722905			9.138	5.378			60.05	62.18
	-0.103657	1.01332			5.048	5.183			62.5	58.08
	-0.463676	0.358687			15.049	2.966			54.38	59.92
	-0.695689	-2.54076			4.514	9.651			60.2	63.14
	-1.38666	-0.566951			1.804	4.563			45.45	56.81
	-0.796205	-2.54728			1.407	3.937			45.34	43.45
	-0.66259	1.23331			1.93	4.548			48.4	59.29
	0.475239	0.578858			2.546	2.118			41.04	56.8
	-2.8402	-1.08392			3.056	7.523			43.96	59.19
	-1.03068	0.866931			6.176	1.977			50	52.99
	-2.7425	0.222558			2.158	5.347			59.68	57.64
	-0.0980691	-0.219158			2.702	2.791			54.56	60.9
	-2.96467	-0.471318			2.266	4.333			40.27	55.12
	0.252429	0.10624			6.816	1.889			39.51	49.78
	-0.566385	-0.564663			4.986	5.468			60.74	61.84
	1.00428	-0.195602			3.616	4.985			61.1	62.89
	1.1882	0.485675			6.112	6.222			59.27	60.94
	-0.413076	-2.33615			1.491	3.424			67.61	62.67
	0.106572	-0.29464			2.169	3.921			55.36	64.92
	-0.337922	0.474231			4.923	2.673			36.82	59.52
	-0.0576728	0.199878			3.417	4.394			63.19	51.88
	0.0570632	-3.70652			2.434	3.626			34.66	60.49
	-1.3545	0.258632			5.223	4.231			66.91	57.57
	-0.520166	-0.103937			6.347	5.051			55.07	56.57
	0.612184	-2.18502			5.034	14.386			43.59	59.74
	-0.723406	-0.0887289			4.651	3.749			51.77	63.98
	-0.556171	1.72158			2.194	2.402			35.4	62.36
	0.306302	1.79373			1.067	4.288			38.56	56.49
	1.9542	-0.14367			9.57	5.248			57.35	59.13
	0.856956	0.651037			27.174	3.788			60.05	62.35
	-2.60174	0.469449			6.003	6.528			59.73	61.26
	-3.65412	-2.04202			2.048	9.029			57.51	64.14
	-0.809316	1.41388			9.974	3.811			63.05	57.95
	-0.702614	0.0267306			6.121	2.942			63.75	60.88
	-0.446402	-0.299092			1.608	8.923			37.71	57.89
	-0.727264	-0.714993			6.908	3.646			53.4	57.14
	-1.12638	0.235554			5.954	4.37			50.23	52.19
	-0.825267	-0.498432			4.572	2.485			55.03	58.02
	0.000444248	-0.291015			5.436	2.933			51.29	50.09
	1.43597	-0.661047			5.919	5.084			50.08	63.06
	-1.16523	2.05322			2.056	3.853			57.75	61.02
	-0.540996	-0.330203			3.686	4.933			59.76	46.56
	-0.0718952	-1.371			2.421	8.515			54.43	62.52
	0.206369	0.778104			2.768	2.963			55.35	53.86
	-0.852412	0.0904172			2.232	3.865			54.79	56.83
	-0.278687	-1.56448			3.462	3.734			56.66	54.48
	-0.400213	-1.43145			1.426	9.699			60.61	62.49
	1.13678	-0.324806			12.232	3.347			57.01	38.8
	-1.53561	-0.365112			2.138	12.892			62.78	57.66
	-1.22136	-1.28299			2.475	2.277			55.43	53.97
	-0.289161	0.349598			4.521	3.341			63.38	46.07
	-1.01244	0.871992			9.252	7.753			62.54	59.38
	-0.624676	0.621611			5.734	2.659			51.69	57.04
	-3.259	-1.00969			6.423	3.408			56.52	63.11
	0.778973	-1.59653			2.462	5.74			56.86	59.82
	-0.826707	-0.885722			3.285	13.035			56.9	60.4
	0.869416	2.078			2.705	8.97			45.33	58.21
	1.63296	-0.914845			6.994	7.78			52.69	64.61
	0.209308	-0.69771			3.785	3.912			56.81	58.02
	1.00718	0.388835			3.371	3.189			63.09	59.05
	1.31702	0.50013			5.7	5.37			57.16	60.28
	-0.130966	-0.156969			7.298	3.714			61.13	62.25
	-0.586121	-2.06256			4.456	3.967			56.7	52.78
	-2.57779	0.394518			10.024	2.189			58.93	60.47
	-1.48656	1.77259			5.523	5.343			52.43	55.37
	0.371094	-1.03096			1.524	2.193			59.59	56.87
	-2.80735	-0.935294			4.781	12.733			45.48	60.39
	0.172269	0.260079			4.349	3.032			61.35	60.22
	0.0954474	1.27257			6.015	1.536			47.79	58.27
	-0.380386	0.0785691			3.882	6.189			45.41	59.99
	-1.57719	-0.546378			8.593	3.299			58.16	55.13
	-0.479993	-0.984733			3.658	5.867			51.32	59.58
	-0.78795	-0.121887			4.474	6.247			53.25	51.66
	0.432307	0.497422			2.363	10.553			57.35	47.43
	-1.65896	0.076138			1.775	3.727			57.17	56.98
	0.849448	-1.26544			2.584	4.436			38.66	60.46
	-0.230613	-2.90655			3.215	6.086			51.62	52.01
	-1.60245	-0.733139			10.887	3.35			65.34	60.46
	-0.179788	-0.358163			8.181	3.166			58.4	59.61
	-0.398383	-1.56466			1.625	3.477			41.26	55.75
	0.710493	0.0729759			1.403	3.78			47.38	57.16
	-1.20124	1.4953			3.672	2.737			58.61	54.46
	0.233167	1.87376			5.591	5.188			59.99	54.18
	0.806275	-0.0389027			3.52	4.506			57.06	52.33
	-0.119385	-0.88922			6.02	3.737			59.55	60.09
	-1.72085	0.454795			26.812	2.118			57.22	62.75
	-0.771597	0.944505			2.969	4.198			60.39	56.62
	1.27202	2.02748			2.884	3.301			64.86	58.59
	-0.533169	0.709138			1.94	3.701			61.07	58.11
	-0.619857	-2.24108			4.535	4.055			54.81	56.37
	-1.05817	0.841248			2.093	2.296			63.98	50.22
	-3.0915	-2.20732			1.991	3.229			56.24	59.15
	-8.12153	-0.114454			6.714	3.839			36.23	62.5
	-0.2988	-0.851849			13.684	4.626			62.69	60.82
	0.04828	-1.24282			7.225	3.721			61.64	63.1
	-1.3248	-1.00673			2.935	5.958			60.83	59.58
	0.492922	-0.94979			5.472	3.45			55.21	58.04
	-0.365649	0.405611			2.64	7.122			59.78	60.93
	-1.2083	-0.00706073			4.45	3.41			52.89	55.28
	-0.459432	-0.454786			3.853	9.705			57.34	59.11
	-2.92832	-0.415969			12.411	4.373			62.07	57.71
	0.21654	-0.55188			4.445	3.421			62.3	42.12
	-0.304639	-0.717094			2.769	4.211			48.55	44.64
	-0.0182314	-0.941049			2.301	6.737			56.68	55.87
	-0.447816	-0.529042			3.882	3.759			60.8	58.6
	0.513852	-0.231816			4.656	4.533			51.92	60.34
	0.963474	0.135515			1.597	8.898			60.38	56.72
	0.804001	-0.271022			7.342	4.397			61.27	61.35
	-1.72727	-0.849898			3.394	2.755			61.73	52.34
	-0.538654	-0.823507			6.173	6.769			62.13	64.43
	0.077317	0.349933			2.223	7.356			45.92	46.83
	-0.879146	-0.728189			5.308	3.75			45.61	55.44
	-1.34903	1.46507			7.436	7.613			61.81	53.59
	-2.29322	0.567535			6.336	3.991			47.16	57.69
	-1.21826	-0.127049			3.016	2.763			51.62	54.6
	0.621488	-0.72024			4.557	2.409			62.92	59.09
	-0.382877	-0.093406			4.984	4.332			50.44	62.78
	-1.61298	-0.54157			4.647	4.825			48.59	58.69
	-1.63414	1.65246			7.771	2.066			62.36	56.32
	-1.26751	0.529068			2.031	5.848			53.43	60.8
	-0.165953	0.00671022			2.326	5.877			43.56	62.42
	0.115228	0.400784			5.239	2.513			62.73	47.94
	-1.39444	2.79701			4.808	4.778			64.39	59
	-1.32161	0.292544			9.821	3.745			64.11	58.89
	3.18423	0.531018			1.712	7.841			41.23	57.73
	1.57736	0.786511			2.684	4.087			36.74	61.23
	-1.81558	-0.51307			3.763	5.224			43.65	61.44
	0.940946	-1.33296			6.742	4.771			41.79	62.79
	-0.262559	-1.03575			9.484	3.461			63.08	60.46
	-1.12023	-0.582231			1.921	4.388			59.05	63.66
	2.42089	0.378086			4.054	1.83			38.95	52.53
	-0.0786325	-1.75188			8.99	1.823			48.67	61.03
	-6.20163	0.63693			2.06	2.61			45.43	51.8
	-0.783674	0.72476			4.438	5.221			34.18	52.63
	-1.29496	-1.67983			1.241	2.658			49.03	41.8
	0.0326589	-0.630981			3.932	5.657			59.6	54.35
	-0.393061	0.0331669			2.458	3.673			42.44	54.36
	-0.263374	-0.313565			4.339	3.298			38	58.87
	0.11063	-2.16285			5.824	5.796			63.14	55.96
	0.400879	-1.55339			2.74	4.646			50.07	61.43
	0.701238	0.7065			3.415	2.782			47.42	61.64
	0.00692891	1.10292			4.042	4.669			51.83	57.47
	-0.0371391	-0.498695			5.333	8.947			60.84	62.21
	0.318051	0.179143			2.967	6.359			45.87	62.3
	-0.649093	0.197037			1.742	4.553			49.13	61.33
	-1.19971	1.32703			3.278	4.427			49.78	61.42
	1.02584	-1.23707			1.986	3.326			49.4	62.13
	-0.830075	0.404653			2.334	3.387			55.53	58.33
	-0.975057	0.983264			3.857	3.402			53.95	62.98
	-0.48765	0.459879			8.858	5.075			49.67	62.51
	1.18688	1.25946			12.749	4.644			53.31	41.87
	-2.84029	-0.623936			1.765	4.373			58.39	61.67
	-0.320007	1.44276			5.157	6.066			49.12	57.06
	-0.74742	-0.719892			2.49	5.899			52.39	58.75
	0.191852	-0.0125453			3.824	6.041			59.02	57.06
	0.47703	0.156301			2.983	4.764			44.37	64.46
	-0.0790716	-1.76973			7.099	1.819			62.02	58.76
	1.77594	0.52084			4.306	3.248			63.48	50.34
	0.626542	-0.379721			4.734	5.702			46.45	56.58
	1.03052	0.867205			2.745	3.96			45.58	59.73
	1.25846	-1.49512			3.198	2.741			43.01	56.1
	1.37598	-2.23852			0.665	6.939			59.56	49.89
	0.770599	-0.107614			2.406	3.449			40.6	51
	1.08831	-1.31203			2.987	7.121			57.49	59.58
	1.22191	-0.40874			10.711	2.797			60.8	62.78
	-1.63202	3.58296			5.81	4.671			58.35	40.22
	-0.143432	-0.62379			10.723	1.662			47.7	54.23
	-0.744383	1.61508			3.367	2.59			63.24	46.25
	-1.87216	1.44			5.207	4.34			59.75	59.35
	-0.473511	-1.54698			6.79	1.636			61.14	47.13
	1.08989	-1.58496			3.122	3.828			57.28	47.29
	0.294725	-0.296481			2.038	5.211			41.27	60.63
	-3.19172	-1.07505			4.273	4.105			43.95	56.64
	-2.51924	-0.974799			8.293	3.729			63.88	55.78
	-0.839302	-0.700114			0.818	3.728			42.86	62
	-1.16046	0.320309			5.279	6.707			62.62	62.59
	-0.772909	-0.526876			1.196	3.868			58.82	52.5
	0.970944	-0.809115			2.566	4.401			60.69	43.72
	0.755763	-2.28804			10.844	4.491			58.36	59
	-0.00860502	-1.43037			1.375	2.334			32.98	57.92
	0.419775	-1.32157			6.465	3.464			57.71	59.02
	-1.47738	-1.81501			4.065	2.127			65.3	55.09
	0.693447	-0.579275			1	2.112			52.09	46.89
	-1.22672	0.38109			4.262	5.108			42.49	55.89
	-1.23412	-2.11085			1.951	6.101			59.39	56.84
	1.50748	2.1949			7.235	4.409			61.49	65.19
	-0.724635	-1.60711			2.172	2.45			60.01	36.2
	-0.79518	-0.478459			8.906	7.08			54.61	55.42
	-6.70044	-1.90511			3.459	2.844			58.4	50
	2.0374	0.389818			3.614	4.21			49.88	54.62
	-0.699039	-2.71114			10.02	2.827			61.47	42.27
	1.52192	-1.56478			3.844	4.997			60.43	61.46
	0.726036	-0.688641			0.366	3.524			26.65	60.19
	-0.703706	-0.136398			5.523	3.635			43.69	50.86
	0.476753	-0.579592			3.256	3.821			58.56	57.21
	-0.26638	0.201029			2.261	1.758			60.41	56.4
	-0.0122436	0.875175			8.765	8.351			54.66	58.88
	-0.229201	-0.214235			10.153	5.621			51.79	55.56
	0.0219148	0.289804			2.955	3.049			61.29	62.46
	1.15116	0.289507			2.193	3.593			64.33	58.23
	0.18233	0.894131			10.511	2.677			61.14	48.4
	-1.79435	1.07276			4.264	1.931			60.87	47.49
	0.117357	-1.55626			5.96	3.069			54.25	50.45
	-0.43515	-0.218428			5.513	8.588			53.59	61.46
	-0.170522	-1.28011			1.712	6.39			32.07	46.77
	1.45984	-0.0721498			2.542	2.855			35.01	61.2
	1.14162	-0.059072			4.814	3.673			51.38	55.41
	-1.32988	0.328487			2.092	2.207			36.45	56.37
	0.298081	-1.45886			4.996	1.088			38.33	42.43
	0.410712	-0.662004			4.639	3.621			51.32	51.19
	-1.03583	1.72329			5.517	3.256			51.17	62.13
	-1.27555	-1.65613			1.341	6.122			59.56	41.53
	0.332753	-0.504846			2.657	7.269			51.38	61
	-1.25092	1.02288			1.886	3.161			53.42	51.83
	0.507528	-1.0509			5.465	3.353			55.85	58.16
	1.86532	-1.09667			3.757	3.524			49.3	62.37
	0.993602	-0.0813746			8.03	3.25			47.96	57.74
	-0.263034	-1.46073			2.356	4.546			61.58	62.55
	-0.783114	-0.990255			3.669	3.731			58.6	60.26
	-1	-0.0688619			5.641	4.054			49.73	53.09
	-1.03887	0.590019			2.17	2.762			45.9	48.21
	-0.794314	-0.335603			2.528	1.921			48.96	45.71
	0.226163	1.44517			3.485	6.648			59.25	51.68
	-0.0590355	-0.914944			3.074	11.497			57.77	58.51
	-1.43373	-2.67185			1.605	3.61			55.07	58.87
	0.671076	1.43155			4.978	18.335			58.69	42.72
	1.16993	-0.32168			6.166	2.359			58.72	54.6
	-0.88829	-0.234715			1.923	1.865			57.45	54.71
	-1.12995	-0.116956			5.322	6.427			47.89	48.65
	0.643762	0.729762			2.274	4.106			58.18	63.24
	0.650992	0.444462			6.76	2.797			59.28	58.48
	-1.84951	0.324669			4.943	3.741			43.21	57.92
	-0.217311	2.24462			5.567	2.55			47.17	59.65
	-0.21747	-0.554254			5.886	6.025			59.56	54.21
	-0.395705	-0.805832			7.032	4.344			63.63	56.03
	-0.475608	0.729398			3.929	4.071			36.3	60.13
	0.26896	0.0283818			2.683	6.422			55.46	60.74
	-0.0494212	-0.400397			7.64	5.412			58.96	53.76
	-0.223543	0.241008			8.432	4.254			59.99	58.92
	1.89308	-0.183694			2.328	5.505			57.16	63.2
	-0.195551	0.0268637			4.482	4.013			45.02	49.84
	-0.718729	0.0989055			6.817	5.716			64.91	38.46
	-0.440366	-0.017908			1.167	5.495			60.68	43.72
	-2.49856	-1.73039			8.188	4.707			59.06	54.58
	-1.96248	-0.480149			5.992	3.488			53.52	61.08
	0.535494	1.08684			3.777	9.72			64.45	56.28
	-1.68317	-1.29546			5.728	2.416			45.17	56.29
	1.57908	0.0658642			8.405	2.802			56.12	55.17
	-0.605427	-0.464938			3.886	5.485			45.93	58.01
	0.0444275	-0.76328			7.925	5.152			61.52	57.3
	0.929008	1.37156			2.672	4.932			49.51	40.04
	-1.50808	-0.803061			4.515	5.015			43.22	63.33
	-2.23815	0.506024			4.451	9.874			40.43	61.45
	0.493865	-2.16686			3.943	3.97			41.25	61.49
	-0.348895	0.825642			5.518	4.418			41.96	58.17
	-0.325085	1.63459			0.264	2.508			34.72	64.08
	-1.02726	1.62401			1.47	5.432			39.52	61.52
	-1.58972	0.388652			3.995	2.593			44.68	50.98
	0.482255				4.494	6.721			40.02	63.21
	-0.51977				5.529	4.406			59.79	59.95
	0.905673				4.365	1.762			58.72	44.27
	-1.93441				6.341	5.162			67.7	47.02
	-0.395322				3.378	2.305			58.36	39.86
	-1.13955				4.879	4.098			65.46	57.98
	-0.881494				3.105	5.82			46.65	63.97
	-2.44918				7.853	7.889			43.58	53.18
	1.64508				1.024	4.05			58.29	57.43
	0.488258				4.674	4.169			49.19	58.26
	0.242987				9.675	1.076			57	56.46
	-0.975926				8.169	5.285			64.83	62.41
	1.06848				4.871	3.55			51.28	59.92
	0.597453				3.669	3.528			52.35	51
	-0.44537				4.807	4.657			43.64	52.42
	-0.141155				3.34	4.978			43.04	63.85
	-1.99616				10.782	2.648			42.32	46.67
	-1.69569				3.757	8.723			58.58	54.25
	-1.57409				4.653	2.369			41.96	30.49
	-0.857386				5.839	6.337			59.76	61.83
	-1.15585				9.552	4.277			59.58	57.63
	0.758421				2.659	2.925			63.95	56.43
	0.449946				0.96	5.996			47.98	60.57
	-0.343954				4.728	5.71			50.35	60.68
	0.579145				3.102	6.861			63.03	57.16
	-0.251462				11.133	4.242			51.31	52.91
	1.0658				10.733	2.052			63.86	47.56
	-1.1365				4.68	1.71			52.76	44.06
	-0.345054				6.328	3.949			58.47	59.59
	-2.07653				2.276	4.872			61.11	59.03
	-0.719924				2.352	14.55			41.5	58.37
	0.935004				6.06	2.152			50.97	56.1
	0.600904				4.898	4.586			45.44	60.93
	-1.7153				3.146	1.077			51.02	60.43
	-2.207				6.431	2.616			52.6	49.69
	-1.06413				4.209	5.182			58.62	61.01
	0.608278				5.08	3.738			59.21	60.14
	-0.485946				3.936	2.707			51.46	56.81
	-0.0964045				6.155	4.889			54.35	62.34
	1.2777				2.649	6.949			50.07	65.38
	-0.371141				13.193	4.564			48.41	54.56
	1.20561				3.325	3.801			49.64	42.61
	-0.633935				2.802	5.414			49.06	50.04
	0.420767				5.527	2.299			48.55	61.1
	-0.928447				2.361	3.521			33.19	58.87
	-1.13446				3.96	6.191			52.36	59.6
	-0.801194				3.051	2.965			35.82	59.47
	-0.977372				2.315	5.068			44.22	62.23
	-1.04114				4.909	4.661			62.87	62.01
	-2.07487				5.633	3.42			59.55	56
	-1.68115				3.527	4.449			43.94	61
	0.858562				4.664	4.845			58.2	61.61
	0.141356				6.75	3.032			54.76	60
	-1.30413				5.286	1.953			47.87	52.58
	-1.38929				3.001	2.933			53.93	53.03
	-4.02975				5.84	4.51			62.28	50.39
	-0.857176				1.388	2.874			51.65	55.47
	0.551279				4.655	5.399			51.15	57.32
	-0.440573				4.571	10.896			40.72	61.08
	-1.17151				6.795	4.688			60.93	57.81
	-1.15638				6.001	7.583			60.7	52.24
	-0.772522				4.775	6.662			63.07	60.2
	-0.296326				2.863	7.604			60.37	61.3
	-0.86151				2.191	4.944			60.31	63.98
	0.875106				4.514	2.298			65.14	58.36
	-1.4184				3.688	3.601			57.46	60.17
	-1.85542				9.876	6.805			59.93	50.98
	-1.70044				4.893	6.922			55.62	63.87
	-0.654004				2.572	4.309			46.78	47.01
	-0.199564				13.2				61.13
	-0.429113				3.613				62.67
	0.0415193				3.983				61.38
	-0.781943				6.799				47.58
	-0.291101				8.092				58.95
	-1.41733				1.04				34.6
	-0.793087				8.666				45.12
	-0.113898				2.44				46.43
	0.745553				2.767				62.9
	0.88436				4.509				46.22
	0.443213				1.407				43.05
	-1.81431				2.101				60.3
	-1.05202				12.77				55.43
	-0.487477				4.826				43.1
	-1.8661				6.413				51.55
	-1.92279				4.941				50.68
	-0.096341				2.015				45.58
	0.205844				8.699				59.03
	0.266633				5.768				55.27
	-0.411222				6.696				56.66
	-1.02995				3.443				41.93
	-2.17976				3.228				57.45
	1				6.689				59.86
	-0.721284				11.456				55.51
	0.223883				2.042				59.21
	-0.70629				2.266				49.77
	2.67417				8.632				61.89
	-0.444657				1.018				45.26
	0.889186				4.618				37.33
	0.921288				3.61				65.36
	-2.2185				4.585				45.64
	-1.98423				2.914				60.54
	-0.717732				4.71				53.01
	0.766969				9.213				37.7
	0.793365				2.083				48.01
	-2.03966				2.464				59
	-0.0426767				2.01				60.47
	-0.447971				6.196				60.64
	0.54979				2.372				63.48
	-5.59246				8.225				65.65
	-0.439689				3.112				49.87
	-2.4756				5.174				64.18
	-4.24793				2.61				45.84
	2.32777				2.258				57.51
	-1.01089				4.484				42.32
	1.14698				11.389				46.07
	-0.143989				2.112				57.26
	-0.562285				6.821				61.84
	-0.160313				4.045				64.53
	-2.06821				9.267				55.19
	-1.31817				3.233				44.51
	1.73434				14.453				63.01
	-0.754546				2.791				40.46
	-0.924007				8.738				60.89
	1.66022				3.584				57.85
	2.43407				6.087				57.61
	-0.77329				7.904				60.24
	-2.04348				6.708				48.2
	-1.3061				1.311				52.83
	-1.14419				3.38				47.63
	-1.08558				11.706				63.06
	-0.432447				7.476				60.71
	1.4039				2.777				40.38
	0.208011				2.245				43.3
	-1.34302				6.16				57.24
	-0.355729				5.855				61.14
	-0.752733				4.258				50.74
	-0.749931				5.971				48.55
	2.7794				5.034				63.41
	1.51165				5.773				62.58
	-0.164918				5.087				53.72
	1.67281				2.968				63.52
	0.514012				1.546				47.91
	-0.311493				4.14				48.77
	0.522929				1.647				53.13
	0.676012				4.111				65.73
	0.154653				2.848				54.82
	-1.24551				1.161				60.39
	-0.874565				6.725				61.73
	-0.316184				8.382				55.98
	-1.01519				8.831				51.36
	-0.599552				5.244				48.47
	-2.06471				2.752				58.11
	1.16645				2.252				59.87
	-1.75346				3.421				61.67
	-0.298754				4.294				35.44
	0.67714				6.376				47.36
	-1.25956				11.444				52.02
	-0.483978				4.148				56
	-2.29134				4.339				58.85
	-0.377756				9.36				53.22
	1.06247				2.923				40.36
	-1.86774				10.744				59.44
	-0.101402				3.492				54.29
	-0.549948				2.491				43.85
	-1.62149				3.435				59.91
	-1.31354				4.96				58.75
	0.226737				11.294				63.04
	-0.466673				4.179				41.34
	-0.897454				4.294				43.37
	-0.00428051				4.555				39.18
	0.856194				3.439				41.75
	-1.99704				1.974				38.83
	-0.418832				3.43				36.86
	0.26018				1.139				42.21
	0.991092				6.297				52.24
	-0.134876				5.97				61.23
	-0.807119				1.537				46.92
	1.66297				3.084				59.86
	0.436368				3.416				38.63
	-0.434882				20.129				63.61
	-0.833808				3.685				50.08
	-0.63743				4.502				61.65
	-0.252122				8.94				60.78
	-1.21035				3.568				58.64
	0.787323				9.405				60.52
	-3.57116				2.77				61.61
	-0.886069				1.118				47.47
	0.529508				2.771				58.45
	0.150417				4.754				39.64
	-0.681552				3.952				65.4
	-1.93383				1.641				42.09
	-0.857396				2.485				64.71
	-0.763756				5.103				56.94
	0.481317				2.068				50.79
	-1.09311				2.042				56.37
	-1.43689				3.6				65.02
	-1.73085				2.783				54.66
	-1.03769				2.643				59.86
	-2.76323				6.054				49.45
	-0.769756				1.933				52.24
	-1.46713				4.201				60.11
	1.04495				2.896				46.87
	-0.92797				6.755				59.98
	0.070527				0.93				43.54
	-0.626405				9.711				64.1
	-0.522953				11.075				61.41
	2.8234				3.418				60.85
	0.669128				2.504				48.77
	-0.237039				2.874				58.38
	-0.786921				3.375				55.83
	-2.30447				2.78				63.3
	1.54683				9.216				60.96
	-1.38904				7.378				61.26
	-0.66284				5.245				57.98
	1.09917				9.443				64.67
	2.10992				9.747				59.48
	-2.55888				3.633				58.07
	-0.528481				3.076				55
	-2.44132				7.378				50.33
	-1.14912				9.908				59.08
	2.05232				4.481				55.37
	-0.90717				4.775				58.63
	1.14813				3.145				53.3
	1.57321				2.06				44.77
	-0.350497				2.033				57.17
	-0.289914				5.126				60.23
	-2.99447				2.356				55.18
	-1.66881				6.575				48.11
	1.7546				1.688				60.76
	-1.7868				1.714				61.56
	-0.434682				1.698				63.04
	1.91549				3.895				60.65
	0.0355537				1.355				59.58
	0.134679				8.287				63.46
	2.44082				9.74				57.78
	-0.376028				7.803				57.64
	4.86423				3.202				59.24
	0.632345				6.401				59.47
	1.87814				2.333				60.67
	2.14743				4.184				44.82
	0.156109				3.516				38.65
	-0.0329146				6.293				42.14
	-1.50513				1.898				45
	-0.221739				5.188				40.48
	1.10096				3.666				42.51
	0.529253				3.974				54.21
	0.154808				2.449				58.49
	-0.0962153				7.687				61.89
	0.624491				3.693				59.39
	-0.624112				2.791				62.69
	0.396944				2.834				62.42
	-1.20896				10.513				60.66
	-0.417139				4.17				59.64
	2.11867				1.116				63.04
	1.5645				3.246				58.71
	-0.184672				3.408				51.76
	-0.671377				10.331				47.62
	0.961314				4.591				39.06
	0.152003				4.137				61.61
	0.271673				6.061				45.66
	0.863399				3.519				52.48
	1.29422				4.967				61.38
	0.31783				1.778				45.15
	-0.828786				8.218				38.48
	0.700014				3.813				45.04
	0.209453				2.66				55.64
	0.0433274				1.098				46.27
	-0.607024				7.879				60.25
	0.129125				2.059				63.78
	-2.14349				2.505				49.81
	-0.961526				1.447				60.43
	-1.24924				5.431				60.46
	-1.17563				2.657				57.58
	-0.0406618				5.651				46.93
	1.30724				7.055				64.43
	0.866046				3.059				62.92
	-0.409244				15.791				62.59
	0.927355				2.498				49.95
	-2.42602				2.955				45.99
	-0.138103				2.513				59.12
	-0.58229				3.877				47.36
	-0.694807				5.064				60.14
	-1.98558				5.74				46.03
	1.24576				10.729				62.89
	-0.297905				3.971				64.59
	-1.76818				2.275				53.16
	-0.800665				9.307				65
	-0.607764				15.003				61.96
	-0.651624				15.546				62.86
	0.309684				7.64				62.46
	-0.728538				7.061				59.63
	1.11672				1.715				49.01
	1.57774				3.509				62.34
	1.18361				2.876				59.9
	-1.4423				1.926				63.06
	1.2182				6.174				47.66
	0.0931094				11.754				50.37
	-0.0979752				2.321				60.39
	-0.491966				1.717				61
	-0.387886				3.202				52.98
	-0.228659				3.076				61.65
	0.0280438				4.642				62.81
	-2.02056				6.078				57.27
	-0.170541				2.818				61.09
	0.0233981				3.809				53.49
	-1.81293				5.684				56.93
	0.462742				5.056				48.91
	-2.46949				5.05				43.34
	1.55492				1.059				64.25
	-0.159199				6.758				62.08
	1.00107				6.508				62.89
	-1.12769				1.218				51.84
	-1.13511				2.484				65.49
	-1.59466				9.895				59.07
	0.652077				5.34				45.46
	-1.56181				4.467				57.52
	-1.04215				12.231				64.73
	-1.2577				8.337				62.4
	-1.93943				2.342				60.18
	-0.502509				5.107				58.63
	-1.07359				2.045				57.8
	0.239593				7.561				63.95
	-0.664617				5.164				65.75
	-1.145				6.166				48.4
	-0.237039				5.447				47.75
	-3.11				3.902				63.24
	-1.25921				5.287				62.33
	-0.413315				5.589				57.16
	1.08913				5.616				61.02
	-0.0383308				15.808				60.4
	0.660432				4.14				59.51
	0.380325				3.749				38.74
	-0.744452				1.27				60.13
	-0.756909				6.646				48.78
	0.344446				4.97				51.79
	-0.310701				3.815				64.27
	1.86982				6.066				63.44
	-1.66789				3.825				54.33
	-0.830498				5.374				59.8
	-0.75829				4.605				54.82
	0.889929				0.915				59.83
	0.0454067				6.39				60.53
	-1.81765				5.818				57.01
	-1.08351				4.04				58.35
	-2.00624				2.415				43.86
	-1.15421				5.716				61
	-0.678381				4.75				62.03
	-0.11011				2.462				58.62
	0.234687				2.293				61.77
	0.462598				13.748				62.27
	0.383714				2.802				59.92
	-2.57191				9.1				61.4
	-0.450197				3.612				60.12
	-1.17419				6.917				62.52
	0.805043				6.415				63.91
	0.0222814				6.233				63.43
	0.249241				6.962				60.17
	-0.482393				9.523				63.73
	-0.0219518				6.112				53.11
	-0.176939				3.379				63.63
	-1.68243				5.219				56.85
	-0.514243				4.958				55.35
	-0.134432				3.176				61.17
	-1.44684				5.196				57.88
	-0.658595				4.774				45.65
	-0.0984037				4.933				49.84
	0.575312				7.711				62.85
	1.29336				4.372				53.39
	-1.69984				9.241				60.65
	0.181795				6.776				59.1
	1.38936				2.866				63.61
	-0.328521				12.258				61.96
	-1.46994				4.003				56.47
	0.634336				8.21				64.04
	-0.442738				5.353				55.63
	-1.49989				3.692				63.18
	1.45992				9.285				61.11
	-0.497295				5.724				62.01
	-1.14155				6.01				58.55
	0.177194				5.239				59.08
	-0.598074				2.94				46.46
	-0.230388				2.309				42.05
	-1.34947				3.858				49.12
	-0.640135				3.154				63.01
	-0.589032				3.234				63.59
	2.20003				3.492				61.29
	-0.601669				2.061				59.13
	-1.78601				1.539				65.14
	-1.00704				8.503				63.58
	2.1322				5.032				48.64
	0.881916				5.653				42.25
	-0.383463				2.903				50.56
	-1.53523				2.561				51.39
	-0.363859				2.265				53.87
	0.697693				3.922				40.86
	-0.337395				12.163				55.53
	0.12648				1.747				48.85
	1.22014				6.232				64.6
	1.44859				2.557				65.22
	0.250808				2.939				58.05
	-6.74483				4.651				54.96
	-0.13156				3.415				54.34
	-0.676448				7.3				57.13
	-0.899793				3.913				56.64
	0.360998				13.04				51.57
	-1.8468				4.808				56.77
	-0.866733				7.682				63.36
	2.11746				4.646				62.83
	-2.62704				1.458				49.5
	-1.07651				2.589				49.54
	-1.37145				14.121				57.03
	-0.827377				7.405				62.9
	2.10698				7.434				51.62
	0.589287				5.462				51.75
	0.874155				3.535				59.38
	2.36457				2.186				54.67
	1.00873				3.037				58.07
	-0.101165				1.892				54.11
	-0.692818				7.265				48.83
	-0.50462				3.716				55.97
	1.3017				2.289				46.45
	-0.788763				7.127				50.3
	-0.239338				11.22				62.27
	0.39927				1.648				58.36
	0.431339				4.369				47.13
	1.2932				4.999				62.71
	-0.663717				5.732				62.55
	-1.10568				4.509				62.41
	-0.57447				2.905				59.05
	-0.121347				5.318				62.61
	-0.930958				4.24				58.83
	0.0823445				4.66				57.28
	1.26089				2.243				54.3
	0.597241				1.316				51.32
	-0.47664				4.205				44.19
	-1.45631				4.778				62.96
	-0.746184				5.889				46.53
	-0.0343325				1.93				49.96
	2.28379				3.762				57.91
	-1.3705				3.272				47.19
	0.835968				1.93				42.16
	0.486517				2.528				60.4
	-1.86022				6.287				48.6
	0.446167				5.225				61.95
	0.740706				3.157				55.24
	-0.47854				1.78				56.54
	-0.433897				4.173				42.7
	-1.93837				4.208				54.67
	0.471988				5.692				61.14
	0.610854				3.48				50.61
	-0.805796				3.108				53.5
	1.16744				5.738				58.68
	-0.392385				4.201				52.9
	-1.58986				1.957				58.35
	-0.763888				4.604				57.43
	0.383673				5.129				42.48
	-2.55459				2.859				60.05
	0.421578				4.356				61.7
	-0.106795				2.697				64.36
	-2.01977				4.469				55.3
	1.07756				2.312				62.53
	-2.10785				2.613				57.34
	-1.36531				2.229				35.15
	-1.0579				0.536				28.12
	-0.3904				3.385				48.68
	-0.713967				2.7				54.09
	-0.696072				14.534				53.65
	0.640149				2.342				56.73
	-0.60124				4.567				62.53
	-0.590609				2.594				61.83
	-1.02498				7.925				57.61
	-0.0849977				4.401				57.07
	-2.25322				2.89				58.29
	-0.529821				2.527				46.93
	-1.44485				14.796				58.8
	1.01381				2.992				60.85
	1.25457				4.485				59.31
	-0.710426				3.593				46.22
	-3.28077				4.184				64.53
	-1.21831				2.86				48.07
	0.524421				4.681				63.44
	-0.492704				1.238				48.51
	-0.617818				1.942				43.55
	-2.03517				2.956				35.51
	-0.525858				2.964				46.83
	-1.09404				1.358				46.43
	-0.310525				4.047				62.7
	-0.579065				3.088				52.73
	1.23517				6.754				46.13
	1.36883				2.136				63.31
	2.1526				3.811				40.85
	-2.33234				3.062				47.96
	-1.67499				2.586				49.05
	0.732628				2.57				57.62
	2.61686				1.791				49.2
	-0.0995357				3.741				54.33
	1.03914				1.55				38.61
	-0.50696				5.391				64.48
	0.3544				5.574				50.53
	-0.711875				4.647				59.61
	0.573257				9.211				40.77
	-1.49563				3.538				50.01
	0.274895				5.179				55.16
	-2.98045				6.414				59.22
	0.131876				4.564				63.17
	0.267812				7.075				63.27
	-0.997864				4.811				56.75
	0.394239				4.191				62.23
	0.873511				6.703				56.97
	-0.028444				4.029				52.91
	-0.712019				4.439				61.79
	-0.595461				1.891				59.74
	1.03079				2.728				52.37
	0.0935066				5.014				65.96
	-0.0515671				2.866				51.03
	0.0135284				2.248				57.07
	-0.946484				2.888				54.78
	-1.21951				1.539				61.01
	0.219508				0.726				58.18
	0.50203				3.993				52.46
	1.02312				3.15				54.8
	-0.666016				1.447				48.25
	-0.109463				3.371				62.07
	-1.21799				4.516				42.09
	-1.59512				2.268				51.69
	-0.450594				10.3				62.96
	-1.38333				2.993				40.97
	-0.0835086				4.147				38.34
	-0.408674				4.05				50.33
	0.202599				1.919				54.18
	-0.342197				4.336				50.6
	0.806986				1.665				49.33
	-0.476063				3.605				58.48
	-1.16164				1.998				50.59
	0.114882				6.665				50.02
	-0.859327				3.106				55.49
	0.228112				11.831				58.22
	-0.417103				1.905				63.02
	-0.0677781				8.755				59.85
	-0.3971				2.655				44.02
	0.85907				1.827				54.17
	0.287696				2.308				51.39
	-1.17956				3.357				51.55
	-0.670886				5.492				60.9
	-1.53816				3.958				60.64
	-1.13598				0.514				60.15
	1.06711				4.958				55.49
	-1.34834				8.633				59.66
	0.563928				2.322				50.13
	-0.265764				6.72				43.75
	-0.463079				1.622				54.53
	-0.265045				3.799				54.14
	1.51517				3.229				38.7
	-0.0443941				6.869				56.21
	-0.397655				3.675				56.96
	-2.30364				2.91				50.78
	-0.652077				2.391				40.28
	-3.03976				11.714				47.48
	-1.44384				5.257				40.6
	0.0289999				2.396				59.88
	-0.427125				3.856				58.83
	-0.268224				1.376				52.96
	-1.50538				1.057				48.6
	-0.00337473				3.931				57.87
	-0.903785				2.008				54.33
	-0.035737				1.732				56.27
	0.536053				11.349				56.22
	0.911042				5.161				53.71
	-1.68216				3.216				62.03
	0.618269				3.861				58.32
	-0.168175				6.149				55.45
	-1.55803				6.962				55.07
	-0.88243				3.289				50.07
	-1.34395				1.735				55.02
	-0.835249				3.739				58.29
	-0.959028				6.676				49.21
	-0.454601				4.082				58.67
	0.289507				2.939				39.11
	0.126255				2.352				62.68
	0.0972218				2.416				56.66
	-0.375882				8.675				50.33
	0.944808				2.591				51.08
	-0.300645				5.457				46.99
	-0.97059				1.217				51.23
	-0.683392				5.188				56.21
	0.302927				5.261				59.3
	-2.99564				3.025				57.44
	0.558799				2.55				57.13
	0.683133				1.697				50.81
	-0.808265				3.825				54.15
	-1.5322				4.026				55.59
	-2.13213				1.735				52.78
	1.29481				12.283				52.65
	-0.00603665				5.119				53.13
	-1.11735				1.862				57.11
	-0.112884				1.58				50.13
	-2.57779				3.839				60.17
	0.573185				2.825				44.32
	-0.144327				1.467				46.13
	0.495376				6.013				61.49
	-0.583068				3.009				48.03
	-1.54889				1.064				56.7
	0.296878				3.92				44.99
	0.568059				3.906				49.98
	-0.72777				3.538				43.86
	-2.98618				3.315				63.98
	-1.32303				2.587				42.63
	0.331251				1.969				47.73
	-2.74216				3.922				47.23
	-0.237879				5.612				56.63
	0.313031				10.372				57.75
	-1.70279				3.129				57.93
	0.487767				3.372				41.86
	-0.863919				4.026				46.4
	-1.89566				3.07				58.55
	0.67184				5.754				56.52
	0.1976				14.007				60.24
	-0.877626				5.032				43.52
	0.423682				1.392				50.2
	-0.343732				4.519				63.43
	-0.2182				5.627				49.86
	-0.415245				2.599				41.25
	-0.5974				2.653				66.11
	-1.55958				1.941				41.59
	0.339149				4.241				58.17
	0.822357				1.666				56.43
	-4.28322				1.8				51.57
	-0.130913				5.371				44.97
	-0.263881				3.252				47.92
	-0.625692				3.628				42.65
	-0.670706				8.663				59.9
	-0.23081				1.53				63.39
	3.1251				6.011				68.74
	0.46628				2.438				52.48
	-2.7116				6.491				43.61
	0.210723				2.059				55.96
	-1.1224				1.64				58.66
	-1.01813				4.079				59.93
	0.824846				3.509				61.82
	1.02687				1.855				49.42
	-2.82443				4.719				40.63
	0.174621				1.301				46.01
	-0.511468				4.831				47.15
	-0.129469				2.4				43.52
	0.720331				13.475				58.02
	0.0939975				9.252				46.44
	1.27092				3.592				52.73
	1.00653				4.283				46.9
	1.01495				2.401				47.12
	0.147962				2.253				42.99
	3.68798				4.595				58.16
	-0.398418				3.314				43.57
	-0.161043				9.255				52.68
	0.0936645				3.477				50.53
	1.09613				8.261				57.62
	-1.47972				8.438				57.41
	-3.9599				8.132				43.23
	-1.37073				2.332				43.16
	0.0416191				1.536				33.92
	0.508147				6.785				48.65
	3.12641				3.551				65.01
	0.464063				6.451				61.3
	0.747353				1.182				40.15
	2.31215				7.239				63.52
	0.179203				2.769				45.72
	-0.859402				3.581				57.12
	0.116324				3.48				57
	1.64599				5.858				59.29
	0.448053				6.685				61
	-0.174953				4.93				60.1
	1.2262				2.863				60.72
	1.20978				3.755				63.33
	1.92153				14.083				63.63
	-0.751741				6.894				61.42
	-0.42877				5.521				58.03
	-0.642795				5.747				50.14
	-0.288444				5.618				58.2
	-0.443301				4.299				59.44
	-2.13139				7.179				61.09
	-1.79329				0.938				59.85
	1.77803				4.52				56.36
	0.588267				4.602				54.79
	0.219777				3.621				57.6
	2.89401				11.863				44.8
	-0.518236				2.748				49.76
	-1.75048				1.176				57.12
	-1.00423				5.444				53.26
	-2.23447				7.086				48.01
	0.351132				1.668				48.35
	0.363578				1.833				55.84
	1.55964				14.019				63.62
	-0.907741				3.949				63.46
	0.0758632				1.931				43.84
	0.586887				2.017				55.54
	-1.15066				6.466				60.34
	0.980728				7.773				62.57
	0.240115				5.416				59.29
	0.642058				1.83				50.06
	-0.301316				2.129				61.39
	-0.315946				12.43				59.72
	-1.27967				0.937				48.44
	-0.703205				1.136				42.6
	1.46276				1.846				57.8
	0.63931				1.642				54.41
	-1.10838				4.386				43.31
	-0.308308				6.087				46.91
	-0.674463				1.554				39
	1.53704				4.216				52.87
	0.351406				3.258				54.85
	-1.38876				2.455				42.14
	-0.216064				3.627				47.08
	-0.687324				2.359				63.83
	0.431659				5.804				64.52
	0.690896				3.94				55.6
	-2.12532				4.711				56.19
	-0.819176				1.476				60.35
	-2.3146				2.777				45.06
	-1.73552				2.168				46.7
	-0.351571				3.104				60.87
	-0.457256				2.407				56.68
	-0.132239				6.878				59.42
	-1.07284				10.4				61.11
	-1.82905				8.207				46.81
	0.453119				3.978				58.13
	-1.53801				3.228				53.15
	0.401958				2.687				57.75
	-0.177965				3.504				58.88
	-0.95109				3.18				55.82
	-1.00649				2.485				38.16
	-0.228397				1.564				48.44
	-0.763085				13.708				55.16
	-0.316162				1.738				41.68
	-0.659326				7.293				56.66
	0.544548				4.393				40.33
	-0.178028				3.612				55.84
	-1.00591				4.805				55.03
	-1.07118				5.851				63.64
	0.263034				2.09				51.97
	0.445238				2.437				46.59
	-0.642678				4.505				50.47
	-0.959318				1.761				62.34
	0.274628				2.585				64
	0.496081				3.585				61.4
	0.22495				5.955				56.71
	-0.491388				3.664				55.17
	-2.2303				4.832				49.45
	0.875889				1.242				47.58
	0.10107				3.576				54.66
	-0.598612				1.596				50.19
	-0.0207586				4.81				56.25
	0.457139				2.234				62.48
	1.29504				3.155				58.79
	0.282149				2.016				50.61
	1.69515				11.528				57.04
	0.628457				3.851				60.94
	-0.962417				5.916				63.58
	-3.8365				1.363				45.26
	0.712287				2.603				46.36
	-0.335533				2.289				62.55
	-0.139713				4.038				57.67
	0.296457				5.8				54.8
	-0.0901124				3.443				59.45
	-0.049476				5.375				49.92
	1.29373				5.689				53.93
	-3.29968				2.763				41.55
	1.47079				3.124				46.01
	-1.61183				3.027				53.77
	2.15212				3.349				51.01
	-0.766801				3.566				51.64
	1.40749				3.307				58.83
	-1.0199				2.694				57.43
	-0.831985				4.656				47.12
	0.828402				7.25				62.63
	-1.35019				4.555				61.67
	-1.61936				1.784				57.26
	-0.0438422				6.756				53.57
	-0.734257				2.245				46.99
	-0.403862				4.51				60.94
	0.133659				7.354				55.53
	0.590982				2.89				51.85
	-0.900329				1.884				52.89
	-1.67903				2.281				39.13
	-1.41504				5.581				62.4
	2.00368				5.924				62.21
	-0.213756				2.306				60.78
	-0.903903				2.235				37.82
	-1.64393				1.499				33.95
	-0.0447383				1.329				44.78
	0.704612				9.027				60.63
	0.956574				1.044				45.78
	0.581663				1.272				45.28
	-0.711518				2.205				65.52
	1.15703				4.762				59.52
	2.18117				6.052				52.96
	-1.78645				1.062				50.97
	-0.986194				1.371				49.34
	-0.684877				0.992				58.27
	-0.562045				1.154				52.88
	-0.626938				0.566				45.23
	-0.541894				9.87				44.87
	0.289024				3.101				61.21
	-0.417297				9.796				57.67
	0.477047				4.094				59.13
	-5.10852				3.356				60.18
	1.12489				2.163				62.44
	-4.04439				5.285				62.33
	-1.76597				2.901				48.9
	0.551015				5.766				55.53
	2.16148				2.429				46
	-0.807417				6.456				63.89
	-0.620982				5.512				63.69
	-2.76081				9.538				59.86
	-0.668891				1.34				43.75
	-0.19885				7.69				57.41
	-1.08447				5.376				61
	0.687107				4.931				63.34
	-0.130584				5.882				58.66
	-0.467007				1.944				58.13
	-0.972037				5.294				62.47
	1.00219				1.698				48.56
	0.0936633				1.98				54.21
	-1.10069				4.642				57.41
	1.40939				5.896				45.13
	-0.610498				3.261				44.67
	1.01832				1.485				41.31
	-0.261125				7.623				47.64
	0.877338				5.722				47.13
	1.02934				3.785				46.9
	-0.298166				1.581				46.4
	-1.00762				3.965				44.67
	-0.863796				4.664				44.79
	-0.439166				2.2				39.36
	-1.50031				6.903				44.17
	-0.769753				2.409				51.19
	-1.56405				1.61				50.88
	-0.621354				0.949				35.81
	0.308122				3.528				37.45
	0.772885				1.587				37.03
	-1.54532				4.261				29.99
	0.0141211				9.039				64.34
	-0.371681				0.802				62.73
	-1.3072				2.136				31.61
	2.18203				1.667				48.88
	0.247521				0.531				42.52
	0.0445464				2.899				46.46
	-0.640837				1.973				35.01
	-1.16215				1.471				35.25
	-1.28011				7.557				59.91
	2.76907				2.871				43.38
	-1.19706				6.813				35.67
	-1.00994				2.831				38.53
	-0.926627				3.835				38.85
	0.208399				3.408				36.85
	-0.261441				3.635				36.96
	-0.36596				2.144				33.87
	-1.72583				1.928				30.85
	-0.0874628				2.007				39.76
	-0.231243				2.755				40.34
	-0.808701				1.723				39.12
	-0.631787				4.093				35.77
	-2.06333				4.041				41.97
	-0.666874				2.964				36.73
	0.124824				2.177				42.31
	-6.59991				5.046				36.43
	-0.466441				2.616				50.89
	1.13364				2.437				53.5
	-0.859402				4.287				51.14
	-1.94365				5.325				54.24
	-1.31928				4.572				41.56
	-1.15901				3.823				42.17
	-0.384859				9.645				55.97
	-0.499135				1.728				49.23
	0.276242				3.687				43.74
	-0.268571				3.525				38.87
	1.30426				2.313				37.57
	-0.431285				5.062				57.2
	0.266646				1.545				48.4
	-2.86565				1.048				45.78
	-1.27382				1.854				39.68
	-0.407351				7.48				49.76
	0.411295				5.562				47.5
	-0.407424				4.938				35.69
	-0.0297473				5.143				50.96
	-1.66943				4.02				47.93
	1.72297				8.141				46.68
	-1.16722				4.382				49.57
	-0.326187				2.474				51.91
	-1.24712				6.756				57.71
	1.19461				4.929				45.94
	0.879969				3.154				50.12
	-0.76922				4.329				50.71
	-0.349497				1.763				49.29
	-2.00497				2.76				49.52
	-0.397932				11.022				56.2
	-1.32812				2.632				45.05
	-1.32261				4.739				41.05
	-0.745124				5.587				44.68
	-3.52356				2.714				49.02
	0.0571106				4.163				45.02
	1.17754				0.867				47.9
	-1.7756				3.667				44.55
	0.606394				5.392				44.08
	-0.62293				2.088				43.33
	-0.593375				4.113				42.91
	-1.03562				3.605				45.34
	0.519761				1.648				32.46
	-2.4864				9.103				59.45
	-2.69903				2.697				42.9
	1.1882				0.591				49.21
	-0.494326				3.205				43.38
	0.0924462				4.053				53.89
	-2.99382				3.123				43.68
	0.172061				6.534				55.44
	-0.964199				6.136				53.19
	-1.45943				3.03				48.75
	-2.54407				4.904				45.93
	0.131912				4.02				54.85
	-0.00421225				3.781				47.2
	-0.486139				10.129				45.65
	0.196552				3.586				55.11
	-1.35705				1.656				45.79
	-1.02373				1.047				40.97
	0.589265				1.102				51.61
	-1.04283				2.403				49.26
	0.3538				3.22				54
	0.550049				1.67				53.21
	-0.227667				4.71				44.08
	-0.52745				2.106				46.56
	1.10096				2.879				42.45
	-0.694414				1.27				50.84
	0.945257				5.551				54.77
	-2.24866				2.531				45.1
	-1.15697				11.795				60.09
	0.737887				1.878				37.62
	0.186655				1.002				46.71
	-1.30906				4.649				48.47
	-2.09248				5.061				56.77
	-0.40726				2.03				58.28
	0.897365				1.728				50.43
	-0.843598				2.257				37.32
	-1.65136				6.441				56.96
[truncated: 16,576 more rows]
