# Supplementary material for: Profiling stress-triggered RNA condensation with photocatalytic proximity labeling
Source: Nat Commun. 2023 Nov 15;14:7390. doi: 10.1038/s41467-023-43194-2 (PMC10651888; doi:10.1038/s41467-023-43194-2)
Supplement: Supplementary file 9 — Source Data File [file 41467_2023_43194_MOESM9_ESM.zip › Source Data File/Supplementary Figure 14.xlsx]

## Sheet: log2TE
log2TE					Mann Whitney U test (two-sided)
HEK293T-specific	cell type-independent	U2OS-specific	Total mRNAs		exact p value
-1.58316	0.0470902	-0.0282026	-0.359309	U-2 OS-specific vs cell type-independent	0.0380887
0	0.329965	-0.11218	1.0893	cell type-independent vs HEK293T-specific	0.935025
-0.828857	0.176754	0.672188	-1.3396	U-2 OS specific vs HEK293T-specific	0.101325
-2.99302	0.134938	0.926548	-0.371247	U-2 OS-specific vs Total mRNAs	0.592651
-1.3333	-0.788024	-2.60033	-0.194324
-2.34841	0.02539	0.396951	0.0470902
-0.46445	-1.97454	2.05327	0.329965
-1.09637	-1.465	-1.38721	0.609327
-0.336267	-1.06595	0.432546	-0.477838
0.0530652	0.0327479	3.20553	0.176754
-0.360128	-0.965366	-0.885238	0.860434
-0.44679	-0.102952	-0.304855	-1.60266
-0.6344	0.91468	-0.669436	-2.36492
-1.14882	-0.589543	-1.23017	-0.29237
-0.967316	-0.768651	-0.691028	-1.72756
-0.849648	-0.665115	-0.883267	-0.927244
1.02528	-2.47688	-1.52729	0.678072
-0.88694	-1.32294	-1.20494	-0.973832
-0.653786	-0.519534	1.87705	-0.0225867
-0.693314	-0.0718952	0.701809	-1.20517
0.56246	-0.624676	-1.43143	2.60153
-1.00677	-0.130966	-0.000753366	-0.447083
-0.566385	-1.57719	-0.943473	-0.0282026
0.0954474	-0.783674	-0.842804	-0.46464
0.0326589	-0.263374	0.0425047	-1.49228
-1.24551	-0.975057	-0.082619	0.82415
-0.626405	-0.839302	-0.181055	-1.58316
-0.624112	-0.0494212	0.538023	-1.13894
-0.138103	-0.325085	-0.747989	-0.593441
-0.58229	0.482255	-0.989229	-1.46949
0.234687	-0.633935	0.482468	1.14568
-0.805796	-1.17151	-0.933149	0.372841
0.3544	0.875106	-0.0577812	1.0171
1.20978	-1.81431	-0.359717	0.61891
-1.15066	-0.096341	-0.00306793	0.225077
-0.315946	-0.411222	-0.754471	-0.0796172
0.296457	-0.439689	-1.13284	-0.22708
-0.0901124	-0.164918	0.448062	0.110455
-1.3072	-0.418832	-1.90371	-0.11218
-1.19706	-0.694807	0.147479	-2.67192
-1.32812	1.57774	-1.27281	-0.531581
-0.745124	-0.387886	-0.305348	0.672188
0.800204	-1.07359	-2.69006	0.434403
-1.23465	0.660432	-1.71995	1.08789
-0.0777823	-0.756909	0.107098	-0.199615
-0.442272	0.589287	-0.232255	-0.281644
0.271012	0.219508	-2.62692	-0.0967954
-2.21294	-1.17956	0.0945379	-1.41097
-1.0821	0.568059	-0.0951357	0.298244
0.0609448	-1.70279	0.366339	0.45355
-1.93524	-0.511468	-0.284839	1.1412
-0.226955	0.0416191	0.201869	0.487128
-1.28179	0.22495	-0.408513	1.58496
0.995884	-1.61183	-1.04353	1.47319
-2.10229	-0.972037	-0.521079	0
-1.09262	-1.11276	-2.00705	-0.147637
-2.109	0.202343	-0.73441	-0.0512947
0.193036	-0.693709	-0.725978	0.475733
0.28585	-0.514896	-1.89359	0.0721899
-0.445341	0.927515	-1.36551	-0.741024
-1.06101	-0.767164	-1.03605	0.926548
-0.493774	-0.160888	-2.0002	-0.761276
0.844137	-0.523231	-0.714907	-0.733081
-2.20034	-0.804385	0.660428	-1.2728
-1.42132	-1.49733	-1.55946	-0.22393
-0.134971	-0.087663	-0.562672	-0.0590355
-1.83289	0.532676	-0.989583	-2.19004
1.3797	-0.307711	-1.53448	0.86287
-1.21651	-0.537512	-1.56374	-0.500764
-1.35289	1.03049	-1.23458	-1.84299
-1.91219	0.731562	-0.0576728	-3.27565
1.61085	-0.446867	0.306302	-1.35867
-0.337671	-0.331621	-0.727264	1.74366
-0.284583	-0.13978	-1.12638	0.415037
-1.60722	1.33161	-1.16523	-2.33943
-0.957006	-0.417516	-0.540996	0.811097
-1.65405	-0.650786	1.13678	-1.61675
2.14548	0.417605	-0.119385	0.766741
-0.0970674	0.000804402	-0.619857	-0.123631
-2.96795	-1.31367	-0.2988	-0.410788
0.0365058	-0.923274	-0.304639	-2.04182
-0.0116161	0.1495	0.621488	-1.08523
-0.566347	0.353659	2.42089	0.460897
-1.35283	-1.90056	0.318051	-1.95641
-1.42275	-0.406154	-0.0790716	-0.942572
-0.920843	-0.0406769	-1.87216	-2.97888
-0.101544	-0.859205	-0.473511	0.786558
-0.343639	-2.37858	0.294725	0.405192
-1.5818	-0.753436	-0.00860502	-0.073451
-1.55651	0.635611	-1.22672	-0.86952
2.21501	-1.15871	0.226163	-0.0467024
-1.41944	0.579573	0.671076	0.236924
-0.76722	-0.407458	-0.475608	-2.60033
-0.155651	-0.512984	-0.395322	-1.6632
-2.07077	0.255202	-0.881494	-1.07587
-1.47212	0.319654	-0.719924	-0.706394
0.823809	0.854224	-0.857176	1.23407
0.696196	-0.892222	-0.86151	-1.72389
-1.68798	-0.331286	-1.41733	-1.14202
-2.46592	-2.02323	0.443213	-0.828857
0.606837	-0.691217	-0.0426767	0.396951
-0.268505	0.70102	-2.4756	0.232752
-2.29615	-0.264897	-0.143989	0.930759
0.0056209	-0.644873	-1.31817	0.134938
-0.363638	2.31259	-0.432447	1.03449
-1.04022	-1.80141	2.7794	-2.99302
0.34126	-0.626983	0.522929	0.227069
-0.111354	1.55926	-0.886069	-2.61644
-0.210064	-0.208987	-0.66284	-0.0819773
0.796334	1.00637	-0.221739	-0.298015
0.0595737	0.324472	-0.184672	-0.598078
-0.130972	-0.461441	0.0433274	1.09163
-0.566224	-0.205329	0.0931094	-3
-0.141356	-1.05161	-1.93943	-0.516398
-1.33473	-0.328509	-0.502509	-0.527866
-0.659771	-0.922533	-0.830498	-0.175294
0.120731	0.691489	-0.450197	-0.632484
-0.0701232	-2.29761	-1.17419	-0.730539
-0.697126	-0.0863207	-0.0219518	0.983559
1.22835	-0.955724	0.634336	1.24506
0.787743	0.0171055	0.177194	-0.872228
-1.93748	-1.61663	-0.598074	-1.49668
-1.72343	-0.658883	-0.383463	-1.04196
1.60232	-0.0966538	0.697693	-0.788024
-0.774175	-0.687005	-1.49563	-1.94322
-0.447952	-0.883875	0.228112	2.05327
-0.233021	-0.490437	-1.53816	0.741932
-0.298341	0.830075	-3.03976	-0.852488
-2.00967	-1.18335	-1.44384	-2.83219
0.0982795	0.220108	-0.427125	-1.54165
0.216133	0.199798	0.313031	-0.157791
-0.103946	-1.95638	-0.415245	-0.749677
-2.04877	-1.52906	-1.55958	2.65914
-1.72581	-0.25221	0.46628	-1.24832
-0.21093	-0.339801	1.01495	1.36591
0.211217	-0.562936	3.68798	-0.70044
0.279998	0.378023	-1.47972	-3.24527
-1.40193	-0.654833	-3.9599	0.973365
0.77458	-0.888219	-1.37073	-0.215003
-0.559427	0.209923	1.64599	-0.268489
0.333468	0.572556	-0.642795	-1.39323
0.0827309	0.1398	-0.288444	-0.462156
-2.07206	-0.0189996	-0.443301	-1.78862
-0.445362	-1.94753	-2.13139	-1.68212
-0.0151069	-1.43828	0.219777	-1.38721
0.315738	-0.118679	2.89401	-3.48328
0.478047	0.106647	0.586887	-7.61839
-0.785634	-1.18766	-1.27967	-1.42139
0.10301	-1.53169	1.46276	-1.93832
0.0213963	-2.01101	-0.308308	0.432546
-1.08531	1.06678	-0.674463	0.46158
0.100261	-1.17356	-0.457256	-1.3333
0.840667	-0.880273	0.453119	0.22395
1.02415	-0.963421	-1.00591	-1.35752
0.380863	-0.233023	-0.959318	-0.769529
0.0393381	1.64302	0.712287	0.201977
3.91966	-0.0897809	-0.335533	0.462742
-0.3664	-0.0540219	-0.139713	-0.560935
0.282769	-0.417889	-0.903903	-1.25477
-0.313991	-0.560043	1.15703	3.20553
0.748046	0.485914	-0.807417	0.02539
-0.643676	-1.32457	-0.19885	-0.168754
0.825702	-0.087004	-1.08447	-4.05311
-0.0376889	-0.763335	-0.640837	-2.39232
1.09954	-0.986141	0.0571106	-1.22988
-0.955291	-1.63097	-0.486139	-0.501634
-2.31111	0.814871	0.3538	-3.86335
3.48618	-1.42911	-0.52745	0.180082
0.0332518	-0.887487	-0.742248	-2.13245
-0.114852	-0.448008	-0.0455866	-1.75598
-0.100984	-0.957927	1.48064	-0.929881
-0.708911	-0.882797	-0.109411	-0.89775
-0.16567	-1.16905	0.0568408	-0.885238
0.764229	-0.169789	0.0793225	0.950363
-0.148099	-1.27505	2.73533	-1.98592
-0.222214	0.204082	0.980853	0.522227
0.178869	-0.605977	0.458766	1.03545
-0.386976	-1.30338	0.389813	2.31853
-0.537797	-1.00732	1.37666	-2.02337
-0.00978932	-0.938457	2.67886	-0.927592
-0.957671	-2.37949	2.86721	-0.119961
-1.95432	0.117333	-1.18279	-1.36347
0.866929	-0.140294	-0.640458	-0.408646
-0.544203	0.723633	-1.26699	-1.32393
-0.523954	-0.247218	-1.40919	-0.304855
-1.58496	-0.537434	-1.0902	-1.53611
-0.605524	-1.00994	-0.512481	-0.819121
-0.744866	-0.0303736	-0.350406	1.05663
0.24981	0.601451	0.325585	1.1006
2.24027	-0.566951	0.615644	-2.34841
	-2.54728	-0.227044	-1.62875
	0.578858	1.20136	1.11136
	-1.08392	-0.721223	-0.669436
	0.866931	0.44921	0.557848
	0.10624	0.677963	-0.770947
	-2.33615	-1.07407	0.048726
	0.474231	-2.41028	-0.0416191
	0.258632	-1.32931	-0.709039
	-0.0887289	2.01655	-1.23017
	-2.04202	-1.10882	-1.83099
	-0.299092	-2.28758	-0.341161
	-0.714993	-0.0741176	1.22981
	0.235554	-0.374005	0.38048
	-0.498432	-0.145556	-0.700199
	-0.291015	-1.77827	1.5082
	-0.661047	-0.679637	0.162271
	0.0904172	0.0794636	0.52374
	0.349598	0.574174	-1.24428
	-1.59653	2.87368	-0.798366
	-0.885722	-0.258644	1.46639
	0.50013	-2.02743	-0.458909
	-2.06256	-0.183592	-1.03375
	0.260079	0.683431	0.869724
	1.27257	-0.432227	0.817349
	0.0729759	1.44177	0.652805
	0.841248	0.189892	-2.02389
	-0.114454	0.820021	-0.691028
	-0.851849	0.443574	-1.10178
	-0.415969	0.958116	-0.676767
	-0.55188	-1.23421	-1.56857
	-0.823507	-0.159786	-1.31952
	-0.127049	-0.225015	1.87122
	-0.72024	-2.22167	0.230889
	-0.54157	-0.18232	-0.735082
	0.400784	-1.3448	-0.579897
	0.786511	-0.473846	0.531664
	-1.75188	-1.03119	1.58496
	-1.67983	1.13091	0.0103947
	-2.16285	-0.374502	-1.90881
	0.7065	-1.3904	0.828
	1.10292	-0.473842	-0.296665
	0.404653	0.860418	0.97565
	1.25946	-0.187824	-0.595532
	-0.623936	1.12342	1.22882
	-0.719892	0.611478	-0.603611
	-0.107614	-0.288658	-0.562936
	-2.28804	-0.568677	0.394244
	-1.81501	0.354008	-0.885357
	-1.60711	0.0148917	-0.46445
	-0.478459	0.0978473	-1.50589
	-1.56478	1.34612	-0.883267
	-0.688641	-1.14446	-1.52729
	0.289804	-0.54187	-0.981384
	-1.28011	-0.524069	0.26748
	-1.46073	-0.0183785	3.16551
	-2.67185	-0.539139	-0.355028
	0.444462	5.46271	-0.314717
	-0.805832	0.215197	-1.08137
	-1.73039	-1.32456	-0.568843
	-1.29546	-0.289441	0.411497
	0.506024	-1.31054	-1.953
	0.388652	-1.23159	-4.24207
		-0.72746	-1.65198
		0.864922	0.803618
		-0.625659	-0.0731477
		0.989583	-0.819428
		-0.634357	-0.216133
		-0.251862	1.53542
		-2.57161	-1.20494
		-1.04731	-1.01421
		0.115894	-0.42711
		-0.218768	-0.50265
		-0.0156307	-3.5424
		-0.48315	1.87705
		-0.768208	0.333601
		0.338841	-1
		-1.19512	-1.82706
		-0.272394	-1.2708
		-0.448814	-2.1352
		-1.66967	-0.0112273
		-0.245975	0.775313
		1.1287	0.342934
		0.283579	-2.79642
		-0.243737	0.575748
		-0.00329007	-0.751538
		0.967801	-1.27744
		-2.4958	-0.53842
		-1.26414	0.169925
		0.600367	0.307044
		-0.436595	0.701809
		-1.6742	-4.21723
		-2.48253	-1.45873
		-0.21901	0.466332
		-0.117953	-0.661368
		-0.443682	-1.43143
		0.669994	0.330149
		-0.325226	-1.0778
		1.06948	-0.145736
		-0.955467	-1.97454
		-2.19238	-0.522678
		-1.03821	-1.09592
		-0.949031	-0.761203
		-0.534392	0.409294
		-2.28021	0.522027
		-0.460059	-0.000753366
		-2.41157	1.08198
		-2.18126	1.5776
		0.0420996	-0.171697
		0.0696773	-0.909585
		1.70491	-0.453572
		-0.972442	-0.691314
		-0.286354	-0.210968
		0.566399	1.19482
		-1.79642	-0.943473
		-0.770156	-0.764711
		0.532277	-1.22401
		-0.849364	-1.02716
		-0.37963	-1.45241
		-0.670728	0.193344
		0.124865	-0.0912805
		0.894043	-3.23861
		-1.67734	-1.13906
		0.619523	-0.515192
		0.717907	-1.46755
		0.129896	-1.7702
		-0.26502	-1.465
		0.537944	-0.842804
		-0.605895	-1.06595
		-0.559796	0.759809
		0.0596486	-0.63743
		-1.32697	1.01544
		-0.873036	-4.26053
		-1.45301	-0.851677
		0.226169	0.0425047
		-0.488747	-0.436837
		-0.508589	0.669402
		-0.893085	-1.46695
		-1.01521	-0.755935
		0.225917	-0.55793
		0.307249	0.0198539
		-1.29413	-0.327575
		0.133382	-0.697575
		3.10753	-0.63062
		-0.51426	-0.726352
		-1.14355	-2.12474
		-0.107277	-0.564175
		-0.773013	-0.38267
		-1.64465	0.117866
		0.719144	-1.2511
		0.48967	-0.812721
		-0.345998	-0.155178
		-0.0383099	3.07039
		-0.957088	-0.429219
		-1.13048	-1.54635
		-1.18662	-0.338416
		-0.0430253	0.98397
		-0.923312	-1.79837
		-0.5533	0.766624
		-0.774233	0.0327479
		-1.88841	-0.965366
		-0.560191	-2.5417
		-2.01546	-1.18166
		-0.981777	1.73073
		-2.3928	-1.09637
		0.946037	-0.735434
		-1.56656	-0.082619
		-0.903181	-0.0455147
		-0.0755251	-3.40892
		-0.592465	-0.141661
		-0.00440518	0.367262
		0.441868	0.711955
		1.03049	-0.441649
		-1.4301	-0.102952
		0.622326	-0.516158
		-0.435943	-0.181055
		0.635897	-0.18303
		0.143503	0.922939
		-1.03352	1.40484
		-0.293955	0.0995357
		-1.0423	-1.13693
		0.751424	-1.65764
		-0.226995	0.538023
		-0.188123	-4.52356
		1.12456	0.0684676
		-0.370698	-2.08479
		1.10416	-0.476951
		-0.563595	-1.79989
		-3.22781	-0.747989
		0.940323	-0.989229
		-0.669279	1.18107
		-0.722235	0.482468
		0.219834	-1.32079
		-3.07529	-1.87129
		-1.92892	-0.933149
		-3.51834	-0.656847
		0.838397	1.2555
		-0.221356	0.445626
		-0.292664	-0.336267
		0.175385	-1.64316
		-0.00368035	-0.0577812
		-0.0997381	-0.612802
		0.155354	-3.3837
		0.619465	0.372201
		-0.295306	-0.940558
		0.600643	2.60459
		0.439147	-1.43244
		-0.668095	-0.359717
		-0.429026	-0.357295
		1.16153	-1.86507
		-1.61272	0.324883
		-0.625204	0.203872
		0.00418637	1.84415
		-0.211703	-0.537421
		0.979303	0.0358363
		-0.913024	0.91468
		-1.40118	-0.661483
		-2.26685	-1.08918
		0.00376502	-0.785713
		0.359298	0.428601
		-0.458291	0.0530652
		0.95109	1.57898
		-0.446099	-1.82562
		-2.69595	1.71921
		-1.21573	-0.406475
		0.0233522	-0.441435
		-0.856518	-0.543945
		-0.669123	-0.730695
		-0.624371	-0.00306793
		-0.507231	-0.754471
		-1.8621	-0.49445
		0.127321	-1.49679
		-0.702747	-2.20807
		-0.972841	-1.76799
		-0.199346	1.06723
		-0.653349	0.173648
		-0.0788554	0.010656
		-0.831061	0.924808
		-0.880951	0.158266
		-0.409703	-1.5552
		-0.172201	-2.26388
		-0.568904	-0.701483
		-0.340726	-1.20286
		0.499622	0.288554
		-0.882694	-0.720361
		-0.0851434	-2.795
		-1.17901	1.132
		-2.40189	-1.11788
		-1.10204	-2.45783
		0.333273	2.59413
		-0.718257	-1.13284
		-0.142551	-2.10529
		-1.51317	0.252643
		0.0136196	-2.28011
		-0.0804142	-3.45943
		-1.23003	-0.0449124
		-1.36842	0.751877
		-0.792424	-0.485427
		0.247811	-0.360128
		-0.345644	-0.44679
		-0.327535	-0.145061
		0.109735	-1.23163
		-0.996432	-0.966924
		-0.287222	1.10253
		-1.20914	-0.683143
		2.37325	-0.608809
		0.85991	-0.674759
		-0.375509	-5.70044
		-0.598673	0.0550876
		3.22983	0.631727
		0.436323	-0.667991
		-1.57683	1.32256
		-0.247438	0.263485
		0.142312	-0.742504
		0.0259329	1.47846
		-1.97527	-0.558636
		-0.678203	0.0429466
		0.402153	-1.60716
		-0.252813	0.117133
		0.118433	0.0749621
		0.310614	0.456434
		-0.583562	-3.09215
		-0.50118	-1.70334
		-0.290226	1.2178
		-0.615696	-0.53716
		-1.63505	-0.0502586
		-2.12928	-2.82526
		-1.37808	-0.256865
		-0.259562	-0.7398
		-2.00618	-0.0370442
		-0.244325	-1.70695
		0.633872	0.442737
		-0.183668	-1.66881
		0.437921	-0.0824622
		-0.0713485	-1.36257
		-0.387304	0.835043
		-0.21864	0.448062
		-0.821403	0.318682
		0.772233	-2.48409
		0.722752	-1.56694
		0.488465	-0.597195
		-0.681074	0.65138
		0.889613	-0.589543
		0.134673	1.22184
		-1.11851	-1.90371
		-0.0286322	-0.650416
		0.393084	-2.0424
		-0.714762	-0.408806
		0.174081	-0.642972
		-0.813184	1.7178
		0.0374895	-0.107149
		0.209762	-2.61248
		0.715792	-1.40871
		-0.0249965	-0.441296
		-0.766597	2.79099
		0.373293	-0.727474
		-0.704725	0.544321
		-0.341037	-1.31632
		0.0488376	0.147479
		-0.691878	-0.6344
		0.458351	-0.201169
		0.888706	0.673292
		-0.448478	-0.0269951
		-0.453807	-0.481365
		-0.686501	0.250207
		-1.56063	-1.02683
		-1.29886	-2.32116
		-0.676273	0.143814
		0.691232	-1.27281
		1.50958	2.26373
		-1.48308	-4.88264
		0.861294	-0.305348
		-1.63903	-1.06274
		-0.00723157	-2.69006
		-1.62743	-1.19199
		-0.65812	0.910297
		-0.0110977	-7.92481
		0.150641	-1.71995
		0.421589	-0.203909
		0.765424	1.35333
		-0.68843	0.56308
		0.343484	-0.640235
		-0.0137401	0.864918
		-0.455403	0.512689
		0.0286888	0.107098
		-1.25206	-1.08482
		-0.219097	-0.910601
		1.03161	1.32554
		-1.86633	-0.144412
		-0.112502	-0.94669
		-0.504957	-2.00763
		0.351134	-2.74129
		0.00883285	-2.15845
		-0.599167	-0.232255
		-0.138691	0.38405
		-0.841109	-0.290393
		-0.357393	-1.14155
		0.280709	0.379087
		1.07957	-1.14882
		-0.306246	-2.46377
		-0.979985	1.18982
		0.784806	0.354155
		-0.367322	-2.13313
		-0.71466	-0.16135
		0.758707	0.440212
		1.71823	-0.654151
		0.568005	-1.10387
		0.131584	0.0748614
		-0.18596	-0.878321
		0.425203	-1.94408
		0.153719	-2.54674
		0.827835	-2.05813
		0.326104	-0.329622
		0.524915	0.189677
		-0.349449	0.709634
		0.17352	1.3168
		-1.96669	0.892144
		-0.536596	-0.902221
		-0.907233	0.695598
		-0.318878	1.41741
		-0.970556	-0.528366
		0.340795	-1.66626
		-0.829115	-0.565029
		-0.431023	-2.62692
		1.98417	1.16814
		-0.153285	0.0976711
		0.285402	0.0945379
		-1.32429	0.440781
		-1.69911	-0.0951357
		-0.327928	-0.718454
		-1.45928	-1.64732
		-1.94698	0.407
		-1.48041	-0.311708
		0.225138	-0.417023
		-2.3916	-0.941897
		-1.74573	-0.0849603
		-1.78863	0.366339
		-1.64944	0.285732
		-0.115208	3.09207
		-0.225895	-3.52878
		0.0495713	-0.34825
		-0.4629	-0.967316
		0.531507	0.50772
		-0.277642	-0.684843
		0.304937	0.409916
		-1.33989	-0.285561
		-1.62369	2.22882
		-0.259363	-0.284839
		-0.0867938	-1.11349
		0.704727	-0.720937
		-0.988525	-0.196191
		-1.15132	-1.36751
		0.604485	-1.69119
		-0.762671	-1.67001
		0.715558	-0.698421
		-1.0745	-0.563071
		-0.476215	-0.277825
		1.43238	0.0649073
		-0.540568	0.561084
		-0.766774	-1.3965
		0.41804	0.201869
		-0.722905	0.205749
		1.01332	2
		0.358687	2.34956
		-2.54076	-1.38622
		1.23331	-0.408513
		0.222558	-1.04353
		-0.219158	0.364852
		-0.471318	-0.82103
		-0.564663	-1.27713
		-0.195602	-1.93411
		0.485675	-0.521079
		-0.29464	0.0393487
		0.199878	0.104471
		-3.70652	-1.17783
		-0.103937	0.782971
		-2.18502	-0.860764
		1.72158	-1.12356
		1.79373	0.421903
		-0.14367	-0.915041
		0.651037	0.854224
		0.469449	-0.849648
		1.41388	-0.788671
		0.0267306	1.5652
		2.05322	0.481623
		-0.330203	1.993
		-1.371	-0.768651
		0.778104	-0.0976108
		-1.56448	-0.52402
		-1.43145	-0.85876
		-0.324806	-2.21009
		-0.365112	-1.41134
		-1.28299	-0.475128
		0.871992	0.957222
		0.621611	-2.84984
		-1.00969	-2.00705
		2.078	-1.26527
		-0.914845	-0.73441
		-0.69771	-1.1527
		0.388835	-0.725978
		-0.156969	-0.545639
		0.394518	0.423366
		1.77259	0.350497
		-1.03096	-0.707298
		-0.935294	1.02528
		0.0785691	1.60629
		-0.546378	-0.0755071
		-0.984733	-1.92112
		-0.121887	-0.88694
		0.497422	0.146334
		0.076138	0.623437
		-1.26544	-0.727413
		-2.90655	-0.420332
		-0.733139	-1.89359
		-0.358163	1.30709
		-1.56466	-0.653786
		1.4953	0.068729
		1.87376	-0.693314
		-0.0389027	1.21689
		-0.88922	1.2205
		0.454795	-2.63759
		0.944505	1.74608
		2.02748	-0.0873197
		0.709138	-1.6299
		-2.24108	0.386701
		-2.20732	-0.536259
		-1.24282	-1.36551
		-1.00673	-0.534367
		-0.94979	0.703138
		0.405611	0.0032203
		-0.00706073	-1.80288
		-0.454786	-1.03605
		-0.717094	-1.0126
		-0.941049	-0.751597
		-0.529042	-1.50669
		-0.231816	-1.71874
		0.135515	-1.32814
		-0.271022	-0.731183
		-0.849898	0.573056
		0.349933	-2.8108
		-0.728189	0.201345
		1.46507	2.3316
		0.567535	0.330438
		-0.093406	0.860348
		1.65246	0.156663
		0.529068	-0.513866
		0.00671022	-0.653436
		2.79701	0.795461
		0.292544	-1.71985
		0.531018	0.277534
		-0.51307	-1.10401
		-1.33296	-1.39606
		-1.03575	-2.0002
		-0.582231	-2.76657
		0.378086	-0.714907
		0.63693	-0.615465
		0.72476	-1.08406
		-0.630981	-0.312104
		0.0331669	-0.665115
		-0.313565	-0.365898
		-1.55339	0.0253111
		-0.498695	-2.47688
		0.179143	0.192645
		0.197037	0.522625
		1.32703	-0.169925
		-1.23707	-0.934112
		0.983264	-1.46413
		0.459879	0.660428
		1.44276	0.798591
		-0.0125453	-2.21937
		0.156301	0.0572573
		-1.76973	-0.499233
		0.52084	-2.02198
		-0.379721	-0.457896
		0.867205	-0.39526
		-1.49512	-0.740913
		-2.23852	-0.524842
		-1.31203	0.568745
		-0.40874	0.415037
		3.58296	-0.418313
		-0.62379	0.56246
		1.61508	-1.60507
		1.44	-0.23418
		-1.54698	-0.649738
		-1.58496	0.0513635
		-0.296481	1.25268
		-1.07505	0.584963
		-0.974799	-0.856473
		-0.700114	-1.00677
		0.320309	1.48552
		-0.526876	-1.54579
		-0.809115	-0.953626
		-1.43037	1.32599
		-1.32157	-1.55946
		-0.579275	-0.562672
		0.38109	-1.53712
		-2.11085	-2.39906
		2.1949	0.65268
		-1.90511	-0.989583
		0.389818	-2.02915
		-2.71114	0.536328
		-0.136398	-0.646163
		-0.579592	0.444258
		0.201029	-1.32729
		0.875175	-1.53448
		-0.214235	-0.276301
		0.289507	-0.225931
		0.894131	-5.63097
		1.07276	0.720526
		-1.55626	-0.791413
		-0.218428	-0.941897
		-0.0721498	0.195446
		-0.059072	0.928797
		0.328487	0.150651
		-1.45886	-0.492598
		-0.662004	-1.56374
		1.72329	0.667425
		-1.65613	0.834414
		-0.504846	-0.636899
		1.02288	0.996582
		-1.0509	-1.70276
		-1.09667	-1.03342
		-0.0813746	-1.32294
		-0.990255	-0.339228
		-0.0688619	0.819763
		0.590019	-0.502891
		-0.335603	-1.26039
		1.44517	-0.601806
		-0.914944	-0.89503
		1.43155	-0.601142
		-0.32168	-1.23458
		-0.234715	-1.63062
		-0.116956	-0.804537
		0.729762	0.259977
		0.324669	1.22471
		2.24462	-0.88733
		-0.554254	0.452786
		0.729398	-0.733315
		0.0283818	0.341037
		-0.400397	-2.6679
		0.241008	-1.77052
		-0.183694	-0.118345
		0.0268637	-0.488474
		0.0989055	-0.823916
		-0.017908	-0.68226
		-0.480149	-2.04122
		1.08684	-0.194433
		0.0658642	-0.519534
		-0.464938	0.922142
		-0.76328	-0.768095
		1.37156	-0.494765
		-0.803061	-0.103657
		-2.16686	-0.463676
		0.825642	-0.695689
		1.63459	-1.38666
		1.62401	-0.796205
			-0.66259
			0.475239
			-2.8402
			-1.03068
			-2.7425
			-0.0980691
			-2.96467
			0.252429
			-0.566385
			1.00428
			1.1882
			-0.413076
			0.106572
			-0.337922
			-0.0576728
			0.0570632
			-1.3545
			-0.520166
			0.612184
			-0.723406
			-0.556171
			0.306302
			1.9542
			0.856956
			-2.60174
			-3.65412
			-0.809316
			-0.702614
			-0.446402
			-0.727264
			-1.12638
			-0.825267
			0.000444248
			1.43597
			-1.16523
			-0.540996
			-0.0718952
			0.206369
			-0.852412
			-0.278687
			-0.400213
			1.13678
			-1.53561
			-1.22136
			-0.289161
			-1.01244
			-0.624676
			-3.259
			0.778973
			-0.826707
			0.869416
			1.63296
			0.209308
			1.00718
			1.31702
			-0.130966
			-0.586121
			-2.57779
			-0.247218
			-3.48113
			-2.80735
			0.172269
			0.0954474
			-0.380386
			-1.57719
			-0.479993
			-0.78795
			0.432307
			-1.65896
			0.849448
			-0.230613
			-1.60245
			-0.179788
			-0.398383
			0.710493
			-1.20124
			0.233167
			0.806275
			-0.119385
			-1.72085
			-0.771597
			1.27202
			-0.533169
			-0.619857
			-1.05817
			-3.0915
			-8.12153
			-0.2988
			0.04828
			-1.3248
			0.492922
			-0.365649
			-1.2083
			-0.459432
			-2.92832
			0.21654
			-0.304639
			-0.0182314
			-0.447816
			0.513852
			0.963474
			0.804001
			-1.72727
			-0.538654
			0.077317
			-0.879146
			-1.34903
			-2.29322
			-1.21826
			0.621488
			-0.382877
			-1.61298
			-1.63414
			-1.26751
			-0.165953
			0.115228
			-1.39444
			-1.32161
			3.18423
			1.57736
			-1.81558
			0.940946
			-0.262559
			-1.12023
			2.42089
			-0.0786325
			-6.20163
			-0.783674
			-1.29496
			0.0326589
			-0.393061
			-0.263374
			0.11063
			0.400879
			0.701238
			0.00692891
			-0.0371391
			0.318051
			-0.649093
			-1.19971
			1.02584
			-0.830075
			-0.975057
			-0.48765
			1.18688
			-2.84029
			-0.320007
			-0.74742
			0.191852
			0.47703
			-0.0790716
			1.77594
			0.626542
			1.03052
			1.25846
			1.37598
			0.770599
			1.08831
			1.22191
			-1.63202
			-0.143432
			-0.744383
			-1.87216
			-0.473511
			1.08989
			0.294725
			-3.19172
			-2.51924
			-0.839302
			-1.16046
			-0.772909
			0.970944
			0.755763
			-0.00860502
			0.419775
			-1.47738
			0.693447
			-1.22672
			-1.23412
			1.50748
			-0.724635
			-0.79518
			-6.70044
			2.0374
			-0.699039
			1.52192
			0.726036
			-0.703706
			0.476753
			-0.26638
			-0.0122436
			-0.229201
			0.0219148
			1.15116
			0.18233
			-1.79435
			0.117357
			-0.43515
			-0.170522
			1.45984
			1.14162
			-1.32988
			0.298081
			0.410712
			-1.03583
			-1.27555
			0.332753
			-1.25092
			0.507528
			1.86532
			0.993602
			-0.263034
			-0.783114
			-1
			-1.03887
			-0.794314
			0.226163
			-0.0590355
			-1.43373
			0.671076
			1.16993
			-0.88829
			-1.12995
			0.643762
			0.650992
			-1.84951
			-0.217311
			-0.21747
			-0.395705
			-0.475608
			0.26896
			-0.0494212
			-0.223543
			1.89308
			-0.195551
			-0.718729
			-0.440366
			-2.49856
			-1.96248
			0.535494
			-1.68317
			1.57908
			-0.605427
			0.0444275
			0.929008
			-1.50808
			-2.23815
			0.493865
			-0.348895
			-0.325085
			-1.02726
			-1.58972
			0.482255
			-0.51977
			0.905673
			-1.93441
			-0.395322
			-1.13955
			-0.881494
			-2.44918
			1.64508
			0.488258
			0.242987
			-0.975926
			1.06848
			0.597453
			-0.44537
			-0.141155
			-1.99616
			-1.69569
			-1.57409
			-0.857386
			-1.15585
			0.758421
			0.449946
			-0.343954
			0.579145
			-0.251462
			1.0658
			-1.1365
			-0.345054
			-2.07653
			-0.719924
			0.935004
			0.600904
			-1.7153
			-2.207
			-1.06413
			0.608278
			-0.485946
			-0.0964045
			1.2777
			-0.371141
			1.20561
			-0.633935
			0.420767
			-0.928447
			-1.13446
			-0.801194
			-0.977372
			-1.04114
			-2.07487
			-1.68115
			0.858562
			0.141356
			-1.30413
			-1.38929
			-4.02975
			-0.857176
			0.551279
			-0.440573
			-1.17151
			-1.15638
			-0.772522
			-0.296326
			-0.86151
			0.875106
			-1.4184
			-1.85542
			-1.70044
			-0.654004
			-0.199564
			-0.429113
			0.0415193
			-0.781943
			-0.291101
			-1.41733
			-0.793087
			-0.113898
			0.745553
			0.88436
			0.443213
			-1.81431
			-1.05202
			-0.487477
			-1.8661
			-1.92279
			-0.096341
			0.205844
			0.266633
			-0.411222
			-1.02995
			-2.17976
			1
			-0.721284
			0.223883
			-0.70629
			2.67417
			-0.444657
			0.889186
			0.921288
			-2.2185
			-1.98423
			-0.717732
			0.766969
			0.793365
			-2.03966
			-0.0426767
			-0.447971
			0.54979
			-5.59246
			-0.439689
			-2.4756
			-4.24793
			2.32777
			-1.01089
			1.14698
			-0.143989
			-0.562285
			-0.160313
			-2.06821
			-1.31817
			1.73434
			-0.754546
			-0.924007
			1.66022
			2.43407
			-0.77329
			-2.04348
			-1.3061
			-1.14419
			-1.08558
			-0.432447
			1.4039
			0.208011
			-1.34302
			-0.355729
			-0.752733
			-0.749931
			2.7794
			1.51165
			-0.164918
			1.67281
			0.514012
			-0.311493
			0.522929
			0.676012
			0.154653
			-1.24551
			-0.874565
			-0.316184
			-1.01519
			-0.599552
			-2.06471
			1.16645
			-1.75346
			-0.298754
			0.67714
			-1.25956
			-0.483978
			-2.29134
			-0.377756
			1.06247
			-1.86774
			-0.101402
			-0.549948
			-1.62149
			-1.31354
			0.226737
			-0.466673
			-0.897454
			-0.00428051
			0.856194
			-1.99704
			-0.418832
			0.26018
			0.991092
			-0.134876
			-0.807119
			1.66297
			0.436368
			-0.434882
			-0.833808
			-0.63743
			-0.252122
			-1.21035
			0.787323
			-3.57116
			-0.886069
			0.529508
			0.150417
			-0.681552
			-1.93383
			-0.857396
			-0.763756
			0.481317
			-1.09311
			-1.43689
			-1.73085
			-1.03769
			-2.76323
			-0.769756
			-1.46713
			1.04495
			-0.92797
			0.070527
			-0.626405
			-0.522953
			2.8234
			0.669128
			-0.237039
			-0.786921
			-2.30447
			1.54683
			-1.38904
			-0.66284
			1.09917
			2.10992
			-2.55888
			-0.528481
			-2.44132
			-1.14912
			2.05232
			-0.90717
			1.14813
			1.57321
			-0.350497
			-0.289914
			-2.99447
			-1.66881
			1.7546
			-1.7868
			-0.434682
			1.91549
			0.0355537
			0.134679
			2.44082
			-0.376028
			4.86423
			0.632345
			1.87814
			2.14743
			0.156109
			-0.0329146
			-1.50513
			-0.221739
			1.10096
			0.529253
			0.154808
			-0.0962153
			0.624491
			-0.624112
			0.396944
			-1.20896
			-0.417139
			2.11867
			1.5645
			-0.184672
			-0.671377
			0.961314
			0.152003
			0.271673
			0.863399
			1.29422
			0.31783
			-0.828786
			0.700014
			0.209453
			0.0433274
			-0.607024
			0.129125
			-2.14349
			-0.961526
			-1.24924
			-1.17563
			-0.0406618
			1.30724
			0.866046
			-0.409244
			0.927355
			-2.42602
			-0.138103
			-0.58229
			-0.694807
			-1.98558
			1.24576
			-0.297905
			-1.76818
			-0.800665
			-0.607764
			-0.651624
			0.309684
			-0.728538
			1.11672
			1.57774
			1.18361
			-1.4423
			1.2182
			0.0931094
			-0.0979752
			-0.491966
			-0.387886
			-0.228659
			0.0280438
			-2.02056
			-0.170541
			0.0233981
			-1.81293
			0.462742
			-2.46949
			1.55492
			-0.159199
			1.00107
			-1.12769
			-1.13511
			-1.59466
			0.652077
			-1.56181
			-1.04215
			-1.2577
			-1.93943
			-0.502509
			-1.07359
			0.239593
			-0.664617
			-1.145
			-0.237039
			-3.11
			-1.25921
			-0.413315
			1.08913
			-0.0383308
			0.660432
			0.380325
			-0.744452
			-0.756909
			0.344446
			-0.310701
			1.86982
			-1.66789
			-0.830498
			-0.75829
			0.889929
			0.0454067
			-1.81765
			-1.08351
			-2.00624
			-1.15421
			-0.678381
			-0.11011
			0.234687
			0.462598
			0.383714
			-2.57191
			-0.450197
			-1.17419
			0.805043
			0.0222814
			0.249241
			-0.482393
			-0.0219518
			-0.176939
			-1.68243
			-0.514243
			-0.134432
			-1.44684
			-0.658595
			-0.0984037
			0.575312
			1.29336
			-1.69984
			0.181795
			1.38936
			-0.328521
			-1.46994
			0.634336
			-0.442738
			-1.49989
			1.45992
			-0.497295
			-1.14155
			0.177194
			-0.598074
			-0.230388
			-1.34947
			-0.640135
			-0.589032
			2.20003
			-0.601669
			-1.78601
			-1.00704
			2.1322
			0.881916
			-0.383463
			-1.53523
			-0.363859
			0.697693
			-0.337395
			0.12648
			1.22014
			1.44859
			0.250808
			-6.74483
			-0.13156
			-0.676448
			-0.899793
			0.360998
			-1.8468
			-0.866733
			2.11746
			-2.62704
			-1.07651
			-1.37145
			-0.827377
			2.10698
			0.589287
			0.874155
			2.36457
			1.00873
			-0.101165
			-0.692818
			-0.50462
			1.3017
			-0.788763
			-0.239338
			0.39927
			0.431339
			1.2932
			-0.663717
			-1.10568
			-0.57447
			-0.121347
			-0.930958
			0.0823445
			1.26089
			0.597241
			-0.47664
			-1.45631
			-0.746184
			-0.0343325
			2.28379
			-1.3705
			0.835968
			0.486517
			-1.86022
			0.446167
			0.740706
			-0.47854
			-0.433897
			-1.93837
			0.471988
			0.610854
			-0.805796
			1.16744
			-0.392385
			-1.58986
			-0.763888
			0.383673
			-2.55459
			0.421578
			-0.106795
			-2.01977
			1.07756
			-2.10785
			-1.36531
			-1.0579
			-0.3904
			-0.713967
			-0.696072
			0.640149
			-0.60124
			-0.590609
			-1.02498
			-0.0849977
			-2.25322
			-0.529821
			-1.44485
			1.01381
			1.25457
			-0.710426
			-3.28077
			-1.21831
			0.524421
			-0.492704
			-0.617818
			-2.03517
			-0.525858
			-1.09404
			-0.310525
			-0.579065
			1.23517
			1.36883
			2.1526
			-2.33234
			-1.67499
			0.732628
			2.61686
			-0.0995357
			1.03914
			-0.50696
			0.3544
			-0.711875
			0.573257
			-1.49563
			0.274895
			-2.98045
			0.131876
			0.267812
			-0.997864
			0.394239
			0.873511
			-0.028444
			-0.712019
			-0.595461
			1.03079
			0.0935066
			-0.0515671
			0.0135284
			-0.946484
			-1.21951
			0.219508
			0.50203
			1.02312
			-0.666016
			-0.109463
			-1.21799
			-1.59512
			-0.450594
			-1.38333
			-0.0835086
			-0.408674
			0.202599
			-0.342197
			0.806986
			-0.476063
			-1.16164
			0.114882
			-0.859327
			0.228112
			-0.417103
			-0.0677781
			-0.3971
			0.85907
			0.287696
			-1.17956
			-0.670886
			-1.53816
			-1.13598
			1.06711
			-1.34834
			0.563928
			-0.265764
			-0.463079
			-0.265045
			1.51517
			-0.0443941
			-0.397655
			-2.30364
			-0.652077
			-3.03976
			-1.44384
			0.0289999
			-0.427125
			-0.268224
			-1.50538
			-0.00337473
			-0.903785
			-0.035737
			0.536053
			0.911042
			-1.68216
			0.618269
			-0.168175
			-1.55803
			-0.88243
			-1.34395
			-0.835249
			-0.959028
			-0.454601
			0.289507
			0.126255
			0.0972218
			-0.375882
			0.944808
			-0.300645
			-0.97059
			-0.683392
			0.302927
			-2.99564
			0.558799
			0.683133
			-0.808265
			-1.5322
			-2.13213
			1.29481
			-0.00603665
			-1.11735
			-0.112884
			-2.57779
			0.573185
			-0.144327
			0.495376
			-0.583068
			-1.54889
			0.296878
			0.568059
			-0.72777
			-2.98618
			-1.32303
			0.331251
			-2.74216
			-0.237879
			0.313031
			-1.70279
			0.487767
			-0.863919
			-1.89566
			0.67184
			0.1976
			-0.877626
			0.423682
			-0.343732
			-0.2182
			-0.415245
			-0.5974
			-1.55958
			0.339149
			0.822357
			-4.28322
			-0.130913
			-0.263881
			-0.625692
			-0.670706
			-0.23081
			3.1251
			0.46628
			-2.7116
			0.210723
			-1.1224
			-1.01813
			0.824846
			1.02687
			-2.82443
			0.174621
			-0.511468
			-0.129469
			0.720331
			0.0939975
			1.27092
			1.00653
			1.01495
			0.147962
			3.68798
			-0.398418
			-0.161043
			0.0936645
			1.09613
			-1.47972
			-3.9599
			-1.37073
			0.0416191
			0.508147
			3.12641
			0.464063
			0.747353
			2.31215
			0.179203
			-0.859402
			0.116324
			1.64599
			0.448053
			-0.174953
			1.2262
			1.20978
			1.92153
			-0.751741
			-0.42877
			-0.642795
			-0.288444
			-0.443301
			-2.13139
			-1.79329
			1.77803
			0.588267
			0.219777
			2.89401
			-0.518236
			-1.75048
			-1.00423
			-2.23447
			0.351132
			0.363578
			1.55964
			-0.907741
			0.0758632
			0.586887
			-1.15066
			0.980728
			0.240115
			0.642058
			-0.301316
			-0.315946
			-1.27967
			-0.703205
			1.46276
			0.63931
			-1.10838
			-0.308308
			-0.674463
			1.53704
			0.351406
			-1.38876
			-0.216064
			-0.687324
			0.431659
			0.690896
			-2.12532
			-0.819176
			-2.3146
			-1.73552
			-0.351571
			-0.457256
			-0.132239
			-1.07284
			-1.82905
			0.453119
			-1.53801
			0.401958
			-0.177965
			-0.95109
			-1.00649
			-0.228397
			-0.763085
			-0.316162
			-0.659326
			0.544548
			-0.178028
			-1.00591
			-1.07118
			0.263034
			0.445238
			-0.642678
			-0.959318
			0.274628
			0.496081
			0.22495
			-0.491388
			-2.2303
			0.875889
			0.10107
			-0.598612
			-0.0207586
			0.457139
			1.29504
			0.282149
			1.69515
			0.628457
			-0.962417
			-3.8365
			0.712287
			-0.335533
			-0.139713
			0.296457
			-0.0901124
			-0.049476
			1.29373
			-3.29968
			1.47079
			-1.61183
			2.15212
			-0.766801
			1.40749
			-1.0199
			-0.831985
			0.828402
			-1.35019
			-1.61936
			-0.0438422
			-0.734257
			-0.403862
			0.133659
			0.590982
			-0.900329
			-1.67903
			-1.41504
			2.00368
			-0.213756
			-0.903903
			-1.64393
			-0.0447383
			0.704612
			0.956574
			0.581663
			-0.711518
			1.15703
			2.18117
			-1.78645
			-0.986194
			-0.684877
			-0.562045
			-0.626938
			-0.541894
			0.289024
			-0.417297
			0.477047
			-5.10852
			1.12489
			-4.04439
			-1.76597
			0.551015
			2.16148
			-0.807417
			-0.620982
			-2.76081
			-0.668891
			-0.19885
			-1.08447
			0.687107
			-0.130584
			-0.467007
			-0.972037
			1.00219
			0.0936633
			-1.10069
			1.40939
			-0.610498
			1.01832
			-0.261125
			0.877338
			1.02934
			-0.298166
			-1.00762
			-0.863796
			-0.439166
			-1.50031
			-0.769753
			-1.56405
			-0.621354
			0.308122
			0.772885
			-1.54532
			0.0141211
			-0.371681
			-1.3072
			2.18203
			0.247521
			0.0445464
			-0.640837
			-1.16215
			-1.28011
			2.76907
			-1.19706
			-1.00994
			-0.926627
			0.208399
			-0.261441
			-0.36596
			-1.72583
			-0.0874628
			-0.231243
			-0.808701
			-0.631787
			-2.06333
			-0.666874
			0.124824
			-6.59991
			-0.466441
			1.13364
			-0.859402
			-1.94365
			-1.31928
			-1.15901
			-0.384859
			-0.499135
			0.276242
			-0.268571
			1.30426
			-0.431285
			0.266646
			-2.86565
			-1.27382
			-0.407351
			0.411295
			-0.407424
			-0.0297473
			-1.66943
			1.72297
			-1.16722
			-0.326187
			-1.24712
			1.19461
			0.879969
			-0.76922
			-0.349497
			-2.00497
			-0.397932
			-1.32812
			-1.32261
			-0.745124
			-3.52356
			0.0571106
			1.17754
			-1.7756
			0.606394
			-0.62293
			-0.593375
			-1.03562
			0.519761
			-2.4864
			-2.69903
			1.1882
			-0.494326
			0.0924462
			-2.99382
			0.172061
			-0.964199
			-1.45943
			-2.54407
			0.131912
			-0.00421225
			-0.486139
			0.196552
			-1.35705
			-1.02373
			0.589265
			-1.04283
			0.3538
			0.550049
			-0.227667
			-0.52745
			1.10096
			-0.694414
			0.945257
			-2.24866
			-1.15697
			0.737887
			0.186655
			-1.30906
			-2.09248
			-0.40726
			0.897365
			-0.843598
			-1.65136
[truncated: 8,423 more rows]

## Sheet: AU content
AU content (%) in 5' UTR			AU content (%) in CDS			AU content (%) in 3' UTR
U-2 OS-specific	cell type-independent	HEK293T-independent	U-2 OS-specific	cell type-independent	HEK293T-independent	U-2 OS-specific	cell type-independent	HEK293T-independent		Mann Whitney U test (two-sided)
44.6154	54.7526	47.1875	50.2398	55.3646	52.8172	57.3512	67.0671	60.6439	AU in 5' UTR	exact p value
21.4286	34.8837	25.2033	49.2984	46.6475	44.9623	57.5172	55.7981	56.3564	U-2 OS-specific vs cell type-independent	0.481692
47.3581	42.803	43.7209	61.1795	45.7143	43.6921	70.6386	48.3017	51.1609	cell type-independent vs HEK293T-specific	0.904281
15.2709	38.4899	50.6394	51.1535	56.0218	48.4049	69.1341	60.0641	50.4357	U-2 OS specific vs HEK293T-specific	0.421652
29.9807	16.0584	23.6111	63.8025	48.7947	53.257	65.5876	47.4747	55.7176	AU in CDS	exact p value
37.5	45.2514	50.2793	52.2825	47.5749	48.8569	54.5734	47.2383	51.0561	U-2 OS-specific vs cell type-independent	3.24978e-15
28.8462	45.9677	29.1221	55.7692	51.234	36.5826	68.8462	58.9865	52.6277	cell type-independent vs HEK293T-specific	0.00401653
20.7493	25.2252	36.5672	54.182	56.2766	58.5437	56.5944	62.1431	59.7701	U-2 OS specific vs HEK293T-specific	< 2.2E-16
37.561	34.8148	39.3258	55.6277	54.6277	43.3168	63.2241	56.7191	54.2714	AU in 3' UTR	exact p value
39.2202	28.7234	16	49.5695	47.6358	55.7641	51.3525	56.9505	64.6799	U-2 OS-specific vs cell type-independent	< 2.2E-16
23.2143	24.7423	20.1613	49.5041	56.4151	47.4061	55.0555	56.9987	66.7012	cell type-independent vs HEK293T-specific	0.217272
43.5897	35.8974	45.5172	53.5607	51.3455	48.7952	60.6061	55.2265	63.6	U-2 OS specific vs HEK293T-specific	< 2.2E-16
43.0986	55.3746	55.3232	57.8667	50.1286	56.8855	69.1856	49.3886	55.4049
22.6115	49.1176	37.0629	59.4786	50.4533	48.9112	71.0799	56.194	58.5871
45.6604	29.5556	54.7855	38.2177	58.7462	52.2255	45.3846	66.0254	54.0984
48.5597	50.9579	38.9474	56.0259	51.7123	55.8969	61.9414	63.786	62.4577
28.6282	47.3988	58.2878	57.7344	49.3311	50.8143	68.6667	50.8502	60.9571
48.374	29.4118	49.5334	52.7439	55.6433	53.3713	61.5679	68.2266	60.2567
49.3243	40.3068	27.5641	60.1592	53.9223	49.7781	62.8101	58.3898	62.153
26.4493	24.5763	39.8876	52.242	40.4027	49.7027	67.4119	43.7403	48.9547
57.384	41.7647	48.3461	45.7819	49.6218	58.5674	57.5779	55.4417	69.265
35.2941	28.5714	53.8259	57.326	54.078	46.3297	62.0746	59.8526	49.4242
56.4583	55.1948	31.1927	62.9721	40.884	53.2495	68.741	41.9753	64.5161
36	41.9214	26.4151	50.838	53.3609	44.3108	53.2193	61.7151	58.3082
45.3355	52.439	63.6485	59.1156	47.4881	60.6137	62.2614	50.223	65.7143
20.283	42.3077	46.1279	54.2289	53.8118	48.96	57.1579	63.8544	57.296
50.9804	44.3038	25.5556	63.197	49.7767	50.0233	70.5529	48.5623	55.4905
62.5413	30.4348	61.4973	60.5548	43.8231	56.81	67.033	41.5197	64.2857
51.0373	55.1148	34.4444	55.5556	48.2404	46.6	60.9495	64.5847	46.8111
55.7441	62.76	61.4776	55.3606	52.2531	49.2525	67.3318	63.0867	49.7643
56	34.0278	41.9355	60.3707	42.9304	53.9576	61.8809	66.6936	60.994
55.4965	28.4746	43.1452	62.5325	55.3606	43.3503	63.9953	57.888	38.9549
55.6911	38.4615	55.8025	56.0637	50.9167	42.9843	60.0975	63.4543	51.0384
48.1153	44.621	39.5918	59.846	58.8113	51.9097	59.5883	61.8935	69.3333
66.2963	62.6609	28.9855	59.9237	53.9987	51.3731	57.8462	63.5817	51.0245
36.7647	27.9898	35.4054	57.5294	46.3612	34.1065	61.09	58.2576	56.5199
32.8571	38.2979	16.129	55.7851	48.3421	38.674	55.1858	48.2022	44.4566
48.0769	40.5694	21.0526	58.4113	42.7179	44.6886	75.2941	48.8997	48.7767
13.4199	34.4585	22.0183	43.2529	54.8815	37.8911	68.9779	65.9522	40.4692
32.2581	23.6559	39.7959	47.3611	47.8372	50.5189	49.3837	63.2439	54.0395
33.2	33.6842	29.3651	60.6245	43.8988	40.1863	68.5276	51.3321	38.2125
32.9412	39.7059	45.3488	41.8301	53.582	54.7468	46.6556	56.5217	58.6351
53.3937	43.4859	45.4545	54.5853	50.5503	45.0304	66.897	51.408	57.3074
32.9268	36.3636	31.4143	53.9225	54.0117	46.1295	68.7943	67.1932	51.053
66.5557	29.3478	32.0755	55.5928	56.3613	54.8119	66.2591	56.391	60.7283
23.8482	38.0597	22.2642	52.4895	45.8262	55.8126	65.87	55.7545	66.2763
14.9485	36.1111	26.183	51.6204	56.5423	51.2865	60.4183	55.9991	54.853
32.1429	28.8793	44.2204	60.3978	44.4596	57.4294	66.7274	46.2701	61.0539
59.9617	30.3738	32.8767	58.637	40.9519	45.7904	66.7878	46.6859	65.5439
48.1876	13.4615	59.9502	48.7286	42.8748	52.8602	54.5422	51.2115	65.1014
29.9035	26.6507	32.2148	58.9875	59.952	55.2036	64.3681	64.5883	61.974
36.3921	21.7228	44.9749	39.3557	41.6064	48.2014	41.3645	55.744	48.19
40.4221	44.8101	25.7812	49.7502	50.8521	51.1929	64.4281	52.584	52.1365
25.3968	63.9565	27.5701	53.4213	56.0284	48.1481	67.2685	61.1491	70.0107
47.3282	28.5714	41.1197	54.7879	49.4905	47.511	62.5969	52.5119	55.0367
28.7129	33.0769	50.4873	50.3106	58.3256	55.8333	68.6131	68.9055	60.9382
40.3509	27.9621	29.9465	51.8868	55.8201	51.7896	58.447	68.7688	57.2661
53.5842	48.1095	56.1644	44.1558	50.9158	53.6765	58.9124	56.6488	58.6833
31.0345	38	40.0742	55.0689	49.8862	51.0463	60.1946	61.1893	55.5378
23.5974	26.3158	21.8935	59.9245	49.4659	46.8617	65.3572	51.8005	46
24.8217	27.791	18.5484	58.6585	48.0495	55.4797	61.6805	44.2058	56.6026
51.4028	41.3681	47.6804	48.8052	44.6217	41.6553	56.0225	39.7482	53.5971
39.4203	18.2692	36.8807	53.2015	45.2589	52.1446	63.3085	56.3337	59.0069
34.4828	29.932	31.9372	60.0176	52.832	52.8436	60.6392	65.4707	57.7087
44.664	42.5595	21.0526	51.8537	54.2257	51.4353	58.4452	56.1922	58.9086
18.9189	27.8689	49.9055	47.4702	61.0016	39.0702	67.0679	68.7285	57.6676
32.6531	31.2373	39.3354	57.6975	45.4031	52.5566	67.3016	47.6686	60.2833
40.5138	20.7792	34.3621	59.821	46.6942	39.4558	65.2676	59.5127	62.9571
30.198	41.3279	47	56.9559	53.0977	49.2944	60.2049	59.3679	55.8818
34.4498	34.9272	34.5946	54.6448	52.1505	55.0462	63.2283	58.5683	62.2252
57.8838	53.9394	32.6087	59.5106	56.6804	43.8053	66.6526	64.9446	52.944
47.2892	39.5062	52.8814	61.7509	56.243	42.1553	67.1933	58.4929	52.5983
38.9213	16.9811	21.1765	45.6395	41.3978	51.168	58.6082	52.2101	55.7219
36.2385	60.9672	18.9944	61.6832	52.8796	47.1688	68.3708	64.7891	52.9449
36.6197	57.4648	44.6352	49.2163	47.3847	52.0157	64.0368	44.1176	56.9229
49.6077	25.4237	48.4783	53.3206	51.2881	43.9163	58.0125	60.3276	49.5197
48.7004	29.1777	20.4871	55.1926	52.2576	54.831	59.8261	70.9205	52.459
53.4579	47.3301	46.4396	57.9389	50.8207	51.8962	64.6699	57.367	55.6297
29.7101	33.7079	55.8608	49.8804	46.6501	41.9712	61.2035	53.9542	43.949
42.492	26.2903	19.1781	47.2015	48.7378	53.3913	60.2864	50.226	58.043
35	28.6902	44.3503	52.521	53.4626	43.7685	63.1627	58.0495	43.1667
16.1039	43.9655	46.0055	43.8988	46.7994	41.5647	53.2305	54.5296	45.5635
22.4176	52.0988	31.9749	49.7085	57.7129	51.3428	66.1454	64.7419	53.6808
52.8902	50.7375	16.5375	43.9074	50.89	49.339	55.1924	51.714	64.4636
42.8571	46.7742	59.3642	54.5988	51.1947	43.5151	66.9113	50.8403	56.91
41.791	31.377	66.4794	59.9338	49.2902	52.0388	61.5776	60.6004	54.8359
53.1469	20.8661	46.4143	55.2878	42.6786	60.8519	60.4096	52.3737	69.6242
43.9227	31.25	22.2222	49.3884	43.7876	53.2659	49.4998	44.4278	57.0877
33.9713	34.3137	60.1504	44.4798	53.4694	40.4911	53.8638	54.6386	47.6925
27.5862	38.0597	34.3972	41.1128	47.1536	50.3129	48.3419	68.1239	52.377
25.7377	40.5195	29.4833	61.4218	46.4442	44.5521	63.2528	59.7497	56.775
18.0791	42.5	30.1144	60.3955	56.9604	46.2648	67.1563	60.5701	60.4583
40.7216	50.8176	29.0698	55.0505	42.1505	49.9055	58.2577	55.853	50.0605
60.5932	47.9412	27.5449	56.4424	55.0501	53.2794	68.4442	57.5362	64.6475
37.551	31.3953	38.9831	54.5325	45.2242	44.242	59.8701	59.0685	45.7351
38.8286	43.1464	40.9091	57.4352	51.9502	52.2556	59.5822	58.5975	64.6599
61.7318	19.2308	30.6878	55.6114	55.6548	48.9655	57.7405	61.2841	55.3335
33.8308	62.2572	33.0986	57.6698	46.64	45.302	62.9319	54.2707	43.5262
49.2647	33.2779	55.4273	60.705	36.0772	57.8542	68.4859	54.1164	59.9499
40.625	29.8319	38.7863	50.3113	57.2531	56.5915	67.9605	64.1434	66.6494
36.983	49.5726	39.6907	56.9322	48.1271	58.8398	63.5078	51.2821	64.7092
28.169	57.6512	29.5082	58.3241	56.0878	53.5736	66.1292	69.4732	54.4745
33.5404	22.3837	32.0388	60.5893	46.9786	57.5358	69.5652	63.118	64.114
36.4341	51.0638	48.4103	53.6137	48.2188	53.4866	63.2832	70.2222	63.8087
35.4978	28.125	46.3357	59.6639	43.0931	50.4062	65.0559	66.0016	64.4243
43.0631	49.6774	54.9065	53.8705	36.4288	50.8591	66.944	44.3075	47.8549
24.3902	56.0484	23.2704	53.035	38.4384	51.6284	53.1286	57.006	57.4621
45.7875	43.8776	25.8427	57.1252	29.5439	47.494	65.2202	58.1579	62.963
63.2147	9.72763	50.3759	56.7884	35.0556	49.2718	63.1021	37.455	55.6646
32.2314	23.5556	54.0541	56.7839	51.395	32.4968	65.239	57.6942	51.1564
32.3333	49.5984	42.7885	41.9259	55.7462	47.7302	59.8701	57.5369	63.0357
58.0952	50.9934	41.9355	52.1452	52.2963	44.3208	64.436	67.7987	44.6492
44.8276	50.2088	25.2551	58.2216	57.5587	39.0313	64.1863	65.0322	61.2691
27.9412	55.6734	35.2695	55.7308	55.3498	48.8201	70.2259	61.1387	64.4615
28.2443	38.7097	24.0664	45.1807	35.3783	36.379	49.6638	47.4412	50.0723
34.8837	53.7549	20.8481	54.5215	43.7412	53.3377	55.0203	44.888	65.0129
51.8519	34.1912	55.4745	34.7737	48.8129	41.2873	57.6981	64.8506	44.4844
26.1682	43.3962	35.6522	53.8043	44.8881	55.0209	64.6148	61.0302	58.1298
27.6596	24.1135	44.486	57.5259	50.4321	50.7983	58.7523	48.2299	54.0709
62.8049	27.3171	42.7509	52.0087	51.5937	50.2277	63.562	54.4548	50.6519
44.9488	33.4232	47.3945	51.5425	48.7032	51.639	65.3362	48.8261	52.4473
40.4635	45.0382	33.0275	55.0817	48.0942	49.5655	61.1243	60.6779	61.2417
37.4101	32.9545	55.711	57.2595	50.581	58.227	53.7364	50.5584	66.0063
44	25.3472	23.6434	51.421	42.6136	51.8283	68.2848	53.7507	59.7248
62.6761	40.404	22.2812	56.1644	54.6087	54.0472	69.0467	54.5073	61.1432
41.1392	38.9752	51.6497	54.8763	51.6584	40.8163	59.4641	66.1231	54.5217
40.6542	22.5564	25.1969	52.4598	48.1717	54.1667	55.8621	58.2275	61.6847
40.678	46.2121	38.4615	57.1191	39.1881	48.4927	65.1589	65.0036	62.2553
39.3822	51.8382	47.6548	59.1304	55.2846	47.1463	67.4191	68.2482	53.2787
34.5588	47.9757	37.2	49.0741	48.4058	38.1348	56.0493	59.1363	59.3388
53.4884	23.8806	54.6448	52.9347	37.7557	46.273	57.6619	57.3928	57.2371
17.2986	36.5714	33.2599	41.358	49.4226	41.4594	39.9293	62.5114	53.3898
41.0256	58.0645	34.9127	51.6517	57.3883	47.482	53.4508	60.4834	59.0743
45.4737	23.0366	36.7003	44.5677	47.1496	43.6093	55.8925	47.2635	59.2225
33.452	38.1579	23.3677	53.7332	55.8824	52.2667	61.2115	69.5542	43.1989
18.75	39.0244	51.3699	51.1006	46.173	46.6431	59.596	52.6246	60.7407
46.4286	27.2727	29.7297	58.4983	49.7792	39.3641	69.3731	67.505	53.616
45.7516	37.6289	28.3747	60.9241	42.6436	49.7664	61.7896	45.5516	61.95
62.261	49.8876	28.9583	56.745	41.5701	39.7119	71.7424	57.3216	48.3271
32.9897	31.8182	38.2181	54.5961	44.0733	50.3581	68.1651	65.2124	51.5152
49.5396	31.4607	20.5592	53.0378	57.4359	57.2327	59.7858	60.8496	69.1935
20.0957	27.2727	26.7206	42.0436	57.9315	40.5128	42.9806	59.8337	58.8816
27.9944	49.8956	38.488	40.597	53.1733	45.8333	52.8455	67.9245	57.0945
13.7255	30.6878	44.2748	41.9512	58.1509	49.4223	47.2196	65.583	63.3878
15.1899	49.0701	41.7559	39.3879	51.6228	47.7531	63.8144	60.8054	65.0103
44.9438	25.871	46.9828	40.7705	51.3123	53.8081	46.6774	53.5997	62.8304
47.7987	47.5524	26.9841	45.4638	30.3949	54.9238	52.9412	61.4498	65.5142
44.3548	34.7826	49.2958	53.3962	54.0209	41.7344	61.001	58.2117	55.3388
22.5806	22.2798	46.4901	41.6452	47.2323	34.4502	52.8396	48.4236	53.8462
33.2	20.6897	40.032	56.7251	53.6937	40.293	54.6015	59.7086	50.0681
33.3333	42.0354	31.7881	50.5793	52.1721	48.5317	54.3066	52.9638	63.1926
34.6154	31.3725	19.5122	53.4077	58.1548	44.3519	59.5707	67.6841	43.8287
39.6588	60.453	15.4971	46.0487	44.689	50.9959	62.0176	51.8205	46.8095
31.7073	41.8726	42.1538	43.5065	53.2915	42.1804	66.8942	63.4916	45.1807
35.2751	20.9302	35.8071	49.6172	51.8943	32.4263	63.8907	53.6126	64.2957
46.1722	29.2398	26.8354	59.798	44.7552	48.5679	63.9462	44.7072	50.9739
39.8058	42.6471	51.9231	50.6875	48.7685	41.1279	50.6958	51.5279	53.1811
63.2911	19.4175	32.4675	61.2662	47.5121	41.3005	61.7177	52.0772	48.2047
40.2439	27.7955	35.6965	45.262	56.0224	42.1053	66.6667	61.2683	67.3913
33.6134	37.9775	41.4815	39.7959	54.9402	26.9547	65.3465	57.152	67.022
53.5294	28.6585	40.3604	60.4676	51.3627	46.8426	64.3605	62.0135	49.0263
59.292	53.8462	41.4376	58.4258	55.0125	46.583	58.0462	64.0487	55.0725
50	48	27.381	49.7608	55.5748	44.9239	60.3463	56.1575	49.0983
49.6212	16.958	56.8015	55.2536	46.9435	47.7254	62.4244	50.2943	60
23.2759	43.8272	34.9693	54.6776	38.4615	37.5801	66.2551	60.2699	54.963
27.3504	26.0062	31.5068	59.1419	43.025	39.9072	61.4704	48.8699	46.2677
23.2955	13.5021	53.0892	58.493	51.5152	44.1799	65.8871	61.61	51.8016
54.531	38.7931	22.179	48.0893	43.2847	54.386	54.1131	56.2893	43.0934
34.8315	62.5247	21.6495	51.5436	47.2326	35.6426	58.1756	45.7718	57.0093
19.7115	56.6265	46.3487	55.1096	58.0307	48.2287	47.0081	61.3953	65.5076
36.2903	56.5611	45.5026	52.2659	52.5157	51.4505	61.8722	50.9872	61.6593
50.289	30.4933	33.75	52.7372	52.4206	30.4703	61.9703	66.8734	63.1705
41.1255	64.5644	50.7846	56.9865	58.911	35.4001	65.5257	65.2487	65.8846
38.8715	37.4126	14.1304	38.6721	49.6368	43.4687	44.164	64.5415	41.0084
51.7827	40	38.9394	58.6142	55.373	46.4803	64.393	63.2768	65.5629
22.3404	46.4286	47.4359	46.8519	54.5703	47.6087	65.0972	63.9944	56.5366
20.3822	46.2644	23.0088	40.6349	55.1416	52.193	55.7878	57.8141	59.303
54.9645	52.1547	52.2876	42.2374	52.5956	35.0717	46.5546	62.3644	44.4104
64.5522	49.4396	15.9091	58.216	50.5618	38.3972	66.5043	56.5114	35.336
51.2821	20	29.0742	60.4027	52.2447	45.2145	65.7429	65.4179	55.0783
41.9355	35.0877	59.8178	56.1159	46.3768	42.0863	70.7101	53.3012	62.5445
32.7273	44.4986	31.9328	57.4286	43.573	51.0169	64.6792	42.509	62.7864
43.8095	53.8136	36.6667	51.5686	48.8454	37.9928	65.8152	51.0013	46.9296
30.4348	32.7402	39.9334	46.399	45.126	43.9689	55.2177	62.7046	65.1163
17.7419	44.7853	32.2799	56.7521	53.4553	47.6993	66.4677	61.461	51.033
28.7257	47.0833	44.6023	51.5815	51.3235	48.6126	51.215	60.386	46.5869
18.1818	22.1374	16.4894	48.0122	41.5525	44.7619	62.9122	42.6562	47.5941
35.7143	46.6513	39.1304	46.2168	48.6811	51.5087	68.0579	61.4319	54.2073
54.1237	40.2326	39.6635	30.5263	53.0786	55.4707	44.0427	53.5668	61.504
62.7083	37.9242	67.7914	31.5338	60.9113	45.1193	63.928	61.8692	63.1617
60.2941	20	37.0861	58.3333	42.9752	45.8528	62.054	55.2482	44.97
39.6018	38.8554	49.6259	44.8494	47.0205	54.0741	45.1925	60.3093	56.8029
61.2426	30.6878		62.0879	54.6147	39.6476	66.6803	60.3004	55.1628
22.1053	16.3043		57.9206	49.1532	54.0647	69.1295	52.722	64.5951
29.1297	20.8696		55.1837	36.2259	46.2786	63.8633	48.3333	60.6519
32.5062	55.3571		53.7453	29.933	25.5255	65.6859	61.4799	67.645
66.0066	48.0392		58.1633	52.75		67.0948	53.3235
65.8602	49.2754		56.0649	44.2332		56.6519	40.8
39.1304	34.1146		54.7274	54.014		50.2513	61.4684
31.6327	54.3779		49.0437	47.5578		66.4173	61.2947
42.0749	14.0187		59.919	43.3647		65.5813	55.3502
57.5843	37.8723		61.7429	55.3854		65.2224	59.957
37.3259	36.3636		57.0678	47.1362		60.7691	54.578
36.5854	52.6957		45.4653	56.5217		68.4874	81.6794
20.6089	48.6486		53.2895	52.7586		54.4058	57.1626
24.0175	45.0758		33.1296	46.6113		40.7779	46.3139
36.1809	51.8288		56.6978	51.4449		61.2581	62.1399
50.3571	27.7778		54.9383	57.7929		67.6402	65.9091
20.5696	33.0435		48.0122	51.1677		58.0414	52.6611
32	49.7026		57.1299	52.1325		60.6886	55.3333
39.7516	63.1036		55.4627	48.0865		61.1792	48.7626
50.2336	33.452		55.5724	52.0408		67.5111	66.3034
60.3325	25.6881		56.4908	44.357		67.9287	55.7221
32.3232	20.8955		50.1199	46.7305		62.8457	53.4713
32.7078	35.3846		57.3034	37.4298		65.7248	40.0596
38.8889	35.9343		60.6299	51.2559		61.5827	63.1453
27.2152	44.1774		57.6431	45.5929		67.0029	67.549
57.8947	31.769		53.5806	43.4515		66.5306	42.8491
27.593	43.6874		38.8514	55.0654		53.7907	63.2975
56.3699	45		56.4738	53.5832		61.4003	54.807
51.27	54.4534		56.3596	54.9282		68.9146	64.5953
26.3514	40.8898		55.5791	51.0327		64.5224	65.0429
34.0807	26.4463		45.7537	52.4306		53.0952	70.4238
44.697	38.8535		43.7998	51.7139		52.3899	60.6383
47.2813	31.7241		63.4343	49.1346		65.3169	67.3133
45.7746	42.4837		58.0376	56.1193		64.6512	62.6383
34.5339	52.3364		43.5458	47.1782		65.6581	47.0631
52.5974	40.3101		58.6402	47.2681		64.4016	43.9252
32.967	34.6154		45.4693	55.5173		63.4721	57.3333
51.2324	27.1605		43.5275	33.6017		53.685	42.5865
16.9014	38.4419		60.0867	41.4502		62.586	62.9213
63.9676	36.9444		58.3153	49.2355		62.0556	50.4363
48.8491	39.6721		57.5179	51.779		59.2432	55.1592
36.8421	32.6852		54.4828	55.8524		62.5	59.8246
38.7681	46.4567		52.5895	41.4348		64.1831	64.0947
26.0753	26.2724		57.971	51.9274		65.0602	56.7027
33.2303	25		54.6032	25.8189		56.8548	58.6232
37.1105	30.83		54.5597	38.2246		66.3654	62.4086
45.6376	28		60.5042	55.1757		67.6564	64.3763
57.8097	26.4031		59.5854	41.3655		60.5837	53.1767
43.0639	48.8336		54.991	46.0137		58.3388	63.7815
51.0309	24.1535		58.1952	37.7011		65.6242	50.565
36.1502	13.2045		63.0925	56.2293		69.5385	59.0909
50.9804	22.7414		61.0329	49.0492		64.6788	44.0093
37.9157	42.7509		57.5176	56.3562		63.1795	57.8155
49.4888	32.6889		50.4302	42.4932		50.7123	60.7535
51.8354	41.5771		56.093	50.8484		58.8509	52.2289
50.7143	49.1554		52.4126	36.6942		62.6947	51.2616
56.5392	28.169		59.9529	56.6348		61.5977	72.1785
36.5854	55.4054		57.6389	46.3403		59.6067	48.6523
51.4874	45.0878		55.9692	46.8721		64.9318	47.8659
29.5039	55.2106		53.1328	59.233		68.7917	65.9189
46.6951	51.1538		58.8872	56.2082		60.9905	48.7805
43.2624	29.6875		61.2022	56.8755		65.5551	58.2203
37.931	22.8188		56.6377	43.1327		70.7552	42.3497
35.2151	36.6906		56.2738	57.8195		68.0455	68.1818
42.9457	47.5694		58.9511	36.8345		58.9196	48.8519
42.5373			43.309	46.2585		53.8271	62.9413
29.2553			55.5079	36.8298		65.9498	58.6232
43.6801			52.8			60.6776
23.3813			55.3494			62.8172
47.4903			60.7686			64.2059
38.5542			49.7942			57.2114
38.4615			61.5301			68.9278
57.1713			55.523			63.9805
44.8718			52.7374			52.168
35.5556			50.9554			60.1833
26			54.8004			63.5983
12.1693			53.8333			64.5786
35.6688			52.4941			61.6262
56.3303			50.8818			58.7685
28.125			57.9952			67.8078
38.2166			55.0366			65.4519
42.5532			57.5024			66.4811
46.7593			52.901			64.3693
67.1554			60.369			62.7505
34.7561			52.862			58.6129
57.554			53.4826			63.0553
29.2929			55.8642			65.7331
30.6818			59.7345			66.885
37.5			60.2716			62.3232
22.9167			60.6003			74.3421
46.7066			61.8325			73.9938
47.2469			42.9679			50.3552
46.1386			57.259			65.0943
34.7245			42.7069			63.4868
38.0952			45.241			46.4498
19.2053			57.0707			69.656
32.963			59.6767			62.2426
23.0769			51.9347			58.2729
30.3797			33.5313			45.6853
60.4651			60.252			67.9432
25.779			60.087			62.8692
32.5581			59.8611			60.3439
35.1827			56.7006			60.7242
24.924			61.5176			67.1586
21.1111			48.3425			69.7761
57.3529			56.1205			64.6826
29.8013			54.7475			68.0958
45.2381			58.2323			68.1877
43.9873			50.8571			59.3333
29.7297			56.4275			68.1957
52.0115			58.9834			64.3501
32.2086			48.0114			59.1057
24.5			48.3688			54.0813
35.8289			60.6188			59.3572
28.5633			53.936			67.1867
47.2441			38.1905			62.9596
24.2165			48.1551			55.5318
20.7756			46.373			48.6117
26.5284			57.8244			61.4128
45.7831			53.3333			64.0773
54.5977			59.9327			61.1722
33.1081			32.1205			62.5146
25.9016			58.0479			63.7745
44.6237			50.0321			56.7589
49.0506			58.8318			62.5106
27.6688			59.2748			65.4386
47.2313			58.1312			64.2023
39.6352			50.9208			67.6076
44.2857			48.2072			65.677
35.1515			57.9892			58.7748
42.1179			58.7879			60.0565
36.5169			56.4417			58.3102
32.0144			60.6543			68.4982
48.6085			55.3763			62.2333
24.5492			58.1838			56.5657
32.7087			54.1487			65.1424
48.4536			57.7778			64.065
45.7317			61.7225			66.2392
16.4557			58.9805			62.4788
59.2493			52.9317			63.2488
38.5147			53.9683			70.6714
59.8388			49.2997			65.1906
42.1734			58.6275			63.2591
36.5153			62.4829			60.0817
36.5145			55.4189			59.6467
36.234			57.5024			60.9772
23.5537			58.7571			68.4813
25.1366			58.2555			66.2687
37.2881			47.929			65.1099
34.8485			49.4624			68.0941
56.7506			56.8322			60.5057
38.2536			55.7598			72.4512
25			49.8887			55.8219
44.1558			53.6332			66.1654
27.533			59.5007			65.5151
20.229			44.7236			53.6943
47.6355			53.2398			63.2659
30.9353			48.4106			51.2409
38.4615			56.0684			61.5582
31			60.8016			62.6062
36.6197			53.6913			64.44
18.0064			55.6757			64.0146
30.4348			56.0758			59.9243
16.5563			60.28			68.0258
21.118			52.2456			57.0518
47.0543			50.6931			57.3634
32.5269			44.7464			66.4959
50.4167			55.5304			58.5336
32.2695			57.3795			67.7519
25.8189			32.2222			64.5638
45.2436			56.1074			59.673
48.6275			49.1697			60.3862
46.1101			36.308			48.0384
43.354			57.5104			59.1365
49.3473			61.9441			68.4211
43.6548			61.0644			71.8907
26.2911			54.9708			61.6056
41.2214			60.1949			68.1818
28.169			44.3376			63.8931
32.6087			45.7918			65.0979
18.8679			52.5163			52.7416
35.8491			41.4373			46.2871
30.8901			58.0438			67.3367
16.0494			48.1781			56.1464
40.2194			61.1111			63.8747
39.1167			54.4643			68.9941
43.1034			52.303			60.8986
25.2252			51.7677			64.5531
44.5596			59.8882			72.0126
47.2837			50.2372			64.2951
40.7407			57.0902			66.3091
42.6036			52.1942			60.3984
38.7366			60.9387			59.3889
33.1551			64.0482			72.1436
49.4975			42.4274			55.4268
23.9796			60.0926			61.3437
40.146			49.9754			59.0803
19.4257			51.0504			56.81
37.5			42.7632			60.1847
24.8945			52.7027			66.4086
41.9847			60.5744			65.8954
48.96			47.198			54.6992
35.3909			57.115			61.6085
54.0541			48.9028			65.2174
34.965			50.8287			62.9298
16.0714			52.0076			62.827
37.2727			53.5623			71.8182
57.3727			44.0848			63.0506
51.0588			40.7727			41.5027
47.0588			39.6812			52.618
59.867			56.2092			67.8838
39.0836			46.4991			63.3143
54.9254			58.51			62.4466
69.8684			57.9624			67.0907
35.1562			53.6974			60.6351
21.7593			53.1707			66.9965
46.4986			56.2555			61.9665
44.5872			58.7553			63.5891
37.3913			55.53			67.7524
24.8927			50.1355			64.2153
41.4141			55.0645			62.7622
40.367			51.8987			58.381
26.2458			54.918			79.4872
44.8873			51.3846			61.1343
59.4142			52.5994			62.3613
47.3297			51.8519			69.123
43.7673			33.1624			66.4164
40.9483			54.4834			59.7974
38.6728			54.5039			56.2308
30.7143			61.9838			65.2722
60.1023			56.6239			64.9449
20			50.9859			64.7549
43.2886			48.3961			49.4279
39.2857			58.7535			68.7719
37.1658			48.9617			62.4585
49.2228			43.7077			71.0081
33.8235			60.8674			68.1237
51.7316			55.2276			69.8233
16.0656			41.1019			49.4407
44.3182			36.9697			63.789
50.8929			45.2756			64.7426
33.3333			56.5761			62.757
31.3131			33.4142			41.6853
43.6782			58.9147			63.428
50			61.2688			66.9202
18.9189			50.6055			57.599
32.948			57.5296			67.8299
48.5646			42.6443			65.8218
42.1569			59.1923			65.9289
25.4386			59.0551			60.5703
31			58.8603			60.1475
33.75			59.6143			66.6804
43.2526			60.5996			67.023
33.5366			55.1691			57.5768
27.8884			45.3459			63.1194
32.5			58.389			64.168
42.8571			43.8257			70.8
30.0813			58.4158			63.5823
32.716			60.0898			65.0282
44.5652			59.1837			63.78
42.8571			52.4087			57.0758
59.8131			61.8102			62.8119
35.9649			59.3548			66.1342
58.9838			65.3304			70.0337
38.9525			56.4526			61.7337
62.9187			51.2611			68.008
51.1013			56.084			67.7888
46.5296			63.2437			73.0519
22.5275			51.8443			67.8175
49.8674			54.7884			60.0865
55.1607			56.4186			64.6821
24.3333			56.8717			63.3028
49.4318			59.2228			61.9184
32.4			55			61.1504
35.8696			54.0385			61.2146
27.8912			58.8406			62.234
57.5419			60.8782			71.9166
30.4348			53.7778			67.3881
49.5868			44.6936			47.9064
32.0158			59.0866			58.185
54.3478			58.1798			68.8312
34.7518			54.6856			69.4834
35.4037			52.4242			60.9635
47.8261			61.6718			65.0213
57.2379			48.2051			60.6414
24.8175			57.7936			61.9523
23.8095			54.5261			65.4644
22.9508			49.8559			51.5319
29.5652			59.1581			64.7456
21.875			38.1099			47.3804
46.1538			35.9613			39.7523
47.2973			38.6957			51.2821
44.1406			49.1443			65.3882
58.2983			44.3281			57.6527
32.7586			49.7245			50.8503
48.6111			58.3614			68.5673
18.2927			40.9053			55.3038
47.2973			54.1322			65.0623
34.507			58.486			67.1352
47.3684			46.0656			58.4154
41.1842			43.8392			49.1791
29.9484			57.4969			68.5136
50.105			48.9362			56.8944
52.9412			51.5152			56.5153
37.4302			37.8462			45.3753
42.1875			55.8983			69.5725
12.5			50.169			64.1292
52.3529			58.0372			64.2447
36.9369			57.7816			60.1107
47.0711			55.8877			57.0069
36.5385			45.728			56.08
41.4141			54.3829			58.7538
29.682			50.4409			66.5522
29.0196			50.7143			61.2713
30			53.4202			67.8203
32.043			52.0999			51.161
37.5			57.8378			63.3684
26.6667			54.0416			68.6767
55.0668			53.8387			61.2313
49.7217			38.9881			58.0068
43.769			57.0184			68.4058
58.4337			55.6676			61.3006
41.6667			48.4113			71.2625
34.6154			61.8401			68.6176
49.1209			39.5288			49.3823
22.4377			45.4721			50.6501
25			43.9203			62.9295
23.506			51.9531			57.9598
19.403			49.5864			60.1998
36.0825			56.3178			70.111
26.0355			48.8304			63.1871
53.0504			49.2439			64.4785
25			58.3966			66.9477
52.9412			51.1737			65.6137
18.0791			54.6296			64.8216
63.6364			56.5771			69.0806
36.7232			50.2705			60.7262
38.3367			55.5556			68.3763
19.4332			47.9339			57.147
21.4765			56.6667			67.8971
32.5137			38.5564			48.3655
28.5097			42.6598			51.0604
58.3756			43.6905			61.767
17.0635			54.0107			59.806
20.9709			52.2755			59.34
22.3684			50.0975			61.128
48.4171			51.286			63.6307
47.8673			52.0066			59.6506
39.0071			46.8017			65.1602
30.5687			56.8405			65.0564
23.3038			60.4283			65.4434
37.1429			56.4926			68.6644
30.6122			59.736			70.1518
51.0315			44.4824			56.1439
37.037			56.25			70.0239
37.6812			59.9266			66.3052
54.375			53.2398			57.4015
30.4			50.0416			68.3828
19.2308			51.0879			65.4535
32.2946			55.0129			59.7214
28.3582			53.6667			59.54
22.8395			59.8863			63.0397
60.5769			42.5214			62.7497
61.1374			47.4952			50.5535
21.8391			57.0495			64.6602
31.0992			48.2531			58.2623
28.655			39.7294			65.4356
47.8161			60.6838			64.5953
36.9878			56.6485			66.1071
29.6296			55.1066			71.1364
36.965			54.9597			54.6005
35.1515			38.343			50.223
65.0307			50.0347			66.0237
45.4308			54.9772			65.3949
56.3415			56.0865			63.119
23.0769			57.4341			64.4856
42.9204			57.9125			67.4675
40.0435			57.9665			67.9629
35.1064			56.0832			65.9125
55.0755			50.3324			58.5316
27.5362			60.218			64.5401
37.6623			46.6165			67.2069
18.9873			47.9622			68.3405
38.0435			58.6628			62.6509
31.4607			54.854			69.6062
54.1085			56.7449			57.0698
34.2857			58.5915			65.777
36.3636			60.6334			65.4289
54.6039			40.0136			51.4286
47.191			51.7647			62.7478
49.8599			46.7236			64.7713
18.3119			51.7374			60.6238
43.2818			41.5023			50.6764
58.6375			61.0285			65.4227
34.6154			48.5714			62.8235
25.7143			28.3951			45.4158
46.4444			36.4384			40.3332
51.0204			54.3011			66.5794
24.4186			51.2859			58.5194
26.8156			48.1002			56.2016
44.1935			52.712			61.302
40.7494			57.7747			68.3575
37.0546			54.0029			68.2426
50			49.1702			52.5849
17.3529			49.8512			60.1709
38.4798			58.9878			59.1817
31.0345			55.2426			59.6834
36			63.5284			68.8943
35.4839			51.9817			69.3483
60.9819			54.663			65.0048
52.988			55.5294			64.1304
28.0822			47.3588			64.0135
53.271			52.7902			66.4581
21.2014			49.0323			61.6961
21.6216			62.6498			63.8665
28.0851			49.9037			62.566
59.4286			49.7303			59.4548
41.8417			49.6337			49.7253
46.5969			47.7797			60.1258
50.303			56.4692			66.1082
53.125			59.2504			69.4189
41.0584			54.1761			67.3554
44.2446			58.4154			61.8577
47.482			50.0435			62.2583
39.8319			58.5744			67.7608
27.2727			44.9202			58.5632
32.3009			52.5952			60.9974
40.3226			56.5455			56.9721
59.164			55.3254			66.1011
35.8434			54.4872			59.2885
40.7801			54.4358			62.1984
40.3846			53.0159			71.1648
36.7442			56.7961			62.8254
25.9717			45.8333			68.1896
15.9494			61.7455			65.2424
33.4711			59.5365			67.1188
26.5625			61.1111			69.0928
31.7664			53.1476			59.641
44.795			59.0735			64.7205
29.2683			37.6491			59.6283
27.5735			56.8038			64.6736
27.0531			54.1459			71.481
47.0588			56.8776			58.887
29.2899			56.6982			61.8465
51.4451			57.52			58.5512
21.671			58.0621			58.1871
39.1447			44.26			64.8823
33.9196			52.0227			66.4876
31.9853			52.8315			66.0876
37.8947			36.9421			68.5105
27.0517			58.18			58.4214
50.4305			31.6044			68.0461
21.1268			59.0712			67.3894
31.8182			47.542			65.4476
50.8475			57.4104			64.536
28			42.0446			77.4457
40.3805			44.1288			66.129
29.1429			40.8204			63.69
32.0388			51.6017			66.1161
37.1429			52.0104			68.5526
38.1743			52.2857			70.5268
60.4361			51.7909			63.4037
19.8044			59.2167			61.696
46.6667			56.7041			67.538
42.6966			48.9818			53.4043
52.8389			58.642			64.9613
43.1034			57.5873			65.3809
23.3273			56.7164			55.4084
45.3961			50.7686			61.5966
50.2326			53.5948			61.0923
57.5581			58.6503			60.0989
53.3191			53.0021			61.6667
46.1538			60.0218			61.0423
38.9313			54.5209			61.3181
26.7606			41.7058			53.8495
15.1515			44.1595			48.1375
37.1951			54.7758			59.5827
20.6107			53.655			65.7446
40.4908			53.8526			60.2496
32.2581			56.8726			58.2422
52.0305			61.976			69.163
50.4673			52.8986			61.6856
60.1911			50.922			65.3846
42.9161			52.6448			62.5359
26.7459			52.8912			59.5474
30.3142			44.0532			69.1878
47.1591			55.1508			63.0081
39.5257			56.0145			60.1219
34.2048			55.7717			63.4662
37.6559			48.7332			59.6053
45.5665			55.0827			59.2114
36.5275			54.4055			66.1472
25.1366			36.9			62.621
48.7673			54.8387			66.9588
35.4839			41.0331			44.123
25.2			52.8053			64.942
28.5714			58.9812			62.207
53.4279			51.0059			53.0113
57.346			59.7812			59.6183
26.9912			43.3333			65.0093
24.1758			42.6075			58.3153
27.9279			40.7071			60.6847
59.2126			48.3245			66.52
42.2175			53.6013			69.4761
52.0644			57.9073			60.7054
66.0819			52.5591			58.2474
31.9767			51.1194			68.417
40			59.6819			68.4377
26.4957			38.7052			54.1386
37.963			48.7899			58.4906
38.6719			58.2265			63.3419
22.7092			57.4737			59.6442
26.9406			57.4181			64.9756
54.3992			59.8383			61.001
20.9622			56.4246			67.5368
49.0819			52.8418			66.5683
51.8914			43.7908			52.8261
48.0069			59.0296			64.6417
25.2604			43.5065			43.1902
25.5376			43.8221			43.9448
28.2828			37.0485			53.9487
49.3421			48.1921			58.7629
31.1475			48.8148			62.5
17.0455			57.1197			68.9625
29.2645			54.4614			58.9373
40.8163			58.9074			63.9421
38.1313			53.4527			64.9465
52.9412			56.9444			56.7682
38.5135			61.3793			67.2573
20.9199			57.0231			58.5352
55.3731			51.8265			61.9537
24.7619			35.2095			44.0326
47.1002			51.8412			69.3038
44.4			62.3077			59.5597
20			42.8571			62.3286
31.2752			52.8539			62.5282
38.5686			47.9167			68.5222
28.9308			63.1188			62.6932
40.3704			51.3902			56.3291
43.4783			60.3604			66.0576
23.2877			44.7323			59.98
35.6322			37.3901			62.7764
17.4699			58.2667			72.3127
40.9382			46.4968			63.5112
30.4167			45.5744			61.2579
50.5405			56.6545			62.4003
50.8475			34.7826			44.8168
38.5911			60.5745			66.4305
22.439			45.8671			65.9286
36.4008			53.5406			69.0406
19.209			56.8035			61.0991
56.8306			33.9523			57.4636
47.1735			41.3484			42.2972
26.1682			57.5225			70.2703
43.8144			56.0952			66.7327
28.022			40.8854			61.2735
51.5625			35.6771			57.5099
34.7432			53.7698			59.3738
35.7588			63.7188			68.0707
31.8182			27.0167			52.2404
26.9663			40.9124			53.9056
54.491			38.3202			68.0903
43.8596			57.931			68.4375
43.8596			38.5101			47.0517
43.5185			50.1565			62.0644
58.4383			57.3045			62.7766
34.6154			49.0401			56.2975
47.8102			48.3092			67.1698
29.1353			35.7143			63.2629
56.0714			48.3568			51.1247
46.1538			47.8107			57.1705
59.7938			60.3175			72.1017
37.469			53.5193			53.5921
41.1582			48.5523			60.3723
45.7926			36.3522			59.7973
21.7391			62.3406			63.75
17.8082			32.4455			42.8661
24.1758			53.493			67.4286
23.2558			38.3626			43.054
45.082			56.746			62.4434
32.0922			58.415			63.2287
45.7726			53.6861			59.2846
17.9775			58.2031			65.3179
46.3415			48.0984			64.4225
58.7			48.0779			66.0147
30.727			46.6216			56.3718
42.0613			36.278			57.1453
50.0829			33.5397			66.6635
54.4732			53.3001			58.6113
59.4787			41.2066			51.7284
20			55.4637			66.1381
41.3428			48.2431			58.8342
19.596			37.5			52.1762
10.4575			59.5294			68.1619
27.4157			57.7909			65.4011
53.9267			53.869			65.9113
52.3918			58.2068			69.9137
35.6757			59.2859			68.0672
48.6716			50			61.0097
51.3253			55.0177			65.1531
39.3204			54.7762			64.3788
61.7391			50.5792			64.124
26.5625			39.1089			56.6903
44.9102			27.295			44.4129
49.0909			37.6389			47.7668
56.7376			63.0839			63.6036
29.0698			60			66.4353
35.6589			52.8352			66.7594
42.7817			56.3272			63.7008
21.1834			52.7778			63.8215
43.3333			60.668			63.5866
69.3654			55.2632			68.6725
39.2157			48.272			49.3744
20.4633			58.9181			68.0985
50.1433			59.7756			63.5583
65.8402			61.5556			67.261
35.4286			59.5186			64.5712
36.8534			44.0212			60.3509
21.4286			34.7287			50.2622
35.7143			41.195			57.2741
35.443			57.5207			73.3096
45.4407			59.5607			68.953
16.4773			52.4232			58.2493
23.7918			55.1063			63.5749
49.8258			54.8718			59.0035
38.5621			59.7726			64.3228
41.1009			50.4132			62.5191
52.5517			54.0741			66.6667
40.2948			31.3054			65.378
20.4545			59.3051			69.5079
40.4545			46.5531			64.9254
24.3902			51.7097			55.4293
50.3119			30.9888			41.7989
17.4497			53.3597			61.6716
34.7305			53.0769			58.439
29.5775			51.7241			65.0061
19.0476			58.6839			64.8608
43.4389			50.5164			52.5077
53.1381			58.2222			58.209
40.9091			25.873			51.1204
49.3923			44.7312			61.1408
37.4332			49.4086			64.5533
			52.6412			62.3969
			40.9639			59.6056
			55.9057			68.1747
			52.907			67.7477
			35.0177			62.0417
			60.6272			60.2822
			52.5502			60.7057
			56.7936			68.2685
			44.0889			67.6335
			53.85			58.3051

## Sheet: length
5'UTR length (kb)				CDS length (kb)				3'UTR length (kb)					Mann Whitney U test (two-sided)
U-2 OS-specific	cell type-independent	HEK293T-specific	Total mNRAs	U-2 OS-specific	cell type-independent	HEK293T-specific	Total mNRAs	U-2 OS-specific	cell type-independent	HEK293T-specific	Total mNRAs		exact p value
0.585	1.273	0.96	0.312	0.834	1.92	5.076	0.738	3.931	1.415	5.125	2.879	U-2 OS-specific vs cell type-independent	0.468561
0.154	0.172	0.123	0.083	2.637	1.044	2.124	0.954	1.284	4.993	3.288	0.168	cell type-independent vs HEK293T-specific	0.171623
0.511	0.264	0.215	0.4	1.95	2.205	2.481	0.888	2.229	4.269	1.206	0.37	U-2 OS specific vs HEK293T-specific	0.0133383
0.203	0.543	0.391	0.261	1.257	1.287	6.708	2.229	2.008	4.993	0.918	4.082	U-2 OS-specific vs Total mRNAs	< 2.2E-16
0.517	0.137	0.36	0.575	2.025	1.203	4.452	2.562	2.602	3.168	1.303	1.291
0.208	0.179	0.358	0.195	1.161	4.206	2.712	1.59	1.3	3.965	7.196	0.85	CDS length	exact p value
0.104	0.372	0.467	0.364	0.78	3.039	1.785	3.696	1.615	2.743	5.442	0.491	U-2 OS-specific vs cell type-independent	< 2.2E-16
0.347	0.222	0.134	0.086	3.252	2.589	3.447	1.404	6.042	3.117	1.305	0.895	cell type-independent vs HEK293T-specific	0.691458
0.205	0.135	0.534	1.273	0.924	4.311	1.212	1.92	2.44	1.652	0.597	1.415	U-2 OS specific vs HEK293T-specific	< 2.2E-16
0.436	0.094	0.075	0.111	0.813	3.405	3.357	1.044	3.155	3.194	2.265	4.993	U-2 OS-specific vs Total mRNAs	4.70735e-14
0.056	0.097	0.372	0.187	2.319	1.59	5.166	1.005	0.462	1.486	0.964	1.544
0.039	0.312	0.435	0.35	1.671	2.304	0.996	1.221	1.191	2.296	1.25	3.791	3' UTR length	exact p value
0.355	0.614	0.526	0.112	3.375	2.721	2.331	2.205	1.352	2.535	2.803	3.006	U-2 OS-specific vs cell type-independent	0.399859
0.314	0.34	0.143	0.201	2.685	2.868	2.388	1.362	0.39	1.34	0.821	3.048	cell type-independent vs HEK293T-specific	0.619024
0.265	0.45	0.303	0.506	2.682	3.573	2.022	2.358	0.649	2.287	2.379	0.96	U-2 OS specific vs HEK293T-specific	0.906285
0.243	0.261	0.095	0.233	3.402	2.628	2.832	4.443	1.8	1.944	7.096	2	U-2 OS-specific vs Total mRNAs	< 2.2E-16
0.503	0.173	0.549	0.546	2.922	3.663	0.921	3.27	2.87	1.823	2.633	2.434
0.492	0.085	1.286	0.139	1.968	3.039	1.053	1.53	4.555	0.406	3.895	1.512
0.296	0.717	0.156	3.036	2.136	4.041	4.731	2.211	3.265	6.645	3.818	1.767
0.276	0.118	0.178	0.245	1.851	4.47	3.195	1.257	1.445	0.647	1.148	1.655
0.711	0.34	0.393	0.271	0.972	3.702	2.136	0.507	1.234	5.954	2.694	0.379
0.323	0.371	0.379	0.268	1.092	1.692	5.163	1.56	2.78	2.578	7.207	0.381
0.48	0.308	0.109	0.174	2.436	2.715	2.385	0.558	5.669	2.349	5.425	0.522
0.075	0.229	0.053	0.196	1.611	5.073	1.995	0.924	2.043	5.399	0.662	5.932
0.611	0.246	1.502	0.337	1.47	2.946	2.379	2.313	2.857	2.915	0.35	0.295
0.212	0.078	0.594	0.293	0.603	2.466	13.125	1.098	0.832	1.209	1.213	1.759
0.102	0.079	0.09	0.293	0.807	3.582	4.29	4.821	4.095	0.626	4.271	4.075
0.606	0.023	0.935	0.462	2.307	6.33	2.232	2.157	4.676	0.737	0.35	0.276
0.482	0.479	0.18	0.4	1.089	2.529	3	0.786	2.556	2.962	3.324	2.992
0.766	2.5	0.379	0.29	1.026	3.018	3.612	0.813	2.988	1.257	5.727	2.093
0.025	0.144	0.031	0.566	3.129	1.365	1.794	0.708	6.002	1.237	1.328	0.292
0.564	0.295	0.992	0.444	4.62	2.565	1.767	0.834	1.847	1.553	0.421	1.578
0.492	0.078	0.405	0.91	2.952	4.527	1.461	1.977	1.846	0.799	1.589	1.095
0.451	0.818	0.49	0.144	1.818	2.877	2.304	1.539	3.473	7.626	0.675	2.989
0.27	0.233	0.069	0.248	0.786	1.563	2.112	1.539	2.899	1.664	2.977	0.739
0.272	0.393	0.37	0.732	1.959	1.113	3.492	0.537	1.292	1.871	4.816	1.464
0.56	0.141	0.031	0.9	1.452	2.292	0.543	5.076	0.17	1.78	1.822	3.967
0.416	0.281	0.228	0.437	3.525	1.641	0.819	1.569	1.673	3.09	4.455	3.924
0.231	0.711	0.436	0.411	3.357	1.434	2.589	1.443	1.298	2.846	0.682	12.714
0.031	0.372	0.196	0.293	0.72	1.179	2.409	0.915	1.63	1.714	2.785	2.706
0.5	0.19	0.378	0.148	3.939	2.688	3.006	1.326	3.005	0.563	2.193	0.81
0.17	0.068	0.516	0.214	0.459	3.699	0.948	2.448	2.894	0.621	2.154	2.12
0.442	0.568	0.418	0.059	3.195	5.361	1.479	1.983	1.41	5.149	3.038	3.068
0.082	0.077	0.799	0.15	3.225	1.533	1.899	2.097	5.071	1.646	4.701	5.427
0.601	0.092	0.053	0.096	3.576	3.144	3.003	0.543	3.431	1.197	4.092	0.401
0.369	0.134	0.265	0.339	2.37	1.761	3.501	2.175	5.26	1.173	2.476	7.763
0.194	0.108	0.317	0.079	2.592	4.02	5.208	1.107	2.194	4.384	4.966	1.484
0.056	0.232	0.744	0.087	1.659	2.193	8.076	5.778	1.927	2.051	4.175	1.211
1.566	0.214	0.073	0.176	1.482	5.946	2.328	0.72	2.796	1.388	3.236	5.195
0.469	0.104	0.402	0.14	2.163	1.614	4.143	0.903	4.423	2.724	5.175	4.63
0.311	0.833	0.149	0.284	1.758	2.502	1.989	1.38	1.627	1.251	1.925	2.165
0.959	0.534	0.398	0.154	1.428	1.245	2.919	2.637	2.859	5.188	1.326	2.859
0.616	0.395	0.512	0.624	4.404	7.746	2.934	3.372	3.046	0.774	3.136	0.51
0.189	1.562	0.214	0.115	3.639	3.525	1.431	1.599	4.513	2.489	0.937	1.896
0.262	0.119	0.518	0.466	2.475	0.687	4.098	1.95	1.644	3.563	7.624	1.284
0.101	0.13	0.513	0.161	1.449	3.213	2.64	2.895	1.906	0.804	2.217	2.687
0.114	0.422	0.187	0.172	0.636	2.268	16.791	0.483	5.756	0.333	1.507	0.956
5.022	0.767	0.365	0.15	5.775	2.184	2.04	3.864	2.57	1.677	4.572	0.393
0.058	0.1	0.539	0.268	1.233	3.075	1.338	0.471	3.513	1.564	3.124	0.413
0.606	0.209	0.169	0.223	3.708	2.715	1.641	1.236	1.083	2.666	0.4	2.142
0.701	0.842	0.124	0.265	1.461	3.153	3.075	1.734	4.259	2.002	4.945	0.669
2.994	0.614	0.388	0.187	2.469	2.445	2.199	1.323	3.216	0.556	0.834	0.298
0.345	0.104	0.545	0.306	1.062	1.719	1.632	3.774	3.567	4.855	0.866	1.384
0.058	0.147	0.191	0.228	2.271	4.149	3.798	1.689	4.322	2.369	6.337	0.976
0.253	0.336	0.304	0.191	5.934	1.905	1.707	2.031	2.326	2.705	1.521	0.971
0.259	0.122	0.529	0.412	0.672	3.654	2.022	1.758	0.63	1.746	4.982	1.018
0.049	0.493	1.294	0.123	2.988	2.295	1.545	2.493	5.456	2.209	1.906	3.232
0.506	0.231	0.486	0.082	2.235	3.63	0.735	2.736	3.611	2.134	3.172	2.068
0.202	0.738	0.2	0.442	1.452	2.631	2.976	1.473	5.458	3.101	5.211	1.87
0.209	0.481	0.555	0.187	0.732	0.558	2.487	0.807	2.375	1.383	3.685	1.276
0.964	0.495	0.092	0.255	2.166	1.452	2.712	2.211	8.102	1.626	2.055	0.523
0.332	0.081	0.295	0.066	2.136	1.794	1.893	0.954	1.94	2.455	3.791	0.363
1.372	0.053	0.17	0.251	1.032	0.558	2.226	3.39	2.093	3.484	3.74	1.71
0.218	0.579	0.179	0.161	3.03	1.146	1.872	1.08	1.521	4.101	1.579	2.589
0.071	0.355	0.233	0.072	0.957	5.181	5.358	0.897	3.039	1.054	8.508	0.338
1.147	0.472	0.46	0.092	1.566	1.281	1.578	1.011	4.6	1.099	3.435	1.127
0.731	0.377	0.698	0.088	2.388	1.506	7.131	0.942	3.105	0.956	1.098	1.639
0.535	0.412	0.646	0.062	2.028	1.584	1.002	0.354	2.044	2.294	3.295	0.521
0.276	0.178	1.092	0.123	2.091	3.627	1.806	2.124	2.863	1.353	0.942	3.288
0.626	0.62	0.365	0.388	1.608	5.823	22.779	0.765	2.188	1.991	5.539	1.521
0.08	0.481	0.354	0.252	0.714	1.083	2.022	4.974	2.724	2.789	0.6	5.429
0.385	0.232	0.363	0.144	1.344	2.562	2.697	3.03	1.279	0.574	3.088	5.237
0.455	0.405	0.319	0.141	1.887	2.055	1.899	1.998	3.457	4.901	3.396	2.256
0.346	0.339	0.387	0.586	1.986	3.708	5.673	1.761	3.27	2.713	2.088	0.609
0.021	0.248	1.73	0.277	1.533	1.674	4.842	2.325	1.179	0.238	2.822	0.241
0.335	0.886	0.534	0.169	0.906	1.761	1.545	0.939	2.051	1.599	2.316	0.983
0.286	0.508	1.004	0.123	0.747	3.36	1.479	1.779	2.099	3.286	0.958	1.886
0.362	0.496	0.243	2.981	0.654	4.821	26.394	1.617	2.174	4.684	4.917	1.109
0.209	0.51	0.266	0.075	0.942	2.205	1.914	0.633	1.357	1.66	6.479	0.506
0.029	0.268	0.282	0.203	1.941	5.586	3.675	1.257	2.773	1.647	5.953	2.229
0.61	0.385	0.329	0.456	4.881	7.101	1.239	1.566	4.153	2.877	1.631	2.698
0.177	0.08	0.787	0.797	1.77	3.915	7.416	7.329	0.551	8.77	3.753	2.664
0.194	0.795	0.086	0.875	0.594	0.93	1.587	5.574	2.269	3.101	2.481	1.217
0.236	0.68	0.167	0.177	1.917	4.089	1.113	2.238	2.31	3.523	1.007	0.994
0.49	0.172	0.236	0.057	1.401	1.539	7.902	1.068	1.101	3.65	7.843	1.268
0.461	0.642	0.264	0.13	2.199	4.743	1.596	2.346	5.187	4.763	2.176	2.076
0.358	0.104	0.189	0.087	0.597	1.008	1.305	1.005	2.865	5.171	3.853	0.097
0.402	1.081	0.142	0.104	2.223	3.75	0.894	1.923	0.568	2.283	0.363	1.15
0.136	0.601	0.433	1.277	1.929	0.984	4.539	3.861	4.148	2.733	0.799	0.4
0.064	0.238	0.379	0.372	2.409	0.648	1.995	5.577	5.16	3.263	1.931	2.537
0.411	0.117	0.388	0.262	1.356	5.286	1.086	1.095	8.001	5.499	3.559	0.893
0.426	0.562	0.305	0.153	2.697	1.503	1.665	1.341	2.967	2.316	2.436	1.593
0.161	0.688	0.515	0.357	4.344	1.026	0.909	4.062	0.798	2.245	4.701	1.438
0.387	0.188	0.975	0.284	13.767	1.572	1.305	1.902	2.773	0.675	1.108	1.191
0.231	0.128	0.423	0.319	1.428	1.332	8.739	14.319	2.284	1.253	1.546	2.904
0.555	0.155	0.428	0.369	1.266	2.649	0.582	1.287	3.452	1.704	7.552	1.885
0.205	0.248	0.159	0.298	4.827	1.998	1.044	3.513	3.088	1.67	2.64	2.642
0.273	0.784	0.178	0.162	1.614	1.425	1.257	1.224	2.263	2.66	2.646	2.055
0.927	0.257	0.266	0.33	2.136	1.8	1.236	3.201	1.004	0.833	1.121	1.372
0.121	0.225	0.037	0.166	1.194	2.724	1.554	2.535	1.54	2.047	1.816	4.879
0.3	0.498	0.208	0.196	0.675	1.923	2.313	1.236	1.853	2.03	1.12	5.175
1.26	0.151	0.031	0.176	0.606	1.35	2.157	3.12	1.653	0.795	1.682	0.184
0.087	0.958	0.392	0.071	2.013	1.065	1.053	1.281	0.487	8.688	3.199	2.474
0.068	0.943	1.911	0.366	2.853	0.972	1.356	0.996	2.082	4.233	2.6	1.777
0.131	0.062	0.241	0.006	0.498	3.912	0.591	0.606	4.442	2.169	1.384	0.229
0.043	0.506	0.566	0.143	1.515	4.977	4.629	1.281	1.338	4.91	1.552	0.329
0.027	0.272	0.685	0.58	1.458	5.349	1.911	2.529	2.648	2.845	0.834	1.026
0.107	0.212	0.115	0.495	0.552	3.306	2.868	0.681	7.678	0.893	5.486	3.322
0.799	0.141	1.07	0.139	7.833	3.819	4.071	1.095	2.201	1.949	1.609	0.381
2.952	0.205	0.269	0.061	0.921	1.851	4.173	1.215	3.257	2.907	5.676	0.027
1.366	0.371	0.403	0.231	1.329	2.082	2.349	2.844	3.362	2.726	2.513	1.673
0.561	0.262	0.109	0.115	1.407	1.443	3.567	4.812	5.045	5.104	3.914	1.946
0.139	0.528	0.429	0.42	2.817	6.024	1.41	0.948	2.472	6.895	1.918	0.549
0.025	0.288	0.258	0.252	4.539	2.64	5.661	3.075	2.549	3.386	1.09	1.672
0.71	0.198	0.377	0.53	0.876	5.316	7.116	2.856	6.419	5.724	3.114	2.714
0.316	0.644	1.667	0.112	1.374	1.206	0.588	0.39	0.29	1.901	4.589	0.552
0.214	0.399	0.254	0.334	2.175	1.887	1.176	2.052	3.714	4.096	4.63	2.29
0.118	0.132	0.039	2.706	2.409	1.281	2.322	1.212	1.329	2.766	2.35	2.012
0.259	0.544	0.533	0.478	1.725	3.813	2.085	2.409	3.893	0.548	0.732	0.361
0.272	0.494	0.5	0.745	1.08	4.83	1.083	7.134	3.798	2.802	5.445	0.75
0.473	0.402	0.732	0.092	1.806	1.809	4.776	0.681	2.264	1.143	2.425	0.557
0.422	0.525	0.454	0.425	0.648	3.897	0.603	0.882	0.681	3.289	1.298	0.993
0.039	0.341	0.401	0.363	0.333	1.455	0.834	3.357	2.902	1.903	1.642	7.854
0.475	0.382	0.594	0.542	3.516	1.491	2.754	0.621	6.752	4.915	2.418	1.875
0.281	0.228	0.291	0.238	6.402	2.448	4.5	1.536	0.198	1.189	4.389	1.871
0.08	0.123	0.438	0.046	2.544	4.011	5.943	2.826	0.973	5.296	0.135	6.348
0.028	0.154	0.148	0.399	1.212	0.906	3.051	1.476	1.654	1.988	2.406	4.637
0.612	0.194	0.363	0.157	1.515	7.626	2.568	1.269	1.32	0.843	7.159	2.707
1.203	0.445	0.48	0.115	2.298	1.554	1.944	1.407	1.357	1.359	0.807	1.337
0.097	0.22	1.706	0.16	2.154	1.527	3.072	1.71	3.081	3.484	0.33	1.531
0.543	0.089	0.608	0.199	0.609	2.925	7.473	2.358	4.63	2.401	0.62	2.625
0.209	0.055	0.494	0.18	0.597	4.293	0.975	0.285	9.963	4.932	0.912	0.16
0.718	0.479	0.291	0.259	1.005	1.875	0.552	3.165	2.086	0.583	5.025	4.616
0.051	0.567	0.393	0.245	0.615	1.233	4.587	2.7	0.97	1.784	2.45	0.482
0.237	0.699	0.467	0.132	1.503	2.28	2.025	0.567	3.717	3.526	2.918	0.615
0.356	1.349	0.464	0.517	6.723	0.762	2.022	2.025	4.25	5.431	2.989	1.39
0.159	0.429	0.126	0.346	0.981	1.089	2.427	1.224	3.836	2.428	2.256	1.181
0.124	0.023	0.142	0.546	2.547	4.974	1.476	1.356	3.997	2.192	2.922	1.684
0.062	0.193	0.755	0.203	1.167	1.662	2.328	0.507	4.053	3.362	0.234	0.131
0.25	0.145	1.249	0.116	1.881	2.775	1.092	1.332	3.692	4.805	2.936	1.464
0.18	0.226	0.151	1.685	2.244	2.394	1.941	2.931	1.677	2.598	2.274	1.294
0.078	0.102	0.123	0.29	0.807	1.68	2.16	1.596	1.814	2.064	0.397	0.362
0.469	0.574	0.684	0.117	3.657	6.816	2.661	2.565	0.586	3.9	2.053	3.272
0.041	0.769	0.325	0.341	1.848	0.957	2.871	2.457	1.537	3.454	0.83	1.611
0.309	0.043	0.539	0.178	3.396	3.405	1.764	2.481	3.345	1.647	2.868	1.206
0.418	0.171	0.395	0.21	1.485	1.716	2.409	2.148	3.665	2.664	3.029	7.467
0.309	0.34	0.416	0.064	2.691	3.045	2.181	1.782	3.691	3.796	3.285	3.299
0.395	0.103	0.385	0.128	6.018	6.411	1.707	0.762	0.81	0.674	2.618	2.439
0.082	0.939	0.804	0.152	1.794	1.071	1.938	5.817	1.212	5.866	2.208	0.086
0.119	0.445	0.135	0.122	0.588	2.925	0.486	1.161	4.394	3.125	3.002	2.602
0.51	0.164	0.555	0.195	3.807	1.431	3.183	1.779	2.641	10.072	4.981	0.466
0.226	0.195	0.473	0.188	1.893	1.596	1.434	1.125	3.465	0.904	0.138	1.264
0.116	0.375	0.084	0.089	1.254	3.471	2.364	0.945	3.473	2.769	4.935	0.293
0.264	0.572	0.544	0.318	1.104	1.734	1.209	2.259	0.486	3.738	0.515	2.845
0.116	0.648	0.978	0.401	1.101	3.159	1.248	2.598	3.958	2.668	0.675	1.141
0.117	0.323	0.657	0.17	1.515	1.362	3.879	0.672	2.48	2.345	1.487	0.276
0.176	0.237	0.437	0.375	1.566	1.749	0.756	0.882	5.677	5.59	3.608	0.381
0.629	0.116	0.257	0.353	2.643	2.673	3.021	1.287	5.547	1.272	2.237	3.88
0.089	1.014	0.194	0.191	2.559	5.619	0.996	3.462	4.178	0.745	1.284	1.54
0.208	0.332	1.342	0.271	2.691	2.478	7.452	13.461	2.489	3.44	5.033	0.997
0.248	0.442	0.378	0.148	0.993	2.226	1.827	6.708	1.817	5.774	1.591	0.618
0.173	0.223	0.08	0.42	1.644	3.966	0.978	1.926	3.243	0.806	4.996	0.68
0.462	1.871	0.701	0.311	1.188	3.159	1.887	1.431	0.634	4.302	3.154	6.622
0.319	0.286	0.184	0.019	2.922	2.478	3.177	0.522	3.196	4.831	0.595	0.296
0.589	0.14	1.32	0.404	0.534	6.207	1.932	1.527	5.862	3.717	0.453	0.213
0.282	0.028	0.39	0.202	1.08	1.827	2.76	0.798	3.205	2.133	2.333	1.453
0.314	0.348	0.226	0.075	0.945	6.039	1.14	0.693	1.785	0.979	3.386	0.486
0.282	0.905	0.459	0.077	1.752	2.928	2.301	5.511	2.875	0.922	1.306	2.217
0.536	0.803	0.044	0.174	0.639	1.869	2.034	1.728	2.598	2.104	1.265	2.594
0.195	0.105	1.307	0.281	0.894	2.517	3.636	1.791	0.338	0.347	3.958	0.662
0.899	0.171	0.988	1.555	1.725	2.277	0.834	1.422	3.304	2.696	1.965	5.155
0.22	1.436	0.119	0.244	1.05	2.754	2.901	0.939	2.662	2.216	1.615	1.387
0.21	0.236	0.03	0.119	0.51	3.681	0.837	2.568	2.434	6.392	2.231	0.698
0.23	0.281	0.601	0.445	1.569	2.103	2.313	1.116	2.01	1.161	0.602	1.224
0.186	0.489	0.443	0.211	1.17	2.46	7.476	3.462	0.535	0.397	12.004	2.053
0.463	0.24	0.352	0.253	1.233	2.229	14.019	3.564	10.219	4.352	11.28	0.959
0.044	0.131	0.376	0.074	0.981	2.19	1.575	0.939	2.42	1.28	1.143	0.197
0.126	0.433	0.046	0.129	0.489	0.834	2.817	2.283	1.217	0.866	1.129	1.212
0.194	0.43	0.832	0.298	1.14	0.942	2.751	3.81	3.834	3.056	2.008	3.863
0.48	0.501	0.326	0.182	1.167	0.834	2.766	1.308	4.148	2.14	2.758	1.561
0.408	0.125	0.302	0.323	0.636	1.452	5.136	1.833	4.337	2.82	1.332	1.87
0.452	0.332	0.401	0.124	3.951	2.148	1.485	1.68	4.889	1.358	4.623	1.517
0.338	0.567		0.077	1.092	4.464	0.681	1.599	7.823	4.461	6.789	0.377
0.285	0.184		0.239	2.847	2.421	12.387	1.338	4.887	4.133	1.062	1.497
0.563	0.345		0.22	1.524	0.726	3.762	1.695	2.311	4.02	2.976	0.628
0.403	0.504		0.44	4.272	1.941	0.999	1.314	1.635	0.919	2.896	3.442
0.303	0.306		0.065	0.882	8.091		0.726	2.037	4.754		0.1
0.372	0.069		0.129	1.047	1.578		2.118	1.194	1.5		1.033
0.138	0.384		0.471	1.449	3.849		3.741	1.203	3.841		1.791
0.49	0.217		0.211	1.464	1.167		3.093	4.146	1.483		11.439
0.347	0.214		0.648	0.741	2.871		1.431	2.608	5.953		0.9
0.356	0.235		0.326	2.295	1.959		2.352	5.279	3.254		0.528
0.359	0.033		0.182	3.615	2.13		1.776	0.238	3.069		1.672
0.164	0.575		0.202	0.849	2.001		1.383	1.237	0.131		4.227
0.427	0.074		0.53	1.368	0.87		1.359	1.594	5.054		0.169
0.229	0.264		0.021	2.454	2.892		5.337	5.707	3.269		1.613
0.796	1.449		0.137	2.247	2.976		1.203	1.712	0.486		3.168
0.28	0.036		0.323	0.81	0.879		2.895	3.625	1.452		6.398
0.316	0.23		0.104	0.654	0.942		0.78	6.68	1.071		1.3
0.025	1.177		0.402	1.101	2.415		0.957	2.612	1.8		2.29
0.161	1.843		0.218	1.794	3.423		3.966	2.25	3.96		4.098
0.428	0.281		0.252	1.974	2.352		9.939	0.449	1.101		1.742
0.421	0.436		0.304	2.388	1.143		2.781	3.001	0.734		3.025
0.099	0.201		0.494	2.502	1.254		2.373	5.167	3.673		0.361
0.373	0.455		0.119	2.136	3.027		0.234	2.262	1.006		2.425
0.486	0.487		0.067	3.048	3.822		1.512	1.388	3.332		0.198
0.158	0.541		0.121	1.485	1.248		0.468	0.245	1.02		1.028
0.361	0.277		0.588	1.941	6.345		1.761	3.192	3.552		0.638
0.511	0.499		0.032	0.888	0.612		0.591	4.342	1.583		0.085
3.752	0.02		0.363	1.452	2.721		1.533	3.455	1.425		4.162
1.063	0.494		0.576	3.648	2.019		1.023	6.156	3.138		4.916
0.148	0.472		0.856	1.416	3.147		1.689	2.94	2.217		1.891
0.446	0.121		0.443	0.942	1.44		0.705	5.314	1.109		0.464
0.66	0.157		0.209	0.879	4.026		12.912	1.136	0.564		1.019
0.423	0.145		0.026	0.495	1.791		2.475	1.935	2.062		3.199
0.142	0.153		0.419	1.437	2.247		3.045	2.644	5.693		0.501
0.472	0.214		0.558	1.224	2.463		2.25	1.972	2.724		3.04
0.308	0.129		0.104	1.059	2.727		6.216	3.266	0.749		0.595
0.364	0.026		0.022	0.618	6.099		1.2	7.639	0.975		5.31
0.568	0.243		0.447	0.618	1.863		0.429	7.123	2.745		3.497
0.284	0.783		0.391	3.693	0.924		2.535	3.347	0.534		1.296
0.247	0.36		0.347	2.778	0.654		3.252	1.85	2.292		1.615
0.782	1.83		0.48	3.771	2.136		9.393	0.704	1.57		4.162
0.209	1.08		0.509	1.305	0.786		8.178	7.516	2.509		4.633
0.552	0.381		0.758	2.877	3.234		1.563	2.822	1.309		3.937
0.372	0.727		0.032	1.794	0.441		2.061	3.968	3.603		1.365
0.647	0.468		0.14	1.26	1.038		0.882	5.643	1.38		7.732
0.353	0.253		0.12	0.636	0.552		1.026	3.469	7.382		2.535
0.298	0.025		0.357	0.714	1.053		1.656	3.118	1.499		0.341
0.557	0.784		0.202	6.609	0.747		2.4	1.517	1.873		2.42
0.829	0.643		0.205	2.775	5.268		0.924	3.997	1.19		6.042
0.388	0.443		0.051	1.086	0.435		2.559	0.325	3.186		1.064
0.213	0.621		0.36	2.574	2.721		4.452	6.724	6.6		1.288
0.153	0.642		0.33	4.26	1.788		2.19	3.661	3.856		0.864
0.451	0.538		0.265	1.563	3.414		1.026	0.351	4.12		0.551
0.489	0.569		1.28	2.673	1.845		1.47	6.875	2.548		1.662
0.899	0.558		0.308	2.667	3.654		2.1	5.715	5.855		0.961
0.14	0.592		0.121	2.259	3.63		1.905	3.505	0.753		1.549
0.994	0.142		0.274	0.849	4.077		1.494	3.763	0.381		12.126
0.041	0.37		0.026	4.176	2.022		1.443	3.958	0.742		0.199
0.437	1.537		0.253	2.337	7.497		0.705	1.349	0.328		0.747
0.383	0.451		0.358	0.798	3.39		0.813	1.797	2.541		1.531
0.469	0.52		0.22	1.941	13.023		1.515	6.927	3.485		0.088
0.141	0.064		0.117	3.294	2.298		4.206	2.079	3.169		0.543
0.029	0.298		0.306	1.725	3.837		1.716	4.569	1.464		1.522
0.372	0.278		0.479	0.789	2.238		1.401	1.592	1.298		1.787
1.29	0.576		0.588	1.983	2.085		1.146	3.227	2.221		0.324
0.402			0.076	2.055	0.294		2.349	5.254	7.024		2.568
0.188			0.038	1.398	2.574		4.515	1.653	1.351		1.391
1.163			0.076	1.875			7.713	5.083			0.139
0.278			0.206	1.617			1.257	6.353			0.506
0.518			0.135	2.628			1.809	4.999			0.754
0.332			0.21	1.215			1.653	1.371			5.758
0.039			0.16	2.745			0.78	5.125			0.051
0.502			0.551	1.023			1.188	5.189			1.567
0.156			0.195	1.443			1.377	1.964			1.47
0.045			0.361	0.471			1.032	2.629			0.339
0.2			0.247	1.854			2.082	3.049			0.619
0.189			0.16	0.6			1.047	3.333			4.117
0.314			0.248	2.526			2.013	12.944			0.992
0.545			0.485	1.134			1.614	5.141			1.407
0.448			0.422	1.257			7.341	3.485			1.638
0.314			0.153	2.184			1.599	3.413			1.239
0.047			0.056	3.099			2.319	6.921			2.538
0.432			0.131	0.879			0.696	3.992			0.807
0.341			0.167	2.493			2.862	4.412			2.92
0.164			0.48	2.376			4.44	2.566			1.146
0.278			0.149	2.01			0.879	0.607			0.237
0.099			0.266	1.62			2.001	3.053			1.448
0.088			0.937	0.678			0.816	0.99			3.448
0.064			0.273	1.767			3.399	0.152			5.539
0.336			0.157	3.165			1.728	0.646			0.254
0.334			0.156	1.779			1.686	2.393			1.757
0.563			0.416	0.903			1.05	1.484			4.193
0.505			0.101	0.861			2.043	1.52			4.121
0.599			0.198	2.187			1.941	4.211			0.454
0.021			0.215	2.427			1.887	0.814			3.151
0.453			0.039	0.99			1.671	0.874			0.155
0.27			0.175	2.289			2.772	5.929			2.813
0.013			0.025	3.489			1.143	0.591			1.882
0.316			0.423	2.526			1.767	1.619			1.563
0.645			0.464	0.873			1.308	0.474			1.057
0.353			0.328	5.745			2.061	5.525			4.913
0.172			0.271	1.44			2.712	6.131			7.196
0.739			0.139	4.425			5.061	3.727			3.166
0.329			0.504	1.845			1.008	0.268			0.383
0.09			0.307	1.086			3.375	8.854			1.191
0.408			0.159	0.531			5.67	0.793			3.098
0.151			0.288	0.99			3.21	1.534			1.653
0.168			0.563	1.98			1.08	0.9			5.574
0.948			0.301	0.525			1.149	0.654			1.05
0.037			0.197	1.338			1.5	0.777			0.629
0.348			0.807	9.345			2.274	1.23			3.366
0.326			0.314	1.056			2.685	3.467			1.352
0.2			0.117	0.705			1.464	4.387			0.561
0.374			0.067	2.133			0.435	3.718			0.234
1.768			0.37	1.626			0.558	1.088			1.06
0.127			0.192	1.05			1.479	2.802			1.994
0.351			0.628	1.599			5.655	2.269			3.426
0.361			0.545	3.405			0.972	1.897			2.341
0.916			0.363	6.435			2.544	2.536			0.701
0.415			0.325	1.23			2.265	2.457			0.84
0.174			0.118	0.891			1.56	0.859			3.383
0.148			0.231	2.391			1.848	2.04			1.002
0.305			0.249	1.752			2.133	3.869			0.55
0.186			0.475	1.557			2.76	4.732			5.695
0.316			0.352	3.561			1.461	3.42			0.925
0.459			0.363	0.717			0.981	9.076			1.729
0.614			0.104	1.113			2.025	2.161			0.432
0.603			0.269	1.086			4.713	0.842			2.13
0.28			0.342	0.753			2.076	0.604			3.427
0.165			0.051	1.671			1.278	1.417			2.18
0.831			0.21	2.64			2.541	0.722			1.498
0.178			0.47	1.467			1.608	1.092			2.747
0.278			0.038	1.131			1.257	3			0.459
0.539			0.022	1.86			3.03	0.495			4.858
0.721			0.165	8.358			2.316	2.493			7.507
0.587			0.199	2.085			0.624	2.524			1.935
0.194			0.472	0.585			1.08	2.651			0.376
0.328			0.151	0.627			2.682	2.945			0.308
0.316			0.154	3.747			1.848	2.838			1.224
0.373			0.246	1.245			1.713	1.698			4.429
0.579			0.14	0.693			0.879	6.323			2.663
1.489			0.335	2.142			1.581	5.302			0.369
0.773			0.141	0.51			3.402	4.161			0.649
1.079			0.448	1.458			2.013	8.096			3.219
0.241			0.349	1.707			1.425	4.605			2.502
2.034			0.721	2.106			0.909	2.884			1.471
0.484			0.24	0.354			2.913	1.005			1.215
0.183			0.151	1.605			0.624	0.364			1.503
0.236			0.103	0.507			1.074	2.125			5.398
0.066			0.569	0.465			3.072	6.368			2.175
0.437			0.186	2.115			2.007	1.383			1.085
0.481			0.275	0.816			2.517	0.876			1.386
0.04			0.068	2.247			2.385	0.665			1.773
0.231			0.373	0.867			1.797	4.863			1.416
0.454			0.026	2.163			2.847	1.976			0.397
0.262			0.378	0.597			2.145	3.46			0.72
0.867			0.088	4.275			1.257	1.37			1.963
0.139			0.499	5.757			1.062	7.804			0.333
0.091			0.15	0.585			1.707	1.765			4.335
0.1			0.232	2.046			2.13	2.5			0.478
0.213			0.078	1.341			1.233	1.37			3.719
0.311			0.154	0.555			6.087	8.721			2.331
0.322			0.169	0.897			0.615	1.864			4.572
0.302			0.409	1.143			1.854	2.51			2.261
0.161			0.153	2.427			1.773	0.842			0.939
1.29			0.185	17.673			1.236	4.686			0.234
0.372			0.327	0.552			0.726	5.742			1.442
0.24			0.36	3.978			2.544	1.29			2.282
0.564			0.071	1.992			4.08	2.029			0.912
0.519			0.015	1.53			2.598	0.367			1.183
0.431			0.392	2.718			5.298	6.008			1.809
0.255			0.078	2.469			0.777	1.147			1.538
0.527			0.058	1.143			1.086	4.586			6.892
0.805			0.224	2.643			1.05	0.342			1.12
0.383			0.337	2.541			1.785	1.793			5.442
0.394			0.54	2.142			1.662	5.045			1.587
0.426			0.26	1.881			2.745	2.046			0.214
0.131			0.042	2.565			2.76	1.31			0.409
0.142			0.345	0.936			1.116	6.693			0.364
0.138			0.347	1.806			2.922	3.921			1.8
0.212			0.229	1.689			0.588	0.404			6.633
0.053			0.843	1.308			1.419	1.99			0.396
0.191			0.285	1.554			1.968	1.448			2.87
0.081			0.61	0.741			1.863	1.373			2.26
0.547			0.243	1.26			3.057	2.893			2.38
0.317			0.2	0.672			1.653	1.647			1.859
0.522			0.538	4.95			1.203	4.889			3.57
0.111			0.261	0.396			2.031	0.318			5.74
0.386			0.249	2.862			0.669	2.277			1.578
0.497			0.103	3.372			3.063	3.915			2.269
0.459			0.243	0.543			2.532	1.255			0.228
0.507			0.315	1.071			1.554	2.029			1.112
0.839			0.118	1.257			0.984	0.919			0.28
0.561			0.233	3.399			4.134	1.898			1.346
0.796			0.133	2.892			1.563	1.935			0.14
0.196			0.407	2.16			1.545	1.283			1.316
0.137			0.239	4.062			3.534	1.116			6.951
0.592			0.134	1.428			1.281	1.733			3.75
0.64			0.264	1.368			0.807	2.712			1.209
0.474			0.161	0.666			0.891	0.994			0.614
0.262			0.165	4.596			2.187	2.011			3.571
0.625			0.371	2.409			2.127	3.295			3.197
0.243			0.411	0.513			2.19	1.012			1.116
0.296			0.386	2.871			4.017	1.454			2.541
0.143			0.407	0.543			2.046	2.943			0.868
0.392			0.102	1.569			0.93	0.33			1.616
0.11			0.519	0.786			2.157	1.521			4.371
0.373			0.439	2.688			1.29	0.559			2.611
0.425			0.236	4.866			2.136	7.754			4.555
0.136			0.431	7.278			0.732	1.205			1.217
0.451			0.052	1.071			1.14	2.456			1.276
0.371			0.103	3.342			1.515	1.872			0.227
0.335			0.111	3.114			1.464	2.437			0.81
0.76			0.276	1.011			1.851	3.023			3.264
0.128			0.953	1.758			4.716	1.415			6.327
0.216			0.562	0.615			2.64	4.241			1.098
0.357			0.129	2.286			4.458	3.076			5.01
0.545			0.32	0.948			4.521	0.614			1.122
0.115			0.192	1.302			1.776	1.319			1.123
0.233			0.685	0.738			0.972	1.144			1.428
0.297			0.113	1.086			1.011	5.25			1.184
0.327			0.404	0.474			1.416	0.039			2.819
0.301			0.202	2.196			3.189	1.199			0.244
1.154			0.4	0.975			2.427	2.973			5.025
0.478			0.456	3.27			2.451	2.999			0.922
0.543			0.325	0.675			2.784	1.465			1.045
0.361			0.468	0.585			1.326	2.271			1.225
0.232			0.693	1.026			2.634	3.587			5.179
0.437			1.408	4.152			1.386	1.984			0.256
0.14			0.174	2.349			2.226	5.44			9.368
0.391			0.361	1.872			4.785	3.243			1.324
0.055			0.212	2.13			1.221	0.437			3.475
0.298			0.177	0.717			1.923	0.285			0.147
0.196			2.673	1.428			1.938	0.903			2.301
0.374			0.077	4.575			5.706	1.597			4.033
0.193			0.476	2.217			0.498	1.487			4.384
0.136			0.041	2.052			1.107	1.415			1.445
1.386			0.2	0.813			0.957	5.006			0.635
0.305			0.323	4.338			1.092	1.251			0.526
1.056			0.205	0.99			4.638	4.487			0.963
0.336			0.039	0.762			1.896	2.14			0.585
0.102			0.604	3.201			1.23	2.682			0.542
0.099			0.293	1.236			0.825	2.007			3.791
0.087			0.291	2.322			5.268	2.104			2.332
0.018			0.117	3.594			1.632	2.349			1.702
0.296			0.222	1.569			2.436	0.917			2.78
0.173			0.134	1.182			0.555	1.302			0.516
0.418			0.28	1.074			1.203	1.265			3.44
0.306			0.187	3.318			1.611	3.472			0.899
0.114			0.282	2.286			3.039	2.848			2.743
0.3			0.217	2.562			0.954	2.428			0.448
0.24			1.238	1.815			1.401	4.864			0.337
0.289			0.287	1.401			1.464	2.798			0.119
0.164			0.114	3.105			1.821	4.097			1.405
0.251			0.064	3.513			0.93	8.738			0.979
0.04			0.199	2.247			2.283	0.5			3.948
0.14			0.075	2.478			1.611	3.534			5.669
0.246			0.629	1.818			1.401	4.964			0.986
0.324			0.103	3.786			2.358	3.037			0.432
0.092			0.402	2.352			1.101	1.279			15.155
0.154			0.515	6.186			0.771	3.286			7.475
0.214			0.422	3.171			2.229	0.939			3.069
0.114			0.428	1.395			1.542	0.891			0.383
1.909			0.124	5.463			1.137	1.615			6.656
0.611			0.245	1.635			1.008	0.994			1.657
0.418			0.206	1.467			1.542	3.03			1.516
0.227			0.08	2.334			2.142	0.308			0.159
0.778			0.523	1.227			2.052	2.433			1.145
0.182			0.496	1.464			3.894	5.086			0.81
0.754			0.573	3.78			1.47	2.973			1.155
0.591			0.405	1.854			0.984	0.436			0.635
0.3			0.149	1.317			1.2	1.741			0.331
0.352			0.327	1.827			1.527	4.103			0.523
0.25			0.101	1.32			1.386	3.919			2.2
0.276			0.134	1.56			2.34	4.136			2.126
0.147			0.203	1.035			1.875	1.727			5.442
0.179			0.436	2.004			1.794	4.759			0.828
0.046			0.213	1.8			1.674	0.812			6.664
0.121			0.561	3.345			0.561	6.799			3.392
0.253			0.237	4.182			1.911	1.001			4.757
0.368			0.139	3.582			2.763	3.136			4.489
0.423			0.68	0.843			0.924	0.602			3.797
0.322			0.282	1.32			5.694	4.923			2.529
0.414			0.08	0.981			0.954	1.029			0.525
0.601			0.056	1.365			1.041	3.104			1.702
0.137			0.222	5.049			2.589	3.327			3.117
0.084			0.207	0.939			0.603	1.991			2.857
0.183			0.135	1.041			4.311	2.516			1.018
0.115			0.269	1.758			0.636	0.878			1.361
0.224			0.126	2.931			2.61	1.615			5.57
0.351			0.302	0.723			1.599	1.755			7.669
0.518			0.341	0.69			1.782	5.397			0.391
0.768			0.305	1.227			2.814	1.457			2.265
0.952			0.522	1.146			4.335	0.588			4.45
0.116			0.084	2.178			0.807	2.052			0.832
0.36			0.075	1.782			1.611	2.913			0.294
0.246			0.12	3.645			1.704	2.971			1.471
0.37			0.361	0.726			3.774	2.063			1.898
0.142			0.141	0.819			1.245	4.064			0.725
0.361			0.386	1.83			4.128	1.34			0.202
0.76			0.328	0.771			2.502	2.274			1.485
0.581			0.873	0.807			1.395	2.357			2.498
0.952			1.769	0.564			2.124	6.124			1.898
0.408			0.179	0.858			1.872	1.492			2.57
0.358			1.529	0.975			2.319	1.801			0.961
0.192			0.718	1.848			4.728	0.867			22.477
0.32			1.402	1.479			1.728	1.046			1.711
0.17			0.036	0.591			3.159	1.988			6.345
0.111			0.134	1.722			2.031	1.891			3.979
0.956			0.253	4.416			2.517	3.602			1.462
0.052			0.656	0.831			1.962	2.616			6.012
0.198			0.321	1.734			3.78	1.456			4.043
0.283			0.378	0.567			2.25	6.277			1.182
0.255			0.249	1.68			1.044	1.647			1.082
0.18			0.16	0.921			0.636	1.292			1.62
0.465			0.063	4.524			0.135	3.325			0.248
0.168			0.422	0.555			2.115	1.194			0.406
0.375			0.242	1.299			2.517	0.601			1.496
1.273			0.238	2.058			1.122	1.174			1.39
0.539			0.165	0.336			0.354	2.415			0.564
0.329			0.077	3.099			1.515	1.261			1.293
0.166			1.239	2.082			1.029	0.602			2.616
0.48			0.079	5.193			0.738	0.991			1.314
0.026			0.094	1.326			3.405	3.076			3.194
0.91			0.097	1.146			1.59	1.769			0.841
0.361			0.212	0.519			1.467	0.553			6.588
0.14			0.222	0.954			2.847	1.294			0.669
0.251			0.092	1.536			1.371	5.005			1.092
0.402			0.083	2.418			0.888	1.442			0.98
0.291			0.318	2.58			0.663	3.42			2.69
0.169			0.134	0.684			3.447	1.63			1.305
0.377			0.321	1.521			2.1	2.372			1.583
0.024			0.6	1.185			2.307	1.931			4.095
0.017			0.123	2.556			4.398	0.813			0.475
0.354			0.111	0.864			1.065	1.947			0.364
0.088			0.12	2.121			1.503	2.093			5.87
0.177			0.158	2.403			2.712	4.231			3.224
0.493			0.204	0.594			1.578	3.477			1.018
0.247			0.218	4.356			1.818	1.788			1.62
0.149			0.297	0.93			3.267	1.193			6.438
0.366			0.22	2.757			1.356	1.226			0.206
0.463			0.115	1.158			0.438	1.279			0.23
0.197			0.117	1.68			4.092	2.784			1.686
0.252			0.312	2.244			2.304	1.606			0.993
0.515			0.257	1.626			2.154	3.617			3.83
0.228			0.316	2.052			1.089	3.217			4.501
0.537			0.067	1.944			1.11	2.347			2.001
0.211			0.036	1.221			0.831	2.434			0.57
0.423			0.3	3.111			0.729	5.941			1.388
0.422			0.062	1.323			1.041	2.943			0.934
0.339			0.131	1.074			1.446	1.752			2.017
0.035			0.138	0.747			9.297	2.898			2.884
0.098			0.766	0.909			1.026	4.419			2.556
1.842			0.668	0.879			3.111	2.095			3.581
0.243			0.21	1.152			4.206	1.291			0.351
0.276			1.13	2.181			9.294	3.425			2.325
0.16			0.35	1.497			10.191	3.438			1.869
0.125			0.179	1.203			3.162	1.731			3.847
0.026			0.194	1.149			1.41	1.651			2.207
0.353			0.124	5.835			2.649	2.652			2.038
0.402			0.025	0.9			3.129	4.053			1.968
0.162			0.25	9.675			13.875	0.851			1.656
0.208			0.284	0.936			4.62	2.168			6.002
0.211			0.476	1.038			3.72	6.313			0.325
0.087			0.245	1.071			2.805	6.802			0.709
0.373			0.258	1.059			2.952	4.224			1.847
0.171			0.36	0.813			2.262	1.223			0.924
0.435			0.231	1.287			1.566	4.408			0.3
0.903			0.273	1.098			1.53	0.44			0.407
0.027			0.734	0.891			4.077	2.641			3.966
0.514			0.254	2.853			1.818	2.242			0.742
0.165			0.322	0.519			1.713	1.348			2.402
0.163			0.564	1.443			0.876	4.115			0.713
0.383			0.25	1.095			1.203	1.353			2.734
0.41			0.226	0.879			1.679	4.86			0.296
0.078			0.231	1.668			1.212	0.999			0.597
0.226			0.385	0.594			2.367	2.263			0.806
0.919			0.232	0.954			2.934	3.315			6.784
0.282			0.224	2.211			0.657	1.471			6.103
2.384			0.27	1.053			0.786	4.436			3.473
0.138			0.234	1.101			5.643	1.049			1.169
0.154			0.029	1.197			1.977	2.808			1.277
0.158			0.67	1.374			1.602	4.723			0.387
0.184			0.276	4.173			6.606	1.168			1.582
0.178			0.087	1.473			0.72	0.587			1.498
0.645			0.414	3.195			2.853	3.784			1.124
0.035			0.739	2.13			1.827	1.912			1.621
0.055			0.201	3.663			1.122	0.665			1.908
0.467			0.421	2.934			1.8	3.581			0.483
0.356			0.272	0.255			1.959	0.809			2.899
0.357			0.021	0.702			1.833	1.539			1.294
0.699			0.166	7.281			1.047	1.922			0.14
0.841			0.132	1.065			0.477	1.313			0.311
0.411			0.235	1.614			15.681	2.975			2.89
0.104			0.189	0.84			1.056	0.469			0.104
0.595			0.317	1.215			8.307	1.981			0.222
0.45			0.081	2.19			2.391	2.292			4.61
0.539			0.188	1.302			0.84	5.241			0.877
0.172			0.14	1.983			0.78	2.064			7.02
0.358			0.342	1.158			2.505	1.106			3.913
0.31			0.281	1.899			1.599	4.14			1.083
0.427			0.246	2.193			1.602	2.094			2.464
0.421			0.187	0.687			1.404	4.507			3.804
0.106			0.267	2.109			1.434	5.968			1.338
0.34			0.041	0.672			0.339	4.106			0.224
0.421			0.322	0.573			5.193	6.506			0.597
0.029			0.509	1.278			2.721	0.823			1.21
0.125			0.182	2.358			3.708	4.711			1.187
0.124			0.026	1.968			4.221	4.172			3.669
0.387			0.128	1.083			2.952	0.276			2.632
0.251			0.256	1.275			1.965	2.676			1.739
0.146			0.075	0.549			3.357	2.078			2.265
0.321			0.222	2.688			0.729	6.686			2.187
0.283			0.327	0.465			3.039	3.357			3.061
0.074			0.442	3.087			0.987	4.357			3.088
0.235			0.188	3.633			1.122	4.659			0.524
0.175			0.349	0.927			4.821	1.82			5.654
0.619			0.584	1.638			1.731	2.543			3.04
0.382			0.202	1.779			4.293	1.552			1.803
0.825			0.705	2.481			1.761	3.476			1.777
0.064			0.525	1.254			1.452	0.242			0.421
0.548			0.346	1.329			3.525	1.012			0.17
0.278			0.561	4.569			3.252	2.586			2.668
0.417			0.336	2.298			5.115	6.672			1.903
0.595			0.297	2.385			7.092	3.299			2.319
0.033			0.037	1.191			3.198	1.564			1.217
0.226			0.027	2.601			4.857	0.251			1.715
0.124			0.254	1.65			1.056	2.711			0.862
0.622			0.171	5.07			1.335	3.036			3.668
0.332			0.072	1.716			3.012	1.492			0.648
0.282			0.182	1.161			1.659	0.704			2.072
0.156			0.258	0.63			0.99	4.495			1.596
0.215			0.325	0.618			3.651	2.933			2.973
0.566			1.092	1.584			2.925	3.3			1.987
0.395			0.322	2.601			3.183	2.138			3.226
0.242			0.5	1.122			6.894	1.951			2.374
0.064			0.254	1.8			1.389	3.008			2.985
0.702			0.286	0.969			7.044	2.415			1.139
0.317			0.315	2.094			3.42	12.915			1.366
0.082			0.554	1.761			3.21	1.823			6.354
0.544			0.229	1.896			0.999	0.817			2.094
0.207			0.388	1.206			0.699	2.408			0.518
0.221			0.193	1.185			4.899	4.17			1.373
0.338			0.087	0.739			1.225	2.333			3.631
0.346			0.649	2.121			1.995	1.026			1.771
0.383			0.115	5.439			0.555	7.771			0.221
0.304			0.073	0.723			2.442	1.862			5.658
0.398			0.515	2.472			0.504	1.324			2.904
0.272			0.012	1.395			0.606	2.296			1.482
0.095			0.25	1.053			0.606	1.419			1.935
0.658			1.061	1.956			4.326	1.474			6.908
0.813			0.31	1.446			13.167	2.26			3.023
0.213			0.368	2.541			1.602	1.832			7.622
0.022			0.231	1.668			3.357	6.336			1.673
0.059			0.257	1.869			3.405	0.368			0.978
0.225			0.26	2.514			2.07	2.79			0.693
0.473			0.573	0.528			0.822	1.187			4.389
0.35			0.142	2.511			1.248	5.994			8.161
0.412			0.578	3.465			3.354	0.76			3.207
0.245			0.293	0.771			2.409	2.297			6.468
0.482			0.492	1.05			0.303	2.891			1.787
0.963			0.224	2.736			3.633	10.401			2.422
0.409			0.206	2.349			0.42	5.585			0.86
0.435			0.15	1.335			0.768	2.82			4.964
0.089			0.261	0.933			1.899	1.681			1.593
2.818			0.372	1.134			5.166	2.074			0.964
0.348			0.194	1.575			0.996	0.453			1.25
0.553			0.399	1.608			2.361	2.38			1.207
0.467			0.188	2.472			1.065	11.517			0.607
0.645			0.819	0.612			7.119	2.629			8.292
0.172			0.258	2.445			1.617	1.2			0.617
0.467			0.623	0.483			3.765	1.535			5.271
0.299			0.266	1.836			1.371	2.094			0.896
0.393			0.661	0.741			2.4	4.637			1
0.142			0.536	1.278			1.671	1.396			0.349
0.099			0.143	9.126			1.167	2.061			9.968
0.656			0.59	1.539			4.551	3.579			7.24
0.131			0.526	0.684			0.978	1.683			1.338
0.163			0.213	1.194			1.095	2.742			8.257
0.31			0.28	2.379			4.794	0.681			0.576
0.394			0.301	1.002			2.085	3.346			1.354
0.321			0.139	0.69			1.08	2.184			4.252
0.628			1.27	0.705			2.283	2.09			1.276
0.727			0.314	1.191			1.122	3.226			1.064
0.673			0.298	0.588			3.282	1.613			8.325
1.082			0.041	1.278			4.728	3.936			2.686
0.352			0.239	2.553			1.278	3.117			5.584
0.253			0.196	1.38			1.131	4.114			1.223
0.459			0.252	2.313			1.275	1.723			3.241
0.802			0.216	4.539			1.623	2.866			1.225
0.406			0.715	0.846			2.751	4.62			1.33
1.054			0.191	1.884			2.961	4.96			0.499
0.183			0.111	3.729			1.176	3.88			1.574
1.298			0.653	0.465			1.086	2.212			0.242
0.062			0.438	1.026			1.023	2.242			1.162
0.25			0.111	0.606			7.773	2.474			0.873
0.238			0.505	2.238			3.213	4.865			2.691
0.423			0.07	3.231			0.765	1.991			1.37
0.211			0.107	1.554			1.056	4.304			0.74
0.452			0.273	3.81			0.618	2.778			9.119
0.091			0.162	0.744			3.552	5.55			2.592
0.222			0.182	0.99			3.849	2.273			2.947
0.635			0.229	2.268			1.032	1.317			0.576
0.469			0.078	1.194			0.636	2.013			4.792
1.429			0.303	2.523			3.894	0.776			0.393
0.171			0.187	1.524			3.345	3.923			3.506
0.172			0.28	1.608			0.882	2.522			1.218
0.035			0.035	2.892			3.426	1.631			1.027
0.117			0.077	0.726			1.236	4.187			4.414
0.108			0.245	1.818			2.529	1.173			2.64
1.024			0.363	1.872			1.473	3.204			6.242
0.251			0.077	4.188			1.101	1.636			2.006
0.657			0.02	1.038			1.08	2.877			0.26
2.921			0.031	2.226			0.72	2.988			1.298
0.291			0.126	1.611			0.378	3.051			0.931
1.416			0.103	1.302			0.78	0.92			1.35
1.031			0.642	0.765			3.345	0.642			1.523
0.577			0.115	1.113			0.846	1.63			1.859
0.384			0.231	0.924			10.002	3.336			1.574
0.372			0.344	2.946			1.515	0.975			9.858
0.198			0.108	0.969			2.43	2.619			0.116
0.76			0.269	1.77			2.031	2.032			1.102
0.122			0.406	1.35			0.567	1.147			0.633
0.088			0.132	0.618			2.868	3.67			1.34
0.639			0.32	3.351			0.378	8.711			0.233
0.441			0.064	1.263			1.488	9.166			0.55
0.396			0.074	2.346			5.169	2.593			1.689
0.34			0.451	1.584			3.939	3.781			1.63
0.148			0.115	0.435			1.209	3.468			1.304
0.674			0.133	2.862			2.142	2.723			1.404
0.67			0.166	0.438			2.94	2.941			0.638
0.105			0.203	1.599			1.485	1.58			2.332
0.569			0.309	2.091			5.514	5.042			5.435
0.25			0.531	0.78			1.662	4.741			1.79
0.09			0.545	0.861			1.554	2.658			2.073
0.745			0.351	0.876			20.724	2.03			2.101
0.503			0.109	2.736			4.095	0.453			2.377
0.159			0.021	1.212			3.144	5.056			4.697
0.27			0.065	3.129			1.191	1.806			0.654
0.046			1.348	1.776			0.606	2.004			1.2
0.146			0.538	0.579			1.356	5.201			0.195
0.087			0.267	2.958			0.735	0.614			6.258
0.166			0.202	2.25			1.293	0.581			1.983
0.469			0.508	0.942			2.058	0.795			1.718
0.24			0.206	1.062			1.59	3.133			0.225
0.74			0.17	0.819			0.459	2.238			3.005
0.236			0.408	1.173			3.48	2.964			0.404
0.653			0.365	2.019			2.331	2.213			0.585
0.205			0.589	1.851			1.518	2.387			2.828
0.489			0.411	1.158			3.903	4.167			2.595
0.177			0.339	2.778			2.082	2.539			1.94
0.366			0.121	1.131			0.993	3.674			1.022
0.513			0.401	3.456			1.656	2.035			8.063
0.107			0.306	2.22			3.372	0.505			2.251
0.582			0.36	1.05			14.907	0.958			3.862
0.182			0.3	0.384			1.662	1.012			1.61
0.32			0.635	0.384			1.662	5.11			1.817
0.331			0.248	2.016			3.195	3.395			2.894
0.481			0.072	0.882			0.786	0.915			1.432
0.088			0.031	1.314			2.808	1.293			0.459
0.178			0.173	1.359			2.736	3.676			0.214
0.501			0.067	1.143			1.041	0.32			0.108
0.228			0.082	0.87			3.225	3.29			1.41
0.057			0.138	0.792			2.214	2.267			2.27
0.108			0.299	1.278			1.272	2.305			0.493
0.397			0.456	0.972			1.596	5.002			1.924
0.026			0.247	0.573			1.251	2.12			2.627
0.274			0.601	0.621			3.576	0.852			5.071
0.532			0.021	0.966			1.509	0.978			0.486
1.12			0.503	1.917			1.758	7.238			4.024
0.26			0.154	1.416			1.506	1.337			1.607
0.485			0.369	1.575			2.37	1.211			3.431
0.403			0.048	1.506			1.173	0.752			0.46
0.967			0.223	1.347			1.653	0.296			5.039
0.511			0.081	0.795			2.646	3.04			1.679
0.161			0.104	2.196			2.811	4.787			0.355
0.146			0.054	1.239			1.401	5.25			1.677
0.546			0.222	3.006			1.338	0.871			0.783
0.086			0.328	1.71			2.52	2.431			2.453
0.244			0.266	0.504			0.828	2.676			2.201
0.564			0.139	1.224			1.434	1.901			4.313
0.343			0.544	2.211			0.636	0.173			0.856
0.089			0.513	3.072			1.785	1.723			3.548
0.082			0.194	1.341			2.592	0.409			5.26
1			0.257	1.899			3.534	1.334			3.525
0.729			0.115	0.444			3.582	5.801			1.727
0.359			0.427	0.849			1.41	10.469			3.426
0.603			0.245	0.969			1.458	1.469			2.23
0.503			0.199	2.409			3.093	0.81			2.366
0.422			0.949	17.388			3.822	1.072			2.238
0.11			0.316	1.089			2.001	8.303			2.369
0.283			0.088	1.053			6.054	3.791			0.518
0.495			0.295	2.568			2.127	2.742			1.401
0.153			0.464	1.275			3.618	1.396			4.508
0.445			6.566	1.014			2.433	1.015			2.859
0.191			0.056	2.352			1.659	0.811			2.194
0.439			0.22	1.383			0.921	0.357			0.552
0.185			0.035	3.753			2.025	3.288			2.492
0.941			0.289	0.516			2.376	3.854			2.889
0.415			0.245	2.541			2.151	2.608			2.481
0.412			0.351	1.497			2.202	4.549			3.19
0.23			0.235	0.777			1.743	2.967			0.842
0.256			0.104	0.606			2.106	3.526			1.137
0.334			0.115	2.037			2.388	4.254			0.821
0.275			0.076	0.72			4.866	1.11			0.264
0.141			0.025	2.205			1.674	1.585			0.717
0.086			0.295	0.42			0.666	0.719			4.661
0.258			0.495	1.887			1.572	4.653			1.981
0.568			0.074	0.648			1.083	3.585			1.252
0.845			0.153	1.152			1.491	8.03			2.183
0.15			0.367	1.467			3.075	1.612			0.583
1.828			0.145	2.394			2.886	3.277			0.832
0.357			0.212	0.897			1.119	1.583			0.566
0.259			0.353	0.684			1.269	4.193			1.221
0.349			0.987	2.496			8.502	6.506			2.66
0.726			0.285	0.45			3.453	2.927			1.169
0.175			2.277	1.371			2.034	0.57			0.351
0.464			0.418	0.945			1.125	2.288			0.73
0.126			0.117	2.58			1.386	1.306			1.085
0.336			2.838	0.636			1.521	0.843			2.815
0.316			0.129	3.138			4.341	3.572			1.152
0.658			0.341	1.548			1.074	2.182			0.504
0.176			0.363	1.692			4.089	2.07			2.998
0.269			0.344	1.929			5.457	2.027			1.552
0.574			0.315	0.39			5.595	3.655			3.796
0.306			0.219	1.407			0.33	6.558			0.51
0.545			0.207	1.815			1.275	1.839			0.64
0.725			0.331	1.35			1.197	2.923			7.984
0.407			0.215	1.578			3.045	3.719			1.161
0.132			0.224	1.698			1.791	1.206			3.557
0.22			0.279	1.233			1.788	5.544			7.065
0.369			0.113	4.767			1.11	0.945			0.468
0.481			0.387	0.981			1.314	5.779			0.072
0.149			0.759	2.277			3.405	2.05			16.587
0.167			0.022	1.95			0.972	0.823			1.114
0.071			0.186	1.74			1.956	3.341			1.402
0.042			0.14	1.854			3.012	5.523			0.266
0.221			1.318	1.065			3.261	3.551			1.993
0.239			0.391	0.45			5.157	0.714			7.727
0.22			0.387	0.63			2.49	0.561			1.892
0.905			0.193	0.93			1.773	1.735			0.171
0.187			0.953	1.86			1.482	2.545			1.927
0.027			0.259	2.196			1.167	1.572			1.027
0.091			0.125	0.498			2.742	0.641			0.878
0.215			0.232	3.522			1.401	0.555			1.556
0.906			0.178	0.516			2.595	1.773			0.359
0.18			0.21	1.128			0.504	4.182			0.141
1.479			0.128	0.861			2.163	2.069			1.511
0.47			0.428	1.941			3.573	2.518			2.287
0.131			0.36	2.127			1.221	2.172			2.344
0.066			0.311	4.5			1.758	2.36			4.423
0.202			0.187	2.013			3.402	1.955			0.176
0.44			0.32	0.249			2.985	3.069			1.073
0.831			0.053	0.342			1.851	2.933			1.992
1.882			0.168	3.117			2.211	1.787			0.801
0.15			0.935	0.429			4.683	3.504			0.862
0.48			0.991	1.395			1.992	2.318			1.093
0.211			0.568	1.83			0.571	2.646			0.507
0.248			0.555	0.687			0.987	3.625			0.173
0.298			0.832	0.57			0.666	1.446			0.323
0.043			0.959	0.783			1.428	0.9			0.774
0.139			0.547	0.852			1.989	2.407			14.177
0.274			0.12	0.336			0.666	0.257			2.942
0.139			0.4	2.295			2.094	5.928			3.457
			0.009	2.202			0.618	2.673			1.998
			0.139	8.1			1.29	4.131			5.153
			0.165	0.276			2.022	7.236			2.379
			0.284	0.345			1.677	3.599			1.786
			0.062	2.799			1.572	3.574			1.623
			0.272	1.113			0.927	1.433			1.654
			1.358	0.564			0.573	1.957			2.106
			0.346	1.392			1.617	6.263			1.196
			0.366	0.27			4.404	6.14			2.859
			0.186	0.648			2.121	1.646			0.316
			0.277				1.713	1.646			2.386
			0.226				0.864	1.646			1.512
			1.421				0.456	1.646			3.072
			0.203				0.963	1.646			0.28
			0.508				0.753	1.646			0.504
			0.347				1.419				0.727
			0.308				0.996				2.171
			0.089				2.928				0.455
			0.474				1.284				1.999
			0.288				3.864				5.146
			0.299				3.756				2.266
			0.375				3.597				11.357
			0.443				2.874				1.206
			0.089				1.149				0.454
			0.457				0.783				0.218
			0.098				1.44				0.761
			0.503				1.047				0.601
			1.182				1.497				1.145
			0.387				3.291				2.848
			0.189				3.639				3.046
			0.116				0.609				1.456
			0.364				1.617				0.711
			0.25				0.993				1.168
			0.16				6.441				0.523
			1.304				3.051				1.069
			0.15				2.475				4.024
			0.101				1.449				1.644
			0.358				1.548				1.967
			0.381				1.89				4.681
			0.122				0.954				0.49
			0.615				1.173				0.27
			0.453				4.101				0.583
			0.509				2.799				1.172
			0.333				0.954				0.562
			0.422				1.386				4.22
			0.114				0.636				1.259
			1.754				3.585				2.797
			0.232				3.648				1.185
			0.405				1.713				2.233
			0.16				1.014				1.042
			0.019				0.939				0.227
			0.168				4.323				5.076
			0.106				1.065				7.851
			0.367				3.348				2.474
			0.215				1.32				0.639
			0.063				2.832				7.096
			0.359				2.955				2.807
			0.022				1.299				0.345
			0.145				1.113				5.789
			0.076				1.815				4.032
			0.16				1.662				2.394
			0.233				2.628				1.944
			0.335				2.208				0.343
			0.456				4.029				1.45
			0.257				0.639				1.63
			0.193				3.171				4.005
			0.192				1.878				0.421
			0.879				1.509				3.348
			0.228				1.56				0.225
			0.146				1.518				1.798
			0.032				0.39				1.031
			0.791				10.995				1.029
			5.022				5.775				4.301
			0.13				1.281				0.628
			0.058				1.233				2.57
			0.144				1.236				1.287
			0.366				2.724				1.406
			0.606				3.708				3.513
			0.202				1.566				7.545
			0.158				4.494				0.949
			0.397				0.732				5.666
			0.151				1.431				0.958
			0.196				2.121				1.064
			0.376				2.235				0.285
			0.144				1.008				5.739
			0.427				0.921				2.633
			0.097				1.719				1.522
			0.265				3.789				1.838
			0.521				4.539				4.6
			1.263				1.053				3.425
			0.089				2.181				7.701
			1.118				1.725				2.667
			0.148				1.124				1.825
			0.325				2.661				2.009
			0.701				1.461				1.083
			0.276				2.862				0.989
			0.165				0.981				4.91
			0.09				3.417				0.386
			0.156				4.731				3.818
			0.188				1.548				1.707
			0.139				3.195				1.148
			0.436				1.377				0.775
			0.256				1.098				0.444
			0.127				2.67				2.923
			0.189				2.133				0.788
			0.257				10.656				0.468
			0.079				1.038				7.161
			0.253				0.84				0.518
			0.194				0.816				0.418
			0.26				0.381				0.212
			0.312				0.885				4.396
			0.134				0.786				2.514
			1.067				3.162				2.277
			0.088				1.113				5.768
			0.152				2.196				0.501
			2.994				2.469				1.835
			0.039				1.809				0.995
			0.018				0.897				1.027
			1.065				2.523				1.948
			0.221				1.392				1.79
			0.345				1.062				3.216
			0.251				0.828				0.768
			0.249				5.745				1.104
			0.365				6.237				6.56
			0.494				5.55				2.044
			0.382				1.734				1.032
			0.186				3.732				1.457
			0.08				1.002				1.518
			0.343				3.681				1.355
			0.14				1.29				6.335
			0.471				7.647				4.289
			0.307				1.983				2.356
			0.419				2.508				1.139
			0.62				0.855				2.035
			0.355				2.658				2.66
			0.267				0.852				3.556
			0.34				0.858				0.352
			0.255				4.386				2.509
			0.902				1.125				1.714
			0.439				3.723				2.188
			0.3				1.587				0.866
			0.208				1.797				2.202
			0.273				2.481				4.96
			0.258				1.197				5.011
			0.487				1.818				0.728
			0.121				4.11				0.433
			0.058				2.271				3.567
			0.266				1.215				3.511
			0.245				5.934				4.322
			0.462				4.296				0.231
			0.024				0.849				6.892
			0.323				0.582				3.35
			0.173				3.663				1.823
			0.468				1.779				0.386
			0.389				2.406				2.513
			0.085				3.039				0.406
			0.41				1.269				2.884
			0.607				7.158				2.493
			0.186				1.182				0.584
			0.102				0.864				0.533
			0.25				2.328				1.187
			0.278				3.663				2.936
			0.903				4.065				4.478
			0.259				0.672				2.326
			0.186				1.248				11.302
			2.293				1.422				0.339
			0.573				3.27				4.929
			0.381				1.035				0.94
			0.173				2.427				1.61
			0.208				0.867				0.157
			0.007				3.546				2.555
			0.475				1.782				0.309
			0.431				2.382				0.39
			0.405				1.536				3.717
			0.155				1.716				1.15
			0.184				1.728				1.876
			0.084				2.067				1.634
			0.265				2.136				2.694
			0.31				1.239				1.444
			0.013				1.431				0.214
			0.124				2.526				0.47
			0.376				0.99				0.629
			0.118				1.083				5.078
			0.154				0.963				3.107
			0.379				3.576				5.356
			0.379				5.163				7.207
			0.108				0.702				0.555
			0.421				2.649				2.436
			0.331				1.281				1.378
			0.067				3.549				0.202
			0.049				2.988				0.63
			0.378				2.235				5.456
			1.723				1.833				0.282
			0.209				5.532				1.505
			0.241				2.334				1.539
			0.458				1.17				0.756
			0.202				1.452				2.296
			0.34				1.494				0.631
			0.076				2.529				0.27
			0.116				0.441				0.094
			0.347				0.945				1.045
			0.291				2.589				0.69
			0.378				7.872				2.542
			0.226				4.041				1.47
			0.357				6.519				4.203
			0.179				2.331				1.019
			0.092				3.471				1.645
			0.209				0.732				5.458
			0.061				2.391				4.34
			1.482				1.239				1.667
			0.083				1.365				0.429
			0.527				1.248				3.736
			0.228				4.65				3.793
			0.189				0.372				0.188
			0.203				0.585				4.679
			0.027				0.468				0.559
			0.151				1.563				0.856
			0.124				1.671				9.171
			0.036				1.26				0.103
			0.515				2.556				3.515
			0.079				0.498				0.078
			0.193				0.522				3.641
			0.271				0.84				0.984
			0.3				3.96				3.078
			0.291				1.668				0.362
			0.631				2.166				2.375
			0.122				1.188				7.657
			0.23				0.666				2.541
			0.043				1.272				0.51
			0.169				0.924				0.759
			0.332				4.842				5.101
			0.151				3.222				0.485
			0.038				0.366				0.122
			0.123				4.95				0.445
			0.465				4.041				1.803
			0.297				1.263				0.792
			0.285				0.567				1.585
			2.554				2.742				3.94
			0.116				6.987				3.023
			0.087				0.843				2.038
			0.738				0.627				4.748
			0.247				2.181				8.29
			0.239				2.124				2.273
			0.241				4.26				1.649
			0.257				2.136				8.102
			0.09				4.923				0.497
			0.047				0.513				0.769
			0.284				0.792				1.684
			0.248				1.653				2.836
			0.112				0.936				0.752
			0.392				1.749				2.828
			0.026				2.577				0.843
			0.324				1.245				3.891
			0.4				1.008				0.203
			0.148				1.803				0.767
			0.138				1.341				0.511
			0.589				4.737				0.135
			0.524				2.784				0.77
			0.387				2.649				4.879
			0.44				1.686				0.582
			1.695				1.257				2.122
			0.242				3.756				1.824
			0.222				1.125				0.727
			0.439				2.247				2.896
			1.004				1.911				1.309
			0.312				1.716				0.957
			0.266				0.582				0.433
			0.37				1.053				0.447
			0.357				3.525				2.359
			0.23				1.359				0.478
			0.199				1.68				3.219
			0.118				4.47				0.499
			1.911				0.576				9.843
			0.293				2.664				3.643
			0.147				3.018				1.854
			0.029				3.093				2.445
			0.208				1.488				4.282
			0.243				3.663				3.221
			1.158				3.522				0.422
			0.227				1.143				1.267
			0.374				4.155				3.441
			0.364				1.608				6.46
			0.409				0.393				2.077
			0.306				1.98				1.387
			0.206				2.874				3.977
			0.233				0.804				0.306
			0.214				2.361				0.695
			0.381				2.277				3.398
			0.134				1.257				2.372
			1.354				1.098				3.997
			0.174				1.098				7.07
			0.157				0.897				1.783
			0.109				2.385				5.425
			0.115				1.299				1.017
			0.06				1.413				2.366
			0.497				2.04				2.415
			1.372				1.032				1.94
			0.205				1.224				0.948
			0.458				0.876				4.563
			0				0.264				2.093
			0.218				3.03				0.222
			0.451				1.02				0.736
			0.47				0.735				0.089
			0.13				4.332				2.046
			0.143				4.026				3.302
			0.158				0.861				3.729
			0.185				2.319				2.264
			0.111				1.035				3.758
			0.369				2.193				1.521
			0.071				0.957				1.55
			1.467				1.284				3.13
			0.203				4.425				0.29
			0.108				0.636				0.886
			0.477				2.793				1.914
			0.083				7.665				5.931
			0.3				2.238				2.461
			1.165				1.926				2.181
			0.063				1.383				0.9
			0.632				1.098				0.726
			0.243				2.001				0.843
			0.231				9.804				1.606
			0.346				2.187				2.039
			0.446				1.566				2.897
			0.44				2.388				1.288
			0.185				3.534				8.302
			0.898				2.922				5.664
			0.376				3.492				1.986
			0.247				0.444				3.105
			0.359				2.028				2.044
			0.215				2.091				5.954
			0.237				3.702				0.478
			0.025				0.786				2.143
			0.579				2.367				0.777
			0.327				2.178				9.198
			0.372				1.995				7.563
			0.274				3.21				2.863
			0.562				1.608				1.101
			0.099				0.933				2.91
			0.338				3.228				5.504
			1.053				1.422				0.31
			0.141				2.037				2.803
			0.182				2.907				2.553
			0.371				1.692				0.082
			0.208				2.223				0.996
			0.534				2.061				3.268
			0.18				2.979				3.43
			0.115				0.72				1.867
			0.467				2.499				2.749
			0.661				1.155				3.241
			0.453				2.739				1.652
			0.079				0.9				11.471
			0.173				1.308				4.351
			0.299				1.254				0.196
			0.105				1.902				1.731
			0.248				1.659				1.112
			0.031				1.473				0.663
			0.287				2.715				1.203
			0.305				3.636				1.464
			0				2.034				0.247
			0.026				2.01				2.774
			0.142				2.043				2.134
			0.162				3.735				0.331
			0.438				3.063				1.242
			0.307				2.49				4.076
			0.263				2.307				3.707
			0.306				1.458				0.662
			0.053				1.995				3.823
			0.882				1.236				0.298
			0.079				0.975				0.217
			0.224				1.251				5.399
			0.229				5.073				2.092
			0.212				2.31				2.728
			0.44				3.453				1.109
			0.355				2.064				2.841
			0.1				3.966				0.4
			0.72				1.14				1.053
			0.107				1.044				2.972
			0.219				1.815				2.401
			0.082				1.818				6.638
			0.233				2.901				2.75
			0.402				1.221				0.756
			0.219				1.608				3.665
			0.496				9.177				1.871
			0.317				1.959				1.641
			0.227				2.235				3.173
			0.418				4.761				3.085
			0.285				4.68				0.331
			0.031				0.678				1.624
			0.09				6.966				2.166
			0.08				0.714				2.724
			0.385				1.344				0.729
			0.363				1.356				0.74
			0.887				1.506				0.302
			0.259				3.933				0.729
			0.277				0.405				0.868
			0.135				1.173				10.886
			0.023				1.863				1.563
			0.173				3.159				4.907
			0.126				1.065				3.136
			0.865				0.942				1.279
			0.455				1.887				0.187
			0.65				1.26				3.457
			0.301				1.986				4.421
			1.581				2.697				2.181
			0.363				3.3				2.014
			0.567				3.906				1.753
			0.047				2.493				3.27
			0.021				1.533				1.97
			0.301				1.203				5.332
			0.234				1.317				2.445
			0.135				8.886				0.207
			0.039				1.707				0.423
			0.379				1.305				1.193
			0.209				3.438				0.46
			0.028				0.57				1.038
			0.185				3.699				0.749
			0.075				1.428				1.021
			0.253				3.84				1.244
			0.129				1.584				2.194
			0.639				1.758				6.436
			0.214				2.619				0.923
			0.595				1.197				0.638
			0.987				1.191				0.798
			0.327				0.906				1.363
			0.079				0.597				1.027
			1.807				5.688				1.251
			0.426				0.981				5.594
			0.265				2.316				0.68
			0.062				2.22				2.356
			0.356				2.256				1.124
			0.079				1.41				1.51
			0.208				1.305				2.539
			0.18				1.737				2.818
			0.45				9.06				0.928
			0.16				1.056				0.397
			0.528				5.937				2.681
			0.265				1.017				2.051
			0.286				0.747				6.641
			0.327				2.181				2.287
			0.257				0.621				10.908
			2.982				4.251				0.727
			0.343				1.896				6.707
			0.294				1.686				1.985
			0.656				2.391				4.851
			0.354				1.089				4.194
			0.194				3.615				4.869
			0.863				0.981				9.511
			0.134				0.828				2.394
			0.205				0.984				2.065
			0.202				9.042				0.763
			0.286				5.652				1.181
			0.35				1.482				1.339
			0.292				1.128				3.472
			0.043				2.667				2.674
			0.165				3.225				0.95
			0.336				3.138				1.638
			0.281				4.572				3.221
			0.451				2.781				2.099
			0.35				0.654				2.115
			0.305				1.047				1.149
			0.091				3.54				1.243
			0.246				2.946				2.374
			0.102				1.428				0.086
			0.081				1.353				2.399
			0.841				1.254				0.132
			0.034				0.876				0.35
			1.414				2.379				3.539
			0.419				1.284				1.209
			0.078				2.466				0.425
			0.063				0.714				6.21
			0.642				0.804				7.054
			0.204				1.224				3.022
			0.325				5.718				1.759
			0.086				4.911				0.371
			0.314				2.271				2.123
			0.209				0.942				0.245
			0.231				1.677				1.445
			0.098				1.83				1.083
			0.103				1.404				5.014
			0.474				1.38				5.001
			0.742				5.685				0.451
			0.079				3.582				2.209
			0.259				1.773				3.371
			0.378				0.744				1.864
			0.662				7.377				1.379
			0.522				1.413				8.734
			0.478				1.299				0.382
			0.295				2.796				0.831
			0.452				1.644				2.724
			0.617				1.71				1.357
			0.029				1.941				2.764
			0.524				1.671				10.346
			0.703				1.065				0.247
			0.14				3.831				1.044
			0.174				2.247				0.061
			0.018				2.568				0.496
			0.106				2.952				0.18
			0.329				1.815				2.047
			0.102				1.308				0.288
			0.214				0.708				2.734
			0.079				3.645				0.92
			0.139				4.992				0.149
			0.141				1.281				4.542
			0.636				1.368				1.526
			0.61				4.881				4.153
			0.177				1.77				0.148
			0.491				2.703				0.294
			0.13				0.594				12.146
			0.355				3.132				17.344
			0.229				2.382				0.737
			0.023				6.33				1.652
			0.309				2.478				1.484
			0.21				2.829				6.914
			0.344				1.743				1.478
			0.113				1.926				7.936
			0.393				1.101				0.222
			0.206				0.849				0.978
			0.319				1.53				0.262
			0.031				0.774				2.269
			0.219				1.917				0.761
			0.202				2.001				1.096
			0.029				2.052				2.698
			0.613				1.02				0.838
			0.128				1.068				0.393
			0.079				1.59				2.31
			0.433				1.401				2.135
			0.245				2.685				5.109
			0.416				0.906				0.749
			0.118				1.2				1.147
			0.303				2.223				2.962
			0.373				2.529				1.413
			0.068				1.026				1.17
			0.218				0.675				2.734
			0.854				2.679				2.257
			0.268				0.984				0.493
			0.052				3.708				0.709
			0.212				2.166				3.204
			0.151				3.192				0.216
			0.237				0.438				3.721
			0.335				5.973				9.215
			0.233				1.866				1.114
			0.069				2.088				0.621
			0.059				1.821				0.347
			0.756				2.178				1.866
			0.276				1.251				0.397
			0.167				2.283				5.951
			0.354				3.045				6.47
			0.196				0.825				4.358
			0.219				0.603				6.693
			0.062				2.664				4.06
			0.181				5.313				7.337
			0.994				0.813				1.694
			0.097				1.506				2.812
			0.379				4.491				3.21
			0.159				3.276				2.717
			0.185				1.74				2.717
			0.969				1.749				1.769
			0.298				1.023				1.165
			0.08				0.819				1.127
			0.269				0.639				1.692
			0.493				3.207				0.302
			0.248				1.95				4.795
			0.371				1.575				0.891
			0.313				0.636				2.187
			0.164				1.02				0.705
			0.337				0.792				0.045
			0.19				3.66				0.475
			0.305				0.855				2.286
			0.201				6.075				3.977
			0.566				5.835				5.39
			0.97				1.845				0.455
			0.38				2.286				3.979
			0.482				2.712				0.689
			1.227				1.875				3.132
			0.174				0.663				0.874
			0.174				1.068				0.249
			0.14				5.949				0.32
			0.057				1.377				3.439
			0.234				1.911				2.668
			0.207				0.825				3.441
			0.097				0.444				0.433
			0.909				1.401				5.275
			0.43				1.992				1.078
			0.106				2.499				0.401
			0.031				1.974				2.243
			0.101				0.669				7.334
			0.195				2.88				2.266
			0.68				1.77				1.101
			0.346				2.199				0.277
			0.17				0.669				0.531
			0.17				2.604				1.354
			0.168				1.398				4.871
			0.3				5.583				0.818
			0.205				3.666				5.187
			0.342				0.597				1.997
			0.488				1.875				3.204
			0.324				2.772				1.915
			0.107				1.581				2.487
			0.433				1.935				0.445
			0.218				1.005				0.606
			0.685				7.554				0.298
			0.587				3.231				0.695
			0.507				1.431				0.045
			0.341				0.696				4.82
			0.701				2.409				0.126
			0.031				1.8				1.029
			0.491				2.04				0.568
			0.203				0.831				0.947
			0.422				4.116				0.59
			0.368				1.755				1.786
			0.402				2.223				0.856
			0.164				2.613				1.252
			2.494				3.018				2.436
			0.474				5.079				1.794
			0.228				1.842				14.891
			0.192				0.786				1.897
			0.277				0.717				0.527
			0.3				1.875				0.38
			0.078				1.947				0.507
			0.068				3.348				3.087
			0.427				1.659				4.414
			0.452				1.185				1.67
			0.196				8.913				12.831
			0.163				3.393				0.274
			0.257				1.323				6.745
			0.292				2.25				7.101
			0.483				7.419				14.613
			0.267				0.678				4.296
			0.443				3.285				5.971
			0.52				4.773				0.53
			0.189				0.996				3.235
			0.773				1.656				4.564
			0.561				2.208				1.068
			0.279				0.645				0.85
			0.119				5.238				1.676
			0.253				9.693				0.179
			0.051				1.947				4.942
			0.024				1.272				1.295
			0.501				1.518				0.318
			0.943				2.574				2.643
			0.239				2.142				4.547
			0.461				1.431				1.237
			0.144				1.365				1.179
			0.862				0.831				1.255
			0.74				1.26				0.97
			0.295				2.565				2.41
			0.069				3.207				1.606
			0.822				2.979				12.631
			0.214				4.314				0.542
			0.826				1.068				0.568
			0.127				1.929				3.233
			0.256				3.414				4.148
			0.064				2.409				3.027
			0.519				4.446				0.716
			0.075				0.324				0.544
			0.042				1.869				4.611
			0.199				5.073				2.025
			0.328				1.446				3.432
			0.451				1.041				9.443
			0.498				2.358				4.423
			0.203				3.726				1.781
			0.086				0.537				2.92
			0.38				1.866				0.788
			0.058				1.065				5.487
			0.512				1.452				1.378
			0.242				3.921				0.571
			0.112				5.622				2.92
			0.251				2.244				3.268
			0.687				1.386				3.864
			0.278				1.119				3.682
			0.465				1.497				4.225
			0.475				2.052				1.554
			0.135				13.968				1.841
			0.148				1.335				1.201
			0.138				1.254				0.453
			0.075				1.023				1.087
			0.151				2.019				3.288
			0.087				1.548				1.987
			0.138				1.788				1.754
			0.74				3.891				1.237
			0.181				2.388				2.41
			0.134				2.853				1.859
			0.212				2.799				0.522
			0.145				0.645				1.002
			0.143				5.154				2.27
			0.469				3.756				2.635
			0.604				2.589				1.229
			0.376				1.452				0.862
			0.083				1.965				2.191
			0.34				2.52				0.34
			0.137				1.914				0.818
			0.205				1.257				5.16
			0.401				1.356				9.492
			0.743				2.802				2.725
			0.088				0.96				7.073
			0.229				1.755				2.151
			0.106				1.329				4.694
			0.62				2.193				1.768
			0.282				4.548				5.194
			0.222				3.429				2.822
			0.398				3.264				5.758
			0.431				3.702				3.221
			0.367				2.55				1.945
			0.649				1.281				3.918
			0.216				1.071				2.244
			0.059				1.674				2.514
			0.049				0.699				0.799
			0.078				4.527				3.573
			0.375				1.23				1.904
			0.512				2.319				1.108
			0.489				3.618				5.467
			1.013				1.413				1.675
			0.365				2.4				5.703
			0.255				3.363				1.525
			1.448				3.216				1.035
			0.584				1.146				6.893
			0.267				5.16				0.495
			1.053				3.561				0.304
			0.114				7.431				5.049
			0.033				0.297				2.466
			0.047				1.179				2.726
			0.73				6.021				0.944
			0.551				4.488				5.519
			0.519				3.111				3.023
			0.331				1.878				8.001
			0.426				2.697				0.729
			0.086				2.184				0.641
			0.211				1.335				0.219
			0.044				3.54				7.626
			0.492				2.877				0.542
			0.217				2.274				0.471
			0.801				2.235				1.957
			0.035				1.488				2.967
			0.142				4.344				1.664
			0.214				1.563				0.431
			0.579				1.125				0.474
			0.08				0.969				5.427
			0.15				2.871				1.294
			0.153				2.073				3.282
			0.703				1.662				1.947
			0.096				1.605				0.553
			0.207				1.785				2.217
			0.224				1.209				0.761
			2.18				1.353				9.865
			0.414				1.884				0.056
			0.849				0.678				0.798
			0.369				13.767				3.712
			0.337				2.208				1.734
			0.283				0.69				1.225
			0.394				1.29				3.414
			0.407				0.945				1.73
			0.231				1.428				1.871
			0.393				1.113				0.1
			0.021				2.097				6.004
			0.398				3.294				1.57
			0.328				1.974				9.797
			0.146				3.15				0.216
			0.102				0.633				1.363
			0.141				2.292				2.819
			0.023				1.869				4.948
			0.532				2.013				2.483
			0.155				1.926				2.293
			0.51				1.317				1.958
			0.34				0.624				0.388
			0.483				4.815				3.09
			0.281				1.641				1.299
			0.128				13.692				2.482
			0.349				4.326				0.531
			0.367				2.661				4.795
			0.237				2.454				2.47
			0.58				2.382				2.433
			0.525				0.603				0.245
			0.066				1.878				0.958
			0.076				2.379				0.871
			0.231				0.846				0.425
			0.183				6.678				7.116
			0.265				0.387				1.232
			0.278				0.804				1.935
			0.227				5.358				3.471
			0.632				7.479				1.077
			0.338				0.519				6.566
			0.041				0.981				3.038
			0.067				1.833				1.41
			1.292				3.72				5.071
			0.252				1.017				4.926
			0.618				2.133				1.668
			0.277				2.73				2.284
			0.494				1.266				1.216
			0.252				2.784				3.323
			0.073				1.233				0.145
			0.014				2.037				2.61
			0.711				1.434				0.515
			0.205				4.827				0.244
			0.199				0.912				0.306
			0.174				3.54				1.226
			0.324				3.843				2.116
			0.359				1.38				0.468
			0.04				0.951				3.088
			0.161				1.614				1.711
			0.078				1.956				1.422
			0.211				1.905				0.74
			0.265				1.065				0.053
			0.461				2.184				2.237
			0.927				2.136				4.863
			0.27				1.842				2.437
			0.035				2.691				0.352
			0.178				2.586				1.161
			0.252				0.444				1.265
			0.059				2.784				1.418
			0.257				1.875				1.872
			0.743				3.744				0.869
			0.601				2.247				0.401
			0.643				2.244				0.056
			0.284				5.397				1.004
			0.111				1.194				2.812
			0.187				1.197				1.241
			0.2				0.66				1.179
			0.057				3.363				1.468
			0.337				0.849				1.929
			0.235				0.954				1.383
			0.269				3.048				1.664
			0.345				2.253				2.426
			0.092				1.893				0.154
			0.233				1.767				1.54
			0.3				0.675				1.816
			0.392				0.672				1.714
			0.299				1.179				0.706
			0.223				0.771				0.071
			0.028				0.429				1.477
			0.024				2.052				1.41
			0.246				1.035				1.473
			0.167				13.05				0.959
			0.077				1.263				1.853
			1.26				0.606				3.415
			0.175				1.404				0.765
			0.317				0.627				7.358
			0.172				1.164				2.753
			0.056				1.587				0.434
			0.421				1.962				1.566
			0.693				0.732				1.213
			0.296				13.125				0.54
			0.069				2.34				4.202
			0.527				1.857				0.116
			0.062				3.426				2.403
			0.319				1.737				0.679
			0.141				2.103				3.405
			0.249				1.932				0.949
			0.231				2.025				0.234
			0.099				0.813				0.364
			0.111				1.431				0.964
			0.422				1.854				0.144
			0.199				0.528				0.632
			0.226				2.631				0.701
			0.054				0.657				1.745
			0.197				1.584				1.113
			0.338				1.668				3.014
			0.133				3.636				0.8
			0.05				1.272				2.458
			0.389				1.065				0.599
			0.017				1.671				0.231
			0.26				1.221				0.703
			0.139				2.16				0.179
			0.19				1.482				1.249
			0.336				1.983				0.249
			0.063				0.342				3.568
			0.11				1.635				4.249
			0.846				1.065				2.899
			0.092				1.629				7.264
			0.308				1.857				0.895
			0.087				2.574				1.902
			0.685				2.4				4.624
			0.079				1.392				1.708
			0.19				2.478				6.178
			0.126				0.735				0.677
			0.065				4.128				2.38
			0.233				1.548				0.563
			0.124				2.688				4.874
			0.283				1.518				0.51
			0.552				3.117				2.24
			0.394				2.25				1.022
			0.367				0.63				0.581
			0.617				1.68				3.804
			0.576				1.134				1.27
			0.239				1.353				0.805
			0.278				1.212				1.64
			0.199				2.361				0.205
			0.409				0.873				0.333
			0.128				0.507				1.671
			0.209				2.172				4.656
			0.115				1.137				0.019
			0.375				1.098				1.533
			0.207				1.524				1.93
			1.583				2.262				1.216
			0.36				1.863				7.829
			0.463				2.781				1.653
			0.087				2.013				1.922
			0.14				2.244				2.82
			0.29				1.08				1.293
			0.097				2.712				0.069
			0.078				1.737				1.594
			0.315				2.562				0.465
			0.219				0.897				0.725
			0.351				2.352				1.47
			0.085				0.402				3.459
			0.214				4.788				0.923
			0.074				2.127				4.625
			1.165				6.279				1.097
			0.135				1.263				0.728
			0.016				1.053				2.639
			0.337				6.093				1.632
			0.285				0.489				0.646
			0.169				0.957				1.246
			0.207				0.702				0.654
			0.625				2.373				3.562
			3.177				2.19				2.97
			0.154				0.906				0.139
			0.091				0.3				1.959
			0.268				3.273				4.271
			0.09				4.29				0.34
			0.199				1.758				2.936
			0.131				5.13				3.112
			0.166				0.39				1.75
			0.094				1.119				0.37
			0.212				2.757				3.266
			0.112				3.534				1.344
			0.252				1.923				0.841
			0.866				1.809				0.116
			0.055				2.205				9.976
			0.184				1.623				1.837
			1.398				2.022				1.067
			0.107				1.878				0.487
			0.068				2.853				2.29
			0.198				2.022				1.048
			0.321				0.27				0.288
			0.197				0.645				0.76
			0.369				1.215				0.035
			0.534				0.867				0.485
			0.154				1.164				9.161
			0.506				1.422				3.23
			0.152				1.788				0.552
			0.065				2.556				3.224
			0.058				0.561				0.335
			0.689				2.268				4.616
			0.154				1.953				1.198
			1.153				1.755				0.951
			0.331				0.552				1.206
			1.567				2.334				1.299
			0.407				4.011				0.528
			0.174				3.714				1.157
			0.373				1.209				0.966
			0.074				1.263				2.94
			0.387				1.245				0.647
			0.018				8.016				0.227
			0.325				0.954				2.133
			0.476				3.246				0.213
			0.148				0.945				2.101
			0.265				2.085				1.149
			0.173				4.179				1.307
			0.281				1.494				0.304
			0.153				2.034				0.781
			0.086				0.564				1.621
			0.629				1.557				2.053
			0.164				1.779				1.053
			0.54				0.786				7.167
			0.42				4.407				0.204
			0.077				1.584				0.343
			0.499				1.02				0.392
			0.778				0.585				2.223
			0.465				1.332				0.421
			0.156				2.424				0.867
			0.137				0.435				2.875
			0.254				3.477				1.903
			0.535				0.627				0.305
			0.202				0.861				0.309
			0.197				3.054				1.099
			0.165				2.901				0.487
			0.128				2.913				5.642
			0.05				1.314				2.082
			0.131				0.498				0.159
			0.334				1.578				0.552
			0.344				0.747				3.008
			0.198				0.705				2.904
			0.084				2.58				8.872
			0.727				1.308				1.791
			0.454				0.828				0.586
			0.168				2.961				0.309
			0.152				3.711				0.35
			0.899				2.232				4.055
			0.238				1.458				12.492
			0.718				1.449				0.268
			0.283				4.875				0.525
			0.076				0.738				1.498
			0.791				2.448				3.041
			0.043				1.515				2.214
			0.211				2.238				1.658
			0.375				1.743				0.891
			0.34				1.212				0.702
			0.02				0.63				0.997
			0.731				0.474				3.82
			0.134				0.321				1.239
			0.193				0.318				0.69
			0.351				0.996				0.968
			0.21				1.305				1.328
			0.067				1.599				0.828
			0.451				2.283				6.451
			0.105				1.791				1.015
			0.028				0.447				0.464
			0.064				5.484				1.242
			0.127				1.059				0.869
			0.277				1.017				1.338
			0.027				1.458				0.681
			0.764				0.927				0.879
			0.26				1.149				0.414
			0.735				1.077				1.184
			0.235				2.127				0.578
			0.325				1.482				0.463
			0.265				2.868				0.764
			0.128				0.708				2.172
			0.358				2.271				1.391
			0.035				1.002				10.302
			0.278				2.844				4.334
			0.543				4.497				0.414
			0.839				1.983				3.046
			0.107				1.215				0.312
			0.315				1.185				0.214
			0.127				1.743				1.119
			0.957				3.144				1.506
			0.756				1.041				5.658
			0.389				2.64				1.154
			0.159				3				5.727
			0.22				3.612				0.621
			0.047				3.699				2.796
			0.191				5.889				3.121
			0.744				4.161				0.468
			0.028				1.857				0.74
			0.071				0.621				2.547
			0.522				4.05				0.591
			0.306				2.685				3.193
			0.161				3.183				1.284
			0.274				1.017				4.092
			0.614				2.67				0.393
			0.265				1.869				0.297
			0.164				3.075				1.287
			0.22				1.986				0.491
			0.056				5.286				2.284
			0.235				3.915				0.37
			0.306				5.361				2.363
			0.204				2.343				0.412
			0.115				2.295				1.939
			0.087				1.53				2.604
			0.234				4.473				5.818
			0.599				0.87				3.901
			0.43				1.263				0.677
			0.088				4.512				2.648
			0.107				0.552				2.369
			0.203				3.393				1.126
			0.39				3.036				5.616
			0.236				2.403				0.417
			0.175				0.267				1.646
			0.077				1.533				0.992
			0.297				3.399				18.021
			0.21				2.097				3.086
			0.359				0.777				0.93
			0.502				10.593				1.558
			0.416				1.185				0.1
			0.12				1.038				2.613
			0.552				4.434				4.075
			0.149				2.925				0.49
			0.791				0.684				0.809
			0.287				0.759				2.716
			0.374				10.851				1.763
			0.153				1.749				0.103
			0.117				1.26				0.44
			0.194				1.509				4.308
			1.39				1.788				7.115
			0.159				0.633				3.469
			0.475				1.491				0.74
			0.34				0.774				1.267
			0.355				0.885				8.62
			0.817				2.853				0.163
			0.124				0.744				0.32
			0.179				0.753				0.722
			0.558				1.362				0.297
			0.403				1.092				1.596
			0.611				1.887				0.114
			0.056				5.808				0.181
			0.164				0.846				2.049
			0.746				1.608				0.839
			0.129				1.008				0.623
			0.171				1.95				0.388
			0.246				3.219				3.842
			0.159				1.929				3.53
			1.447				2.211				0.949
			0.778				7.833				2.201
			2.916				0.921				0.346
			0.08				3.861				1.197
			0.092				3.144				2.569
			0.157				1.866				0.55
			0.054				0.828				0.199
			0.452				2.454				1.446
			0.331				1.356				1.868
			0.288				0.948				0.191
			0.297				1.569				3.058
			1.787				3.144				4.52
			0.264				5.598				5.313
			0.798				2.673				2.02
			0.139				1.881				1.729
			3.516				2.466				1.581
			0.408				0.636				1.686
			0.548				1.809				0.348
			0.286				1.602				0.427
			0.044				2.055				1.173
			0.134				1.761				0.967
			0.087				0.717				10.925
			0.213				2.676				0.464
			0.173				1.293				4.384
			0.108				4.02				5.978
			0.365				1.092				0.74
			0.379				3.429				0.989
			0.966				1.35				2.472
			0.412				2.034				3.257
			1.366				1.329				4.153
			0.119				1.587				3.362
			0.372				1.407				0.162
			0.144				1.797				1.495
			0.83				0.909				2.693
			0.611				1.536				1.516
			0.504				1.026				1.225
			0.491				2.166				5.279
			0.183				0.912				2.041
			0.109				1.668				1.274
			0.501				3.648				4.837
			0.086				1.068				1.789
			0.469				1.323				0.295
			0.069				1.251				2.656
			0.229				1.683				1.374
			0.17				0.93				1.328
			0.031				1.794				0.572
			0.735				1.641				10.813
			0.359				0.576				3.541
			0.19				1.608				1.574
			0.38				4.218				5.045
[truncated: 20,883 more rows]
