# Supplementary material for: Profiling stress-triggered RNA condensation with photocatalytic proximity labeling
Source: Nat Commun. 2023 Nov 15;14:7390. doi: 10.1038/s41467-023-43194-2 (PMC10651888; doi:10.1038/s41467-023-43194-2)
Supplement: Supplementary file 9 — Source Data File [file 41467_2023_43194_MOESM9_ESM.zip › Source Data File/Supplementary Figure 18.xlsx]

## Sheet: Sheet1
level of RNA enrichment in SG
MAD2L1	MAD2L1	PRDX3	PRDX3	MORF4L2	MORF4L2
sorbitol	arsenite	sorbitol	arsenite	sorbitol	arsenite
32.3551	19.9751	27.3073	19.5416	24.9192	9.66468
52.7441	14.7452	19.8151	11.3504	28.281	8.58057
20.9873	5.40256	18.7085	12.3563	40.7804	10.9343
28.9785	8.82574	29.9757	18.6746	32.7171	16.6467
50.5507	9.39732	36.3477	22.3218	28.7118	14.084
21.0909	23.6091	27.8636	13.8561	36.123	18.0666
34.5856	26.738	16.7983	9.77481	30.1646	26.2459
27.2785	12.9852	11.6108	13.4153	35.9758	6.88291
22.3221	16.1255	29.2505	13.6046	40.2217	11.4204
33.3308	8.44994	23.5839	16.2815	39.2922	17.8838
39.0499	10.227	29.4983	13.5861	41.3037	8.71942
39.907	14.9022	14.4007	15.3507	58.4519	9.52007
25.7619	16.6257	20.0632	12.1382	62.454	5.19672
27.4348	5.94749	12.9594	9.26591	59.7345	7.75615
29.611	16.3258	23.6837	17.1391	60.8134	10.7118
29.5433	10.4186	23.6953	8.7528	34.0762	8.35618
19.6987	12.4233	19.0632	17.852	35.943	8.03139
22.8875	16.8271	20.5159	9.64192	43.6894	18.8311
15.5477	21.9396	26.7701	16.189	49.0812	9.88527
12.6458	22.8307	21.9492	13.5581	86.4297	22.2265
