# Supplementary material for: Profiling stress-triggered RNA condensation with photocatalytic proximity labeling
Source: Nat Commun. 2023 Nov 15;14:7390. doi: 10.1038/s41467-023-43194-2 (PMC10651888; doi:10.1038/s41467-023-43194-2)
Supplement: Supplementary file 9 — Source Data File [file 41467_2023_43194_MOESM9_ESM.zip › Source Data File/Supplementary Figure 19.xlsx]

## Sheet: log2TE
log2TE					unpaired Mann Whitney U test (two-sided)
arsenite-specific	stress-independent	sorbitol-specific	Total mRNAs		exact p value
0.0470902	0.329965	-0.359309	-0.359309	arsenite-specific vs stress-independent	0.848183
0.176754	0	-1.35867	1.0893	arsenite-specific vs sorbitol-specific	0.540827
-1.58316	0.134938	-2.33943	-1.3396	sorbitol-specific vs stress-independent	0.506512
-0.828857	-1.06595	-1.61675	-0.371247	sorbitol-specific vs Total mRNAs	0.000164206
-2.99302	0.0327479	0.460897	-0.194324	arsenite-specific vs Total mRNAs	0.0425786
-0.788024	-0.965366	-0.86952	0.0470902
-1.3333	-0.102952	-2.60033	0.329965
0.02539	0.91468	-0.462156	0.609327
-2.34841	-0.44679	-1.38721	-0.477838
-0.46445	-0.6344	0.432546	0.176754
-1.97454	-0.849648	-1.35752	0.860434
-1.465	-0.768651	-0.885238	-1.60266
-1.09637	-0.665115	0.817349	-2.36492
-0.336267	-2.47688	-0.691028	-0.29237
0.0530652	0.56246	-4.24207	-1.72756
-0.360128	-1.32294	-1.20494	-0.927244
-0.589543	-0.566385	-2.1352	0.678072
-1.14882	-0.624676	-1.27744	-0.973832
-0.967316	-1.57719	-1.43143	-0.0225867
1.02528	0.0326589	-0.943473	-1.20517
-0.88694	-0.633935	-3.40892	2.60153
-0.653786	-1.17151	-0.181055	-0.447083
-0.693314	0.875106	-0.0577812	-0.0282026
-1.00677	-1.81431	0.428601	-0.46464
-0.519534	-0.096341	-0.730695	-1.49228
-0.0718952	-0.164918	-0.754471	0.82415
-0.130966	-0.694807	0.288554	-1.58316
0.0954474	0.568059	1.32256	-1.13894
-0.783674	-1.70279	-1.31632	-0.593441
-0.263374	-0.511468	-1.27281	-1.46949
-0.975057	0.22495	-2.69006	1.14568
-0.839302	-0.972037	0.56308	0.372841
-0.0494212	-1.19706	-0.144412	1.0171
-0.325085	0.927515	-0.290393	0.61891
0.482255	-0.442272	-0.902221	0.225077
-0.411222	-0.160888	0.695598	-0.0796172
-0.439689	-2.21294	-2.62692	-0.22708
-1.24551	-1.49733	0.440781	0.110455
-0.418832	0.0609448	-0.0951357	-0.11218
-0.626405	-0.307711	-0.563071	-2.67192
-0.624112	-0.537512	-0.408513	-0.531581
-0.138103	1.03049	-0.521079	0.672188
-0.58229	1.33161	-0.915041	0.434403
1.57774	-1.31367	-0.73441	1.08789
-0.387886	0.193036	-1.03605	-0.199615
-1.07359	-0.753436	-1.32814	-0.281644
0.660432	0.635611	0.330438	-0.0967954
-0.756909	-1.15871	-2.0002	-1.41097
0.234687	0.579573	-1.08406	0.298244
0.589287	-0.407458	-0.524842	0.45355
-0.805796	-0.512984	-0.989583	1.1412
0.3544	0.854224	-1.32729	0.487128
0.219508	-1.35289	-0.225931	1.58496
-1.17956	-0.331286	-1.56374	1.47319
0.0416191	-2.02323	-1.12638	0
1.20978	-1.91219	-0.380386	-0.147637
-1.15066	-0.337671	0.432307	-0.0512947
-0.315946	-1.65405	-1.05817	0.475733
0.296457	2.14548	-0.2988	0.0721899
-0.0901124	1.55926	-1.26751	-0.741024
-1.61183	0.324472	-0.473511	0.926548
-1.3072	-1.42275	0.294725	-0.761276
-1.32812	-0.920843	-2.51924	-0.733081
-0.745124	-0.343639	-0.772909	-1.2728
-1.11276	-0.328509	-1.47738	-0.22393
0.800204	0.691489	1.15116	-0.0590355
0.202343	-1.61663	-1.79435	-2.19004
-0.693709	-0.0966538	0.226163	0.86287
-1.23465	-0.687005	0.671076	-0.500764
-0.514896	-1.68798	-0.719924	-1.84299
-0.767164	-0.562936	-0.857176	-3.27565
-0.0777823	-0.654833	-1.85542	-1.35867
0.271012	-0.888219	-1.41733	1.74366
-0.523231	-0.268505	-0.487477	0.415037
-1.0821	-2.29615	-0.0426767	-2.33943
-0.804385	0.572556	-1.31817	0.811097
-0.087663	0.1398	-0.432447	-1.61675
0.532676	0.34126	0.522929	0.766741
-1.93524	-1.43828	0.226737	-0.123631
-0.226955	-1.53169	-0.807119	-0.410788
0.731562	-0.111354	-0.886069	-2.04182
-0.446867	0.796334	-1.24924	-1.08523
-1.28179	-2.01101	0.0280438	0.460897
0.995884	-0.130972	0.0233981	-1.95641
-2.10229	-0.566224	-0.502509	-0.942572
-1.09262	-0.0540219	-0.830498	-2.97888
-0.331621	-1.32457	-0.678381	0.786558
-0.13978	-0.763335	-2.57191	0.405192
-0.417516	-0.986141	-0.450197	-0.073451
-0.650786	-0.697126	0.249241	-0.86952
0.417605	0.814871	-0.589032	-0.0467024
0.000804402	-0.957927	0.881916	0.236924
-2.109	-0.447952	1.44859	-2.60033
-0.923274	-0.882797	-0.47664	-1.6632
0.1495	-0.233021	-0.710426	-1.07587
0.28585	0.0982795	2.1526	-0.706394
0.353659	-0.103946	-1.49563	1.23407
-1.90056	-1.27505	-1.53816	-1.72389
-0.406154	-0.605977	-1.44384	-1.14202
-0.0406769	0.117333	0.683133	-0.828857
-0.859205	-0.140294	-1.5322	0.396951
-0.445341	0.723633	-2.13213	0.232752
-2.37858	0.333468	0.313031	0.930759
-1.06101	-1.00994	0.1976	0.134938
-0.493774	0.0827309	-0.415245	1.03449
0.844137	-0.566951	0.46628	-2.99302
-2.20034	-2.54728	-0.288444	0.227069
-1.42132	-2.07206	0.219777	-2.61644
-0.134971	0.578858	-1.27967	-0.0819773
-1.83289	-0.445362	1.46276	-0.298015
1.3797	-1.08392	0.63931	-0.598078
0.255202	0.866931	-1.73552	1.09163
0.319654	0.474231	-0.763085	-3
-1.21651	-0.299092	-0.178028	-0.516398
-0.892222	-0.714993	-0.959318	-0.527866
1.61085	0.235554	0.457139	-0.175294
-0.691217	-1.59653	0.712287	-0.632484
0.70102	0.50013	0.590982	-0.730539
-0.284583	0.380863	-0.903903	0.983559
-0.264897	0.260079	-0.0447383	1.24506
-1.60722	3.91966	1.15703	-0.872228
-0.957006	-0.114454	-0.807417	-1.49668
-0.644873	-0.313991	-1.15901	-1.04196
2.31259	-0.415969	-1.32261	-0.788024
-0.0970674	-0.55188	-0.52745	-1.94322
-1.80141	3.48618	-2.09248	2.05327
-0.626983	-0.114852	-1.8924	0.741932
-0.208987	-2.16285	-0.742248	-0.852488
-2.96795	1.10292	-0.143286	-2.83219
1.00637	-0.16567	0.0568408	-1.54165
0.0365058	1.25946	-1.21725	-0.157791
-0.0116161	0.178869	2.73533	-0.749677
-0.566347	-1.60711	-0.889427	2.65914
-1.35283	-0.478459	-0.295635	-1.24832
-0.461441	-0.537797	-0.666356	1.36591
-0.205329	-0.688641	-1.18279	-0.70044
-0.101544	-0.523954	-0.343682	-3.24527
-1.05161	-2.67185	-1.0902	0.973365
-1.5818	-1.73039	-1.63201	-0.215003
-0.922533		-0.512481	-0.268489
-1.55651		0.313736	-1.39323
-2.29761		-1.59661	-0.462156
-0.0863207		-1.1633	-1.78862
-0.955724		0.325585	-1.68212
2.21501		0.615644	-1.38721
0.0171055		0.255444	-3.48328
-1.41944		-0.227044	-7.61839
-0.658883		0.704658	-1.42139
-0.76722		1.20136	-1.93832
-0.155651		-0.854917	0.432546
-0.883875		-0.535865	0.46158
-0.490437		-0.676814	-1.3333
0.830075		-2.32806	0.22395
-2.07077		-0.592316	-1.35752
-1.18335		0.527035	-0.769529
0.220108		-0.670807	0.201977
-1.47212		0.533257	0.462742
0.823809		-0.733335	-0.560935
0.199798		-1.10882	-1.25477
0.696196		-0.374005	3.20553
-1.95638		1.1233	0.02539
-1.52906		0.574174	-0.168754
-0.25221		-0.258644	-4.05311
-0.339801		-2.02743	-2.39232
0.378023		-0.180302	-1.22988
-2.46592		-1.39465	-0.501634
0.606837		-0.610825	-3.86335
0.209923		-0.159786	0.180082
0.0056209		-0.426829	-2.13245
-0.363638		0.287751	-1.75598
-1.04022		-0.868117	-0.929881
-0.0189996		-1.03445	-0.89775
-1.94753		-1.03119	-0.885238
-0.118679		-0.380809	0.950363
0.106647		-0.374502	-1.98592
-1.18766		-2.09477	0.522227
-0.210064		-1.20479	1.03545
1.06678		0.350955	2.31853
0.0595737		0.860418	-2.02337
-1.17356		1.12342	-0.927592
-0.880273		-0.288658	-0.119961
-0.963421		0.0852309	-1.36347
-0.141356		0.0148917	-0.408646
-0.233023		1.34612	-1.32393
-1.33473		0.672493	-0.304855
1.64302		0.215197	-1.53611
-0.0897809		-0.289441	-0.819121
-0.659771		-1.31054	1.05663
-0.417889		-0.464015	1.1006
-0.560043		-0.72746	-2.34841
0.120731		0.989583	-1.62875
0.485914		-0.308171	1.11136
-0.087004		-0.020923	-0.669436
-0.0701232		-0.251862	0.557848
-1.63097		-0.339634	-0.770947
1.22835		-1.04731	0.048726
0.787743		0.115894	-0.0416191
-1.93748		-0.218768	-0.709039
-1.72343		-0.0156307	-1.23017
1.60232		-1.4076	-1.83099
-1.42911		-1.66967	-0.341161
-0.887487		-0.128463	1.22981
-0.448008		0.181305	0.38048
-0.774175		-0.6712	-0.700199
-1.16905		-2.17217	1.5082
-0.298341		-2.20088	0.162271
-2.00967		-0.243737	0.52374
-0.169789		-0.452804	-1.24428
0.216133		-1.23284	-0.798366
-2.04877		-1.99861	1.46639
-1.72581		-0.436595	-0.458909
0.204082		-0.0958392	-1.03375
-0.21093		-1.6742	0.869724
0.211217		-0.332314	0.817349
-1.30338		-0.80878	0.652805
-1.00732		0.669994	-2.02389
0.279998		-0.325226	-0.691028
-1.40193		0.868498	-1.10178
-0.938457		-0.949031	-0.676767
-2.37949		-2.83957	-1.56857
0.77458		-0.534392	-1.31952
-0.247218		-2.28021	1.87122
-0.537434		-1.03055	0.230889
-0.559427		-0.460059	-0.735082
-0.0303736		-0.699311	-0.579897
0.601451		-0.612993	0.531664
0.10624		-1.35509	1.58496
-2.33615		0.337415	0.0103947
-0.0151069		0.154802	-1.90881
0.315738		0.294399	0.828
0.478047		-0.972442	-0.296665
0.258632		-0.687281	0.97565
-0.785634		-0.529328	-0.595532
0.10301		-0.538669	1.22882
0.0213963		-1.79642	-0.603611
-0.0887289		0.404911	-0.562936
-2.04202		0.532277	0.394244
-1.08531		1.77349	-0.885357
-0.498432		-0.103483	-0.46445
-0.291015		-0.180208	-1.50589
-0.661047		-1.67734	-0.883267
0.100261		0.619523	-1.52729
0.0904172		0.717907	-0.981384
0.840667		-0.559796	0.26748
0.349598		-0.636457	3.16551
-0.885722		0.0596486	-0.355028
1.02415		-0.967966	-0.314717
-2.06256		-1.32697	-1.08137
1.27257		-0.655722	-0.568843
0.0393381		0.226169	0.411497
0.0729759		-0.072101	-1.953
0.841248		-2.14562	-4.24207
-0.851849		-0.807818	-1.65198
-0.3664		-2.11992	0.803618
0.282769		-0.309552	-0.0731477
-0.823507		1.11766	-0.819428
0.748046		-0.893085	-0.216133
-0.127049		-2.17215	1.53542
-0.72024		0.225917	-1.20494
-0.643676		-2.11818	-1.01421
0.825702		-1.29413	-0.42711
-0.54157		-2.00699	-0.50265
-0.0376889		0.219563	-3.5424
0.400784		0.23457	1.87705
1.09954		-0.989695	0.333601
0.786511		0.719144	-1
-0.955291		-0.957088	-1.82706
-2.31111		-1.13048	-1.2708
-1.75188		-1.18662	-2.1352
0.0332518		-0.0430253	-0.0112273
-1.67983		-0.5533	0.775313
0.7065		-1.52562	0.342934
-0.100984		-1.13629	-2.79642
-0.708911		0.101829	0.575748
0.404653		-0.981777	-0.751538
-0.623936		-1.56656	-1.27744
-0.719892		-0.903181	-0.53842
0.764229		-0.239297	0.169925
-0.107614		-2.15256	0.307044
-0.148099		-0.00440518	0.701809
-0.222214		0.463499	-4.21723
-2.28804		-0.0729958	-1.45873
-1.81501		0.433076	0.466332
-0.386976		0.622326	-0.661368
-1.56478		-0.435943	-1.43143
-0.00978932		0.143503	0.330149
0.289804		1.55743	-1.0778
-0.957671		-1.0349	-0.145736
-1.95432		0.0448238	-1.97454
-1.28011		-0.226995	-0.522678
0.866929		-0.727823	-1.09592
-0.544203		1.10416	-0.761203
-1.46073		-0.563595	0.409294
-1.58496		-2.0005	0.522027
0.444462		-3.22781	-0.000753366
-0.805832		0.940323	1.08198
-0.605524		-1.6544	1.5776
-1.29546		-0.0677417	-0.171697
0.506024		-0.669279	-0.909585
-0.744866		-0.722235	-0.453572
0.24981		0.219834	-0.691314
0.388652		-1.7047	-0.210968
2.24027		-0.313066	1.19482
		0.257173	-0.943473
		0.388021	-0.764711
		-0.292664	-1.22401
		0.619465	-1.02716
		-0.295306	-1.45241
		0.882139	0.193344
		0.600643	-0.0912805
		0.439147	-3.23861
		-0.549119	-1.13906
		-0.668095	-0.515192
		1.27859	-1.46755
		-0.167919	-1.7702
		-0.64794	-1.465
		1.16153	-0.842804
		-1.61272	-1.06595
		0.352136	0.759809
		-0.913024	-0.63743
		1.29104	1.01544
		-1.40118	-4.26053
		-1.97775	-0.851677
		0.550853	0.0425047
		-0.400466	-0.436837
		0.0775978	0.669402
		-0.949166	-1.46695
		0.00376502	-0.755935
		-0.711293	-0.55793
		0.0233522	0.0198539
		-1.47065	-0.327575
		-0.669123	-0.697575
		-0.507231	-0.63062
		0.287837	-0.726352
		-1.8621	-2.12474
		-0.702747	-0.564175
		0.423689	-0.38267
		-0.880951	0.117866
		-0.409703	-1.2511
		-0.172201	-0.812721
		-0.568904	-0.155178
		-0.340726	3.07039
		-0.882694	-0.429219
		-2.65809	-1.54635
		0.490986	-0.338416
		-1.18364	0.98397
		-0.142551	-1.79837
		-0.0464623	0.766624
		0.211839	0.0327479
		0.602727	-0.965366
		-0.191426	-2.5417
		-0.345644	-1.18166
		-2.62886	1.73073
		-0.716943	-1.09637
		0.109735	-0.735434
		-0.806861	-0.082619
		0.240134	-0.0455147
		4.1235	-3.40892
		-1.45618	-0.141661
		-1.20914	0.367262
		-0.592267	0.711955
		-0.659959	-0.441649
		1.68358	-0.102952
		-1.57683	-0.516158
		0.142312	-0.181055
		0.296056	-0.18303
		0.0259329	0.922939
		-1.97527	1.40484
		0.199081	0.0995357
		-0.389947	-1.13693
		-1.07954	-1.65764
		-0.583562	0.538023
		-0.50118	-4.52356
		-0.290226	0.0684676
		-0.586121	-2.08479
		-0.924311	-0.476951
		-0.32752	-1.79989
		-1.39863	-0.747989
		-0.183668	-0.989229
		-0.911704	1.18107
		-0.677165	0.482468
		-0.864022	-1.32079
		-1.45763	-1.87129
		0.326757	-0.933149
		-0.635677	-0.656847
		0.471389	1.2555
		-0.37489	0.445626
		0.00100595	-0.336267
		-0.851345	-1.64316
		-0.477391	-0.0577812
		-2.06253	-0.612802
		-0.0286322	-3.3837
		0.174081	0.372201
		-1.15161	-0.940558
		0.0374895	2.60459
		-0.0249965	-1.43244
		1.37291	-0.359717
		-0.341037	-0.357295
		-0.324654	-1.86507
		0.888706	0.324883
		-0.500074	0.203872
		0.61553	1.84415
		-1.95981	-0.537421
		-0.307553	0.0358363
		-1.38552	0.91468
		-0.910312	-0.661483
		1.2445	-1.08918
		0.834414	-0.785713
		-1.54639	0.428601
		0.149477	0.0530652
		-1.63903	1.57898
		-2.11919	-1.82562
		-0.367559	1.71921
		-0.383755	-0.406475
		-1.40056	-0.441435
		-0.334131	-0.543945
		-0.65812	-0.730695
		-0.305208	-0.00306793
		-0.0110977	-0.754471
		0.191553	-0.49445
		-0.506185	-1.49679
		-1.63691	-2.20807
		-0.455403	-1.76799
		-0.711448	1.06723
		-1.25206	0.173648
		-1.32244	0.010656
		-0.219097	0.924808
		1.03161	0.158266
		-2.09097	-1.5552
		-0.112502	-2.26388
		-0.0861829	-0.701483
		-0.599167	-1.20286
		-1.07852	0.288554
		-1.37403	-0.720361
		-1.96687	-2.795
		-2.3526	1.132
		-0.185548	-1.11788
		-0.979985	-2.45783
		-0.885717	2.59413
		0.863552	-1.13284
		-1.88048	-2.10529
		-1.31374	0.252643
		0.568005	-2.28011
		0.425203	-3.45943
		0.153719	-0.0449124
		-0.858451	0.751877
		0.17352	-0.485427
		-3.37129	-0.360128
		-1.96669	-0.44679
		-0.536596	-0.145061
		-0.318878	-1.23163
		0.340795	-0.966924
		-3.03461	1.10253
		-1.16439	-0.683143
		-0.713629	-0.608809
		-1.9662	-0.674759
		-0.348078	-5.70044
		-1.45928	0.0550876
		-0.954071	0.631727
		-1.74573	-0.667991
		-0.544398	1.32256
		0.0495713	0.263485
		-0.4629	-0.742504
		-0.277642	1.47846
		-1.96894	-0.558636
		-0.911497	0.0429466
		0.304937	-1.60716
		-1.33989	0.117133
		-2.25398	0.0749621
		-1.30645	0.456434
		0.282701	-3.09215
		-0.0867938	-1.70334
		0.704727	1.2178
		-0.988525	-0.53716
		-0.694163	-0.0502586
		-1.15132	-2.82526
		-1.1472	-0.256865
		-2.62754	-0.7398
		-1.71519	-0.0370442
		-0.476215	-1.70695
		1.43238	0.442737
		-0.766774	-1.66881
		1.28486	-0.0824622
		0.813095	-1.36257
		0.262334	0.835043
		-2.54076	0.448062
		1.23331	0.318682
		-0.525697	-2.48409
		0.222558	-1.56694
		-0.471318	-0.597195
		0.358954	0.65138
		0.276084	-0.589543
		-0.529411	1.22184
		-0.29464	-1.90371
		-1.20043	-0.650416
		-1.51204	-2.0424
		-1.61292	-0.408806
		-0.103937	-0.642972
		-0.288606	1.7178
		0.651037	-0.107149
		0.469448	-2.61248
		0.951569	-1.40871
		-0.292337	-0.441296
		-0.129176	2.79099
		2.05322	-0.727474
		-0.330203	0.544321
		0.204014	-1.31632
		-0.0324215	0.147479
		-0.151953	-0.6344
		-0.365112	-0.201169
		-1.28299	0.673292
		0.621611	-0.0269951
		-0.969428	-0.481365
		-1.63854	0.250207
		2.078	-1.02683
		0.766368	-2.32116
		-0.680788	0.143814
		-1.68262	-1.27281
		-1.39904	2.26373
		0.394518	-4.88264
		-1.64733	-0.305348
		-0.942285	-1.06274
		-0.444279	-2.69006
		0.952074	-1.19199
		-0.935294	0.910297
		-0.549916	-7.92481
		0.0785691	-1.71995
		-0.121887	-0.203909
		0.497422	1.35333
		-2.90655	0.56308
		-0.358163	-0.640235
		-1.37392	0.864918
		0.709138	0.512689
		1.66255	0.107098
		-2.24108	-1.08482
		-0.0773712	-0.910601
		-1.73853	1.32554
		-1.84483	-0.144412
		-0.551704	-0.94669
		-1.24282	-2.00763
		1.65108	-2.74129
		1.41318	-2.15845
		0.405611	-0.232255
		-0.454786	0.38405
		0.411835	-0.290393
		2.40241	-1.14155
		-0.231816	0.379087
		-0.271022	-1.14882
		-0.849898	-2.46377
		-2.41311	1.18982
		0.349933	0.354155
		-0.728189	-2.13313
		1.46507	-0.16135
		-0.679162	0.440212
		-0.0543883	-0.654151
		-0.469485	-1.10387
		0.956325	0.0748614
		-0.721411	-0.878321
		-0.093406	-1.94408
		-1.18159	-2.54674
		0.529068	-2.05813
		-2.60252	-0.329622
		-0.859709	0.189677
		-0.660863	0.709634
		0.00671022	1.3168
		0.292544	0.892144
		-2.56001	-0.902221
		-0.86384	0.695598
		-0.582231	1.41741
		0.378086	-0.528366
		-0.922672	-1.66626
		0.0331669	-0.565029
		-2.21132	-2.62692
		-0.267015	1.16814
		-1.46585	0.0976711
		0.126662	0.0945379
		-2.20401	0.440781
		0.179143	-0.0951357
		-2.80641	-0.718454
		0.983264	-1.64732
		0.15848	0.407
		-0.605627	-0.311708
		-7.59246	-0.417023
		0.47042	-0.941897
		-0.550814	-0.0849603
		-1.75012	0.366339
		-2.23852	0.285732
		-0.62379	3.09207
		-1.58496	-3.52878
		-0.644379	-0.34825
		-0.296481	-0.967316
		-2.34856	0.50772
		-0.526876	-0.684843
		-0.266632	0.409916
		-1.43037	-0.285561
		-0.519574	2.22882
		-0.579275	-0.284839
		-1.91987	-1.11349
		1.598	-0.720937
		-0.653722	-0.196191
		0.507629	-1.36751
		0.389818	-1.69119
		1.21514	-1.67001
		-2.71114	-0.698421
		-1.50915	-0.563071
		-1.8181	-0.277825
		-0.897719	0.0649073
		-1.08516	0.561084
		0.390537	-1.3965
		0.666412	0.201869
		0.0292101	0.205749
		0.875175	2
		0.894131	2.34956
		-2.54877	-1.38622
		-0.218428	-0.408513
		-0.468188	-1.04353
		-0.0590719	0.364852
		0.328487	-0.82103
		-0.0151295	-1.27713
		0.665618	-1.93411
		-0.662004	-0.521079
		-0.344042	0.0393487
		-1.65613	0.104471
		-0.504846	-1.17783
		-0.0813746	0.782971
		-0.990255	-0.860764
		-0.0688619	-1.12356
		0.590019	0.421903
		-1.27521	-0.915041
		-0.32168	0.854224
		1.08437	-0.849648
		1.19434	-0.788671
		-0.879739	1.5652
		0.844722	0.481623
		-0.616914	1.993
		-0.116956	-0.768651
		0.729762	-0.0976108
		-1.44114	-0.52402
		-1.94987	-0.85876
		0.0283818	-2.21009
		-0.400397	-1.41134
		0.0989055	-0.475128
		-0.017908	0.957222
		0.636965	-2.84984
		1.08294	-2.00705
		-1.50606	-1.26527
		0.0658642	-0.73441
		-0.464938	-1.1527
		1.37156	-0.725978
		-0.803061	-0.545639
		0.426397	0.423366
		-1.6309	0.350497
		-0.492813	-0.707298
		-0.106958	1.02528
		-0.080135	1.60629
			-0.0755071
			-1.92112
			-0.88694
			0.146334
			0.623437
			-0.727413
			-0.420332
			-1.89359
			1.30709
			-0.653786
			0.068729
			-0.693314
			1.21689
			1.2205
			-2.63759
			1.74608
			-0.0873197
			-1.6299
			0.386701
			-0.536259
			-1.36551
			-0.534367
			0.703138
			0.0032203
			-1.80288
			-1.03605
			-1.0126
			-0.751597
			-1.50669
			-1.71874
			-1.32814
			-0.731183
			0.573056
			-2.8108
			0.201345
			2.3316
			0.330438
			0.860348
			0.156663
			-0.513866
			-0.653436
			0.795461
			-1.71985
			0.277534
			-1.10401
			-1.39606
			-2.0002
			-2.76657
			-0.714907
			-0.615465
			-1.08406
			-0.312104
			-0.665115
			-0.365898
			0.0253111
			-2.47688
			0.192645
			0.522625
			-0.169925
			-0.934112
			-1.46413
			0.660428
			0.798591
			-2.21937
			0.0572573
			-0.499233
			-2.02198
			-0.457896
			-0.39526
			-0.740913
			-0.524842
			0.568745
			0.415037
			-0.418313
			0.56246
			-1.60507
			-0.23418
			-0.649738
			0.0513635
			1.25268
			0.584963
			-0.856473
			-1.00677
			1.48552
			-1.54579
			-0.953626
			1.32599
			-1.55946
			-0.562672
			-1.53712
			-2.39906
			0.65268
			-0.989583
			-2.02915
			0.536328
			-0.646163
			0.444258
			-1.32729
			-1.53448
			-0.276301
			-0.225931
			-5.63097
			0.720526
			-0.791413
			-0.941897
			0.195446
			0.928797
			0.150651
			-0.492598
			-1.56374
			0.667425
			0.834414
			-0.636899
			0.996582
			-1.70276
			-1.03342
			-1.32294
			-0.339228
			0.819763
			-0.502891
			-1.26039
			-0.601806
			-0.89503
			-0.601142
			-1.23458
			-1.63062
			-0.804537
			0.259977
			1.22471
			-0.88733
			0.452786
			-0.733315
			0.341037
			-2.6679
			-1.77052
			-0.118345
			-0.488474
			-0.823916
			-0.68226
			-2.04122
			-0.194433
			-0.519534
			0.922142
			-0.768095
			-0.494765
			-0.103657
			-0.463676
			-0.695689
			-1.38666
			-0.796205
			-0.66259
			0.475239
			-2.8402
			-1.03068
			-2.7425
			-0.0980691
			-2.96467
			0.252429
			-0.566385
			1.00428
			1.1882
			-0.413076
			0.106572
			-0.337922
			-0.0576728
			0.0570632
			-1.3545
			-0.520166
			0.612184
			-0.723406
			-0.556171
			0.306302
			1.9542
			0.856956
			-2.60174
			-3.65412
			-0.809316
			-0.702614
			-0.446402
			-0.727264
			-1.12638
			-0.825267
			0.000444248
			1.43597
			-1.16523
			-0.540996
			-0.0718952
			0.206369
			-0.852412
			-0.278687
			-0.400213
			1.13678
			-1.53561
			-1.22136
			-0.289161
			-1.01244
			-0.624676
			-3.259
			0.778973
			-0.826707
			0.869416
			1.63296
			0.209308
			1.00718
			1.31702
			-0.130966
			-0.586121
			-2.57779
			-0.247218
			-3.48113
			-2.80735
			0.172269
			0.0954474
			-0.380386
			-1.57719
			-0.479993
			-0.78795
			0.432307
			-1.65896
			0.849448
			-0.230613
			-1.60245
			-0.179788
			-0.398383
			0.710493
			-1.20124
			0.233167
			0.806275
			-0.119385
			-1.72085
			-0.771597
			1.27202
			-0.533169
			-0.619857
			-1.05817
			-3.0915
			-8.12153
			-0.2988
			0.04828
			-1.3248
			0.492922
			-0.365649
			-1.2083
			-0.459432
			-2.92832
			0.21654
			-0.304639
			-0.0182314
			-0.447816
			0.513852
			0.963474
			0.804001
			-1.72727
			-0.538654
			0.077317
			-0.879146
			-1.34903
			-2.29322
			-1.21826
			0.621488
			-0.382877
			-1.61298
			-1.63414
			-1.26751
			-0.165953
			0.115228
			-1.39444
			-1.32161
			3.18423
			1.57736
			-1.81558
			0.940946
			-0.262559
			-1.12023
			2.42089
			-0.0786325
			-6.20163
			-0.783674
			-1.29496
			0.0326589
			-0.393061
			-0.263374
			0.11063
			0.400879
			0.701238
			0.00692891
			-0.0371391
			0.318051
			-0.649093
			-1.19971
			1.02584
			-0.830075
			-0.975057
			-0.48765
			1.18688
			-2.84029
			-0.320007
			-0.74742
			0.191852
			0.47703
			-0.0790716
			1.77594
			0.626542
			1.03052
			1.25846
			1.37598
			0.770599
			1.08831
			1.22191
			-1.63202
			-0.143432
			-0.744383
			-1.87216
			-0.473511
			1.08989
			0.294725
			-3.19172
			-2.51924
			-0.839302
			-1.16046
			-0.772909
			0.970944
			0.755763
			-0.00860502
			0.419775
			-1.47738
			0.693447
			-1.22672
			-1.23412
			1.50748
			-0.724635
			-0.79518
			-6.70044
			2.0374
			-0.699039
			1.52192
			0.726036
			-0.703706
			0.476753
			-0.26638
			-0.0122436
			-0.229201
			0.0219148
			1.15116
			0.18233
			-1.79435
			0.117357
			-0.43515
			-0.170522
			1.45984
			1.14162
			-1.32988
			0.298081
			0.410712
			-1.03583
			-1.27555
			0.332753
			-1.25092
			0.507528
			1.86532
			0.993602
			-0.263034
			-0.783114
			-1
			-1.03887
			-0.794314
			0.226163
			-0.0590355
			-1.43373
			0.671076
			1.16993
			-0.88829
			-1.12995
			0.643762
			0.650992
			-1.84951
			-0.217311
			-0.21747
			-0.395705
			-0.475608
			0.26896
			-0.0494212
			-0.223543
			1.89308
			-0.195551
			-0.718729
			-0.440366
			-2.49856
			-1.96248
			0.535494
			-1.68317
			1.57908
			-0.605427
			0.0444275
			0.929008
			-1.50808
			-2.23815
			0.493865
			-0.348895
			-0.325085
			-1.02726
			-1.58972
			0.482255
			-0.51977
			0.905673
			-1.93441
			-0.395322
			-1.13955
			-0.881494
			-2.44918
			1.64508
			0.488258
			0.242987
			-0.975926
			1.06848
			0.597453
			-0.44537
			-0.141155
			-1.99616
			-1.69569
			-1.57409
			-0.857386
			-1.15585
			0.758421
			0.449946
			-0.343954
			0.579145
			-0.251462
			1.0658
			-1.1365
			-0.345054
			-2.07653
			-0.719924
			0.935004
			0.600904
			-1.7153
			-2.207
			-1.06413
			0.608278
			-0.485946
			-0.0964045
			1.2777
			-0.371141
			1.20561
			-0.633935
			0.420767
			-0.928447
			-1.13446
			-0.801194
			-0.977372
			-1.04114
			-2.07487
			-1.68115
			0.858562
			0.141356
			-1.30413
			-1.38929
			-4.02975
			-0.857176
			0.551279
			-0.440573
			-1.17151
			-1.15638
			-0.772522
			-0.296326
			-0.86151
			0.875106
			-1.4184
			-1.85542
			-1.70044
			-0.654004
			-0.199564
			-0.429113
			0.0415193
			-0.781943
			-0.291101
			-1.41733
			-0.793087
			-0.113898
			0.745553
			0.88436
			0.443213
			-1.81431
			-1.05202
			-0.487477
			-1.8661
			-1.92279
			-0.096341
			0.205844
			0.266633
			-0.411222
			-1.02995
			-2.17976
			1
			-0.721284
			0.223883
			-0.70629
			2.67417
			-0.444657
			0.889186
			0.921288
			-2.2185
			-1.98423
			-0.717732
			0.766969
			0.793365
			-2.03966
			-0.0426767
			-0.447971
			0.54979
			-5.59246
			-0.439689
			-2.4756
			-4.24793
			2.32777
			-1.01089
			1.14698
			-0.143989
			-0.562285
			-0.160313
			-2.06821
			-1.31817
			1.73434
			-0.754546
			-0.924007
			1.66022
			2.43407
			-0.77329
			-2.04348
			-1.3061
			-1.14419
			-1.08558
			-0.432447
			1.4039
			0.208011
			-1.34302
			-0.355729
			-0.752733
			-0.749931
			2.7794
			1.51165
			-0.164918
			1.67281
			0.514012
			-0.311493
			0.522929
			0.676012
			0.154653
			-1.24551
			-0.874565
			-0.316184
			-1.01519
			-0.599552
			-2.06471
			1.16645
			-1.75346
			-0.298754
			0.67714
			-1.25956
			-0.483978
			-2.29134
			-0.377756
			1.06247
			-1.86774
			-0.101402
			-0.549948
			-1.62149
			-1.31354
			0.226737
			-0.466673
			-0.897454
			-0.00428051
			0.856194
			-1.99704
			-0.418832
			0.26018
			0.991092
			-0.134876
			-0.807119
			1.66297
			0.436368
			-0.434882
			-0.833808
			-0.63743
			-0.252122
			-1.21035
			0.787323
			-3.57116
			-0.886069
			0.529508
			0.150417
			-0.681552
			-1.93383
			-0.857396
			-0.763756
			0.481317
			-1.09311
			-1.43689
			-1.73085
			-1.03769
			-2.76323
			-0.769756
			-1.46713
			1.04495
			-0.92797
			0.070527
			-0.626405
			-0.522953
			2.8234
			0.669128
			-0.237039
			-0.786921
			-2.30447
			1.54683
			-1.38904
			-0.66284
			1.09917
			2.10992
			-2.55888
			-0.528481
			-2.44132
			-1.14912
			2.05232
			-0.90717
			1.14813
			1.57321
			-0.350497
			-0.289914
			-2.99447
			-1.66881
			1.7546
			-1.7868
			-0.434682
			1.91549
			0.0355537
			0.134679
			2.44082
			-0.376028
			4.86423
			0.632345
			1.87814
			2.14743
			0.156109
			-0.0329146
			-1.50513
			-0.221739
			1.10096
			0.529253
			0.154808
			-0.0962153
			0.624491
			-0.624112
			0.396944
			-1.20896
			-0.417139
			2.11867
			1.5645
			-0.184672
			-0.671377
			0.961314
			0.152003
			0.271673
			0.863399
			1.29422
			0.31783
			-0.828786
			0.700014
			0.209453
			0.0433274
			-0.607024
			0.129125
			-2.14349
			-0.961526
			-1.24924
			-1.17563
			-0.0406618
			1.30724
			0.866046
			-0.409244
			0.927355
			-2.42602
			-0.138103
			-0.58229
			-0.694807
			-1.98558
			1.24576
			-0.297905
			-1.76818
			-0.800665
			-0.607764
			-0.651624
			0.309684
			-0.728538
			1.11672
			1.57774
			1.18361
			-1.4423
			1.2182
			0.0931094
			-0.0979752
			-0.491966
			-0.387886
			-0.228659
			0.0280438
			-2.02056
			-0.170541
			0.0233981
			-1.81293
			0.462742
			-2.46949
			1.55492
			-0.159199
			1.00107
			-1.12769
			-1.13511
			-1.59466
			0.652077
			-1.56181
			-1.04215
			-1.2577
			-1.93943
			-0.502509
			-1.07359
			0.239593
			-0.664617
			-1.145
			-0.237039
			-3.11
			-1.25921
			-0.413315
			1.08913
			-0.0383308
			0.660432
			0.380325
			-0.744452
			-0.756909
			0.344446
			-0.310701
			1.86982
			-1.66789
			-0.830498
			-0.75829
			0.889929
			0.0454067
			-1.81765
			-1.08351
			-2.00624
			-1.15421
			-0.678381
			-0.11011
			0.234687
			0.462598
			0.383714
			-2.57191
			-0.450197
			-1.17419
			0.805043
			0.0222814
			0.249241
			-0.482393
			-0.0219518
			-0.176939
			-1.68243
			-0.514243
			-0.134432
			-1.44684
			-0.658595
			-0.0984037
			0.575312
			1.29336
			-1.69984
			0.181795
			1.38936
			-0.328521
			-1.46994
			0.634336
			-0.442738
			-1.49989
			1.45992
			-0.497295
			-1.14155
			0.177194
			-0.598074
			-0.230388
			-1.34947
			-0.640135
			-0.589032
			2.20003
			-0.601669
			-1.78601
			-1.00704
			2.1322
			0.881916
			-0.383463
			-1.53523
			-0.363859
			0.697693
			-0.337395
			0.12648
			1.22014
			1.44859
			0.250808
			-6.74483
			-0.13156
			-0.676448
			-0.899793
			0.360998
			-1.8468
			-0.866733
			2.11746
			-2.62704
			-1.07651
			-1.37145
			-0.827377
			2.10698
			0.589287
			0.874155
			2.36457
			1.00873
			-0.101165
			-0.692818
			-0.50462
			1.3017
			-0.788763
			-0.239338
			0.39927
			0.431339
			1.2932
			-0.663717
			-1.10568
			-0.57447
			-0.121347
			-0.930958
			0.0823445
			1.26089
			0.597241
			-0.47664
			-1.45631
			-0.746184
			-0.0343325
			2.28379
			-1.3705
			0.835968
			0.486517
			-1.86022
			0.446167
			0.740706
			-0.47854
			-0.433897
			-1.93837
			0.471988
			0.610854
			-0.805796
			1.16744
			-0.392385
			-1.58986
			-0.763888
			0.383673
			-2.55459
			0.421578
			-0.106795
			-2.01977
			1.07756
			-2.10785
			-1.36531
			-1.0579
			-0.3904
			-0.713967
			-0.696072
			0.640149
			-0.60124
			-0.590609
			-1.02498
			-0.0849977
			-2.25322
			-0.529821
			-1.44485
			1.01381
			1.25457
			-0.710426
			-3.28077
			-1.21831
			0.524421
			-0.492704
			-0.617818
			-2.03517
			-0.525858
			-1.09404
			-0.310525
			-0.579065
			1.23517
			1.36883
			2.1526
			-2.33234
			-1.67499
			0.732628
			2.61686
			-0.0995357
			1.03914
			-0.50696
			0.3544
			-0.711875
			0.573257
			-1.49563
			0.274895
			-2.98045
			0.131876
			0.267812
			-0.997864
			0.394239
			0.873511
			-0.028444
			-0.712019
			-0.595461
			1.03079
			0.0935066
			-0.0515671
			0.0135284
			-0.946484
			-1.21951
			0.219508
			0.50203
			1.02312
			-0.666016
			-0.109463
			-1.21799
			-1.59512
			-0.450594
			-1.38333
			-0.0835086
			-0.408674
			0.202599
			-0.342197
			0.806986
			-0.476063
			-1.16164
			0.114882
			-0.859327
			0.228112
			-0.417103
			-0.0677781
			-0.3971
			0.85907
			0.287696
			-1.17956
			-0.670886
			-1.53816
			-1.13598
			1.06711
			-1.34834
			0.563928
			-0.265764
			-0.463079
			-0.265045
			1.51517
			-0.0443941
			-0.397655
			-2.30364
			-0.652077
			-3.03976
			-1.44384
			0.0289999
			-0.427125
			-0.268224
			-1.50538
			-0.00337473
			-0.903785
			-0.035737
			0.536053
			0.911042
			-1.68216
			0.618269
			-0.168175
			-1.55803
			-0.88243
			-1.34395
			-0.835249
			-0.959028
			-0.454601
			0.289507
			0.126255
			0.0972218
			-0.375882
			0.944808
			-0.300645
			-0.97059
			-0.683392
			0.302927
			-2.99564
			0.558799
			0.683133
			-0.808265
			-1.5322
			-2.13213
			1.29481
			-0.00603665
			-1.11735
			-0.112884
			-2.57779
			0.573185
			-0.144327
			0.495376
			-0.583068
			-1.54889
			0.296878
			0.568059
			-0.72777
			-2.98618
			-1.32303
			0.331251
			-2.74216
			-0.237879
			0.313031
			-1.70279
			0.487767
			-0.863919
			-1.89566
			0.67184
			0.1976
			-0.877626
			0.423682
			-0.343732
			-0.2182
			-0.415245
			-0.5974
			-1.55958
			0.339149
			0.822357
			-4.28322
			-0.130913
			-0.263881
			-0.625692
			-0.670706
			-0.23081
			3.1251
			0.46628
			-2.7116
			0.210723
			-1.1224
			-1.01813
			0.824846
			1.02687
			-2.82443
			0.174621
			-0.511468
			-0.129469
			0.720331
			0.0939975
			1.27092
			1.00653
			1.01495
			0.147962
			3.68798
			-0.398418
			-0.161043
			0.0936644
			1.09613
			-1.47972
			-3.9599
			-1.37073
			0.0416191
			0.508147
			3.12641
			0.464063
			0.747353
			2.31215
			0.179203
			-0.859402
			0.116324
			1.64599
			0.448053
			-0.174953
			1.2262
			1.20978
			1.92153
			-0.751741
			-0.42877
			-0.642795
			-0.288444
			-0.443301
			-2.13139
			-1.79329
			1.77803
			0.588267
			0.219777
			2.89401
			-0.518236
			-1.75048
			-1.00423
			-2.23447
			0.351132
			0.363578
			1.55964
			-0.907741
			0.0758632
			0.586887
			-1.15066
			0.980728
			0.240115
			0.642058
			-0.301316
			-0.315946
			-1.27967
			-0.703205
			1.46276
			0.63931
			-1.10838
			-0.308308
			-0.674463
			1.53704
			0.351406
			-1.38876
			-0.216064
			-0.687324
			0.431659
			0.690896
			-2.12532
			-0.819176
			-2.3146
			-1.73552
			-0.351571
			-0.457256
			-0.132239
			-1.07284
			-1.82905
			0.453119
			-1.53801
			0.401958
			-0.177965
			-0.95109
			-1.00649
			-0.228397
			-0.763085
			-0.316162
			-0.659326
			0.544548
			-0.178028
			-1.00591
			-1.07118
			0.263034
			0.445238
			-0.642678
			-0.959318
			0.274628
			0.496081
			0.22495
			-0.491388
			-2.2303
			0.875889
			0.10107
			-0.598612
			-0.0207586
			0.457139
			1.29504
			0.282149
			1.69515
			0.628457
			-0.962417
			-3.8365
			0.712287
			-0.335533
			-0.139713
			0.296457
			-0.0901124
			-0.049476
			1.29373
			-3.29968
			1.47079
			-1.61183
			2.15212
			-0.766801
			1.40749
			-1.0199
			-0.831985
			0.828402
			-1.35019
			-1.61936
			-0.0438422
			-0.734257
			-0.403862
			0.133659
			0.590982
			-0.900329
			-1.67903
			-1.41504
			2.00368
			-0.213756
			-0.903903
			-1.64393
			-0.0447383
			0.704612
			0.956574
			0.581663
			-0.711518
			1.15703
			2.18117
			-1.78645
			-0.986194
			-0.684877
			-0.562045
			-0.626938
			-0.541894
			0.289024
			-0.417297
			0.477047
			-5.10852
			1.12489
			-4.04439
			-1.76597
			0.551015
			2.16148
			-0.807417
			-0.620982
			-2.76081
			-0.668891
			-0.19885
			-1.08447
			0.687107
			-0.130584
			-0.467007
			-0.972037
			1.00219
			0.0936633
			-1.10069
			1.40939
			-0.610498
			1.01832
			-0.261125
			0.877338
			1.02934
			-0.298166
			-1.00762
			-0.863796
			-0.439166
			-1.50031
			-0.769753
			-1.56405
			-0.621354
			0.308122
			0.772885
			-1.54532
			0.0141211
			-0.371681
			-1.3072
			2.18203
			0.247521
			0.0445464
			-0.640837
			-1.16215
			-1.28011
			2.76907
			-1.19706
			-1.00994
			-0.926627
			0.208399
			-0.261441
			-0.36596
			-1.72583
			-0.0874628
			-0.231243
			-0.808701
			-0.631787
			-2.06333
			-0.666874
			0.124824
			-6.59991
			-0.466441
			1.13364
			-0.859402
			-1.94365
			-1.31928
			-1.15901
			-0.384859
			-0.499135
			0.276242
			-0.268571
			1.30426
			-0.431285
			0.266646
			-2.86565
			-1.27382
			-0.407351
			0.411295
			-0.407424
			-0.0297473
			-1.66943
			1.72297
			-1.16722
			-0.326187
			-1.24712
			1.19461
			0.879969
			-0.76922
			-0.349497
			-2.00497
			-0.397932
			-1.32812
			-1.32261
			-0.745124
			-3.52356
			0.0571106
			1.17754
			-1.7756
			0.606394
			-0.62293
			-0.593375
			-1.03562
			0.519761
			-2.4864
			-2.69903
			1.1882
			-0.494326
			0.0924462
			-2.99382
			0.172061
			-0.964199
			-1.45943
			-2.54407
			0.131912
			-0.00421225
			-0.486139
			0.196552
			-1.35705
			-1.02373
			0.589265
			-1.04283
			0.3538
			0.550049
			-0.227667
			-0.52745
			1.10096
			-0.694414
			0.945257
			-2.24866
			-1.15697
			0.737887
			0.186655
			-1.30906
			-2.09248
			-0.40726
			0.897365
			-0.843598
			-1.65136
[truncated: 8,351 more rows]

## Sheet: length
Transcript length (kb)					unpaired Mann Whiteny U test (two-sided)
arsenite-specific	stress-independent	sorbitol-specific	Total mRNAs		exact p value
3.785	6.209	3.796	3.796	arsenite-specific vs stress-independent	0.709754
7.57	5.535	3.506	1.205	arsenite-specific vs sorbitol-specific	0.240964
9.251	8.092	7.612	3.004	sorbitol-specific vs stress-independent	0.205471
3.767	5.376	2.907	6.308	sorbitol-specific vs Total mRNAs	< 2.2E-16
7.428	7.995	5.702	4.355	arsenite-specific vs Total mRNAs	< 2.2E-16
4.508	2.504	5.198	2.637
6.115	3.558	3.655	6.985
4.825	3.831	6.526	2.385
10.049	2.653	5.214	3.785
7.694	3.247	6.991	6.209
5.879	6.31	3.559	6.016
5.909	10.004	5.075	5.481
4.886	4.587	7.896	7.57
1.978	6.215	4.183	4.644
5.697	3.53	2.828	3.607
6.502	7.223	5.268	6.223
4.405	10.045	4.324	6.34
3.352	7.919	9.915	3.155
4.536	4.539	5.299	6.688
3.788	10.701	2.519	3.023
6.506	4.111	6.412	1.157
8.705	5.404	5.157	2.209
4.486	10.571	4.378	1.278
12.48	3.294	5.402	7.16
5.24	3.377	4.319	3.135
9.93	3.742	4.108	3.15
3.434	3.265	4.774	9.453
3.001	4.388	3.92	2.991
4.154	4.416	1.994	4.023
3.753	6.534	6.309	2.992
3.786	8.467	9.248	2.065
7.09	7.36	2.499	2.45
5.695	4.291	5.62	5.331
4.456	4.802	4.552	4.556
2.709	3.328	20.332	2.44
3.51	5.09	1.829	2.889
5.012	6.242	4.683	9.251
4.249	4.656	4.325	5.668
14.796	8.976	6.492	14.612
3.932	5.987	4.514	7.69
8.651	9.372	7.416	2.974
3.05	3.283	4.924	5.616
6.004	4.33	6.002	5.11
9.287	4.095	3.856	7.638
6.737	3.921	4.357	1.509
5.122	7.087	2.651	10.277
4.433	7.459	3.37	2.67
3.068	9.283	5.896	6.913
8.512	4.349	7.765	7.687
3.133	7.669	5.824	5.62
2.568	5.282	4.69	3.715
2.76	9.485	5.208	5.786
3.251	6.218	3.008	4.324
7.554	4.149	5.489	3.898
4.442	6.372	6.872	3.745
4.369	4.297	8.466	5.736
3.464	3.959	6.001	1.46
3.376	4.285	8.699	4.352
8.678	6.03	4.824	0.885
2.327	8.411	3.228	3.601
4.935	4.995	6.433	2.033
3.019	4.005	6.25	1.774
6.34	5.266	1.719	5.35
5.371	8.018	21.051	2.893
3.132	5.107	4.502	3.192
4.739	27.708	3.932	2.899
4.663	4.318	5.153	5.83
5.442	4.847	9.747	4.954
4.432	8.735	3.761	3.829
5.468	5.976	5.981	2.312
3.745	4.335	6.511	2.989
6.659	4.862	11.04	1.383
7.148	3.028	8.54	5.321
8.646	3.723	14.776	3.839
6.607	10.249	7.371	1.307
5.637	2.615	5.206	2.23
4.997	5.915	4.682	2.669
6.182	3.183	2.319	0.937
2.422	5.821	2.544	5.535
4.063	4.062	5.179	2.674
4.326	7.205	5.033	10.655
7.439	3.97	5.674	8.382
6.404	3.593	13.39	4.339
7.04	3.583	3.621	3.311
2.582	10.818	1.833	2.691
8.568	4.55	4.501	2.021
5.072	3.987	5.151	3.691
2.852	11.945	4.564	5.771
2.659	6.399	5.916	0.914
5.158	7.662	7.893	3.689
6.673	4.182	4.038	6.544
4.319	7.614	4.107	10.79
3.208	5.614	6.456	7.698
18.485	10.103	7.359	3.216
4.028	4.1	5.342	2.393
1.964	3.618	6.441	4.367
4.485	6.264	4.597	2.356
3.475	2.921	4.216	3.205
7.136	2.269	6.893	4.293
5.667	5.626	2.799	7.782
4.237	5.078	4.735	1.878
7.586	7.272	3.956	4.153
3.752	1.81	5.71	6.04
10.226	4.333	12.694	9.943
8.038	5.356	6.055	17.482
2.677	7.412	2.561	3.506
2.716	9.176	4.215	7.524
10.547	5.234	4.501	3.364
3.311	3.205	2.503	5.479
7.308	13.042	5.226	7.612
2.361	5.215	2.562	6.535
5.201	3.341	5.157	3.479
5.672	4.776	4.972	3.784
3.819	7.759	6.801	2.907
8.278	2.659	3.293	2.465
6.724	3.967	2.348	1.746
5.745	3.477	8.584	4.497
2.435	3.78	3.288	4.218
2.738	2.737	4.162	4.553
3.621	4.234	4.812	1.303
4.38	2.755	6.212	4.583
9.031	4.524	5.59	6.565
5.189	2.278	5.525	1.917
3.898	3.873	4.222	3.981
4.869	2.78	8.257	5.702
2.249	7.345	7.141	1.061
2.89	3.989	6.422	3.282
4.111	6.292	4.013	5.796
2.296	6.231	1.562	3.539
24.34	4.729	8.632	8.602
10.083	7.08	7.224	1.678
2.987	3.145	8.459	2.3
6.017	4.561	2.962	11.511
8.152	3.593	2.517	2.787
8	2.908	3.163	3.645
6.143	5.035	3.46	9.22
7.157	9.692	7.489	6.459
2.475	2.78	3.893	3.874
8.466	5.016	4.978	5.884
8.571	5.174	12.539	3.401
5.843	14.6	6.492	5.198
6.705	4.845	11.101	0.703
4.947		3.065	6.065
6.61		5.841	3.241
10.573		6.399	1.158
3.152		6.046	3.655
6.314		2.357	2.642
11.425		2.47	3.65
3.751		2.527	0.773
3.263		5.025	4.948
2.206		5.727	5.868
4.493		4.69	2.2
7.929		10.877	5.854
3.121		3.575	4.428
9.635		5.479	3.767
7.588		10.461	9.682
3.317		5.782	5.145
4.008		2.88	3.342
5.275		5.105	6.067
6.456		7.404	3.971
2.304		4.84	2.222
4.019		7.932	2.435
9.49		3.028	1.106
3.017		6.854	5.209
8.623		2.306	4.349
5.401		6.152	1.055
4.067		7.614	1.691
4.64		4.258	8.092
2.928		3.012	5.071
2.513		5.598	13.711
11.132		11.176	7.428
8.557		7.525	2.855
4.112		3.253	8.269
6.348		2.945	0.805
4.866		2.61	2.098
3.718		5.384	2.489
9.224		4.228	1.254
3.482		4.83	7.805
3.384		4.711	4.483
6.406		5.247	2.566
2.727		9.384	6.944
4.741		4.658	2.159
4.423		5.35	2.992
6.21		7.379	2.737
2.367		2.38	5.696
7.194		8.068	4.732
8.053		2.188	1.21
7.04		6.389	2.958
3.993		7.013	7.972
2.935		6.888	2.986
2.584		9.352	3.875
5.253		7.093	5.004
8.833		4.406	2.059
5.338		4.161	3.072
3.41		2.512	2.543
6.283		1.708	5.196
6.477		3.694	1.939
4.311		4.236	3.21
7.492		14.267	6.003
3.697		6.589	14.695
6.84		6.041	3.089
9.548		6.781	2.984
5.435		7.995	3.653
8.332		3.346	5.631
4.577		2.857	2.058
7.684		2.777	6.899
13.084		4.634	4.508
6.183		5.991	9.508
3.938		7.093	2.13
6.567		4.041	3.2
7.317		8.291	8.276
5.137		5.1	11.933
3.666		2.685	8.554
2.816		5.629	3.111
9.29		2.696	2.697
6.403		6.232	1.614
3.471		3.559	2.152
5.748		7.826	3.834
10.16		1.991	0.708
4.13		4.367	6.019
3.612		3.82	6.951
2.973		4.2	4.413
3.763		8.017	1.381
8.573		6.712	14.14
5.572		5.658	5.7
3.6		3.886	3.896
3.359		3.872	5.551
4.394		6.931	6.937
3.614		3.157	6.526
6.185		6.244	4.711
6.033		4.349	5.66
4.93		4.977	5.214
8.98		3.337	10.964
5.424		3.805	13.547
4.467		6.926	6.213
2.688		5.558	2.67
4.129		4.954	8.622
2.165		6.249	3.579
5.187		10.274	3.302
3.084		3.831	5.647
4.832		1.938	6.991
6.154		3.168	3.252
6.126		3.874	6.115
3.366		3.934	3.384
4.245		9.031	1.776
4.92		4.136	3.559
4.888		3.197	3.368
5.316		8.44	3.272
2.016		3.407	13.74
5.054		6.112	1.595
4.868		4.017	3.653
6.723		6.064	3.345
5.661		7.131	1.836
7.388		4.317	4.825
4.016		7.864	3.001
4.441		3.845	3.404
5.177		5.801	2.127
5.79		5.702	4.993
4.642		2.128	5.35
6.524		4.227	7.928
1.707		3.074	1.728
3.721		4.877	2.188
2.197		2.412	7.58
2.007		6.589	0.92
2.913		1.965	4.308
7.172		7.773	3.049
5.377		4.353	1.698
4.381		3.55	4.568
4.634		3.926	5.176
5.51		2.016	3.37
1.701		18.761	3.628
3.257		5.54	10.032
3.729		6.171	3.13
8.824		3.858	5.075
3.863		8.612	1.635
3.883		7.527	5.631
5.223		6.103	5.719
5.108		2.566	1.193
4.21		7.183	3.625
2.755		8.888	4.322
5.173		5.74	8.445
8.402		3.52	4.25
2.676		3.931	4.123
6.91		1.879	5.298
3.621		2.409	6.265
3.791		5.069	4.863
12.586		2.416	5.365
3.809		7.206	1.876
7.506		5.366	5.777
5.995		3.481	3.075
5.831		4.569	4.661
4.656		3.008	2.356
4.951		4.395	7.23
4.135		2.331	10.049
2.889		2.844	8.428
14.231		7.362	1.61
20.066		4.164	4.731
7.889		5.695	8.987
2.748		3.344	4.986
4.337		4.662	6.85
5.754		4.167	2.703
6.019		3.93	4.675
6.844		2.787	5.803
8.092		3.936	4.335
5.414		5.137	2.037
5.525		1.359	0.62
4.51		4.894	1.812
7.587		9.577	3.669
7.596		4.944	7.27
13.459		3.079	3.379
6.826		5.208	3.274
4.309		4.154	3.283
4.296		2.029	4.457
		2.933	2.795
		2.216	2.721
		2.305	9.103
		2.523	2.884
		3.251	3.081
		2.409	2.519
		4.533	6.825
		3.918	5.866
		6.416	3.494
		2.596	4.812
		2.351	4.825
		6.152	1.754
		8.016	7.719
		1.853	10.14
		4.963	2.758
		5.601	2.217
		4.062	2.925
		3.829	3.21
		5.977	7.896
		2.549	3.769
		4.66	3.208
		3.629	4.183
		4.555	5.287
		4.191	4.213
		7.391	3.008
		4.02	4.182
		4.6	2.056
		6.795	6.582
		7.072	5.148
		4.477	3.252
		6.433	2.943
		2.883	4.226
		4.549	3.544
		5.134	3.27
		2.658	3.086
		6.441	3.174
		2.766	1.647
		5.478	6.164
		2.411	3.332
		2.441	5.03
		6.379	7.519
		5.817	5.095
		7.063	4.229
		2.719	2.761
		4.497	1.772
		5.123	2.495
		6.111	7.306
		4.377	5.048
		3.645	3.507
		8.369	7.268
		2.496	2.321
		2.675	8.036
		1.899	2.394
		6.171	7.694
		4.628	3.522
		4.513	3.31
		4.601	3.211
		4.993	1.889
		4.075	4.994
		3.815	7.277
		2.395	2.659
		2.998	4.379
		6.254	4.433
		4.468	5.667
		3.807	5.772
		5.427	5.037
		3.812	11.009
		2.682	2.372
		4.502	5.435
		5.892	3.044
		6.056	3.061
		3.938	1.191
		4.598	5.945
		2.748	1.81
		6.808	3.278
		7.461	10.73
		6.975	5.165
		15.407	2.828
		4.499	3.06
		3.656	5.834
		4.255	5.695
		3.383	3.698
		2.07	6.944
		6.719	3.057
		4.887	2.648
		6.323	7.157
		1.816	4.34
		4.842	6.841
		9.542	2.275
		5.145	2.476
		3.198	1.848
		5.138	1.998
		4.927	5.268
		16.122	12.048
		3.349	3.854
		3.32	9.597
		5.774	5.775
		3.948	2.871
		15.712	2.878
		11.035	2.193
		8.524	4.878
		3.087	3.744
		6.517	7.483
		4.046	3.814
		4.372	2.992
		6.878	4.324
		4.506	8.33
		11.708	3.281
		8.887	11.66
		4.552	6.636
		3	5.953
		8.145	2.43
		8.608	6.877
		6.759	9.915
		4.796	5.612
		5.217	2.593
		7.703	1.644
		5.396	1.874
		4.58	5.806
		5.237	3.217
		3.945	3.741
		1.686	4.883
		5.24	7.891
		5.605	3.506
		1.616	5.299
		2.683	1.247
		3.835	4.923
		2.236	2.643
		9.401	5.879
		5.547	1.751
		2.779	2.731
		17.562	2.049
		5.63	3.337
		5.259	1.973
		6.298	6.43
		3.892	7.355
		3.571	2.666
		8.394	5.843
		4.224	16.484
		4.715	8.614
		8.752	5.431
		12.643	3.722
		4.544	7.923
		3.229	3.542
		6.441	3.442
		7.78	2.381
		7.883	3.72
		9.279	5.2
		3.602	2.519
		6.714	2.653
		3.391	1.673
		7.266	2.657
		5.264	3.687
		4.68	4.51
		7.918	7.057
		7.424	4.865
		4.408	8.214
		6.152	4.199
		3.506	6.902
		2.118	7.719
		3.844	5.399
		5.227	8.478
		6.174	1.573
		7.93	2.799
		3.887	5.909
		7.741	3.507
		3.461	5.376
		5.096	2.212
		4.066	8.294
		5.075	9.562
		3.878	2.13
		8.974	5.579
		4.488	9.307
		3.609	1.741
		5.248	1.914
		3.728	3.233
		2.891	5.864
		6.478	2.932
		4.358	4.617
		5.2	3.091
		3.877	5.967
		2.452	5.663
		3.303	4.527
		3.771	4.424
		4.306	27.923
		6.343	5.166
		5.172	9.54
		9.672	6.11
		2.277	4.652
		9.324	7.98
		3.406	8.079
		13.003	4.031
		3.777	2.401
		7.17	2.286
		4.867	0.461
		3.726	2.687
		6.768	4.33
		6.171	2.75
		3.928	2.274
		6.609	2.1
		6.602	3.54
		3.696	2.398
		4.393	7.995
		4.894	2.504
		2.505	8.086
		2.831	3.764
		1.836	2.555
		4.175	1.951
		3.54	3.652
		3.701	4.886
		7.327	4.054
		3.542	6.756
		2.817	5.008
		3.45	1.522
		7.177	6.609
		4.342	6.412
		9.266	2.956
		5.136	3.697
		3.307	10.062
		3.295	1.782
		3.765	0.742
		8.319	5.833
		11.36	3.558
		3.705	6.227
		7.081	5.157
		3.803	3.178
		6.049	1.378
		1.948	2.417
		2.761	2.037
		5.893	3.594
		4.774	10.567
		5.866	4.416
		2.448	7.291
		7.854	5.267
		5.212	11.46
		10.108	12.345
		3.673	6.827
		2.574	3.618
		3.298	4.811
		5.432	3.961
		3.34	15.781
		6.69	10.805
		7.419	4.26
		10.11	3.691
		3.596	5.064
		9.753	3.283
		4.414	2.111
		3.283	2.183
		8.677	8.467
		6.488	2.529
		5.927	4.061
		4.78	2.175
		1.813	4.139
		3.449	1.973
		8.295	1.978
		3.595	3.438
		2.688	10.096
		3.855	7.003
		8.78	4.378
		4.617	7.046
		10.05	3.283
		4.262	2.472
		2.911	8.5
		5.529	2.053
		2.602	4.391
		8.297	3.722
		7.931	3.247
		6.599	3.61
		4.34	5.087
		5.253	3.141
		8.345	1.25
		7.402	0.898
		4.495	19.01
		2.295	1.195
		5.601	8.455
		4.399	7.082
		3.952	2.148
		2.244	7.849
		7.751	6.757
		7.149	2.963
		6.396	4.232
		3.524	5.93
		8.543	3.039
		5.609	0.604
		6.134	5.947
		4.33	3.831
		3.684	5.077
		4.097	5.518
		7.121	5.712
		10.827	5.402
		3.91	5.697
		1.921	3.17
		18.335	6.735
		5.193	3.957
		2.359	1.994
		2.649	10.824
		3.817	5.137
		8.952	6.708
		4.344	4.319
		1.762	2.365
		5.446	4.108
		6.096	4.726
		3.166	7.513
		2.888	9.636
		2.204	4.452
		5.456	6.599
		5.848	1.88
		5.152	5.174
		8.644	3.72
		9.755	3.817
		7.588	4.615
		8.048	6.949
		6.087	6.299
		4.994	6.731
		11.051	9.232
		2.455	4.597
		4.356	8.451
		5.24	4.856
		5.82	10.118
		3.85	4.445
		4.216	1.161
		2.637	6.514
		5.448	4.774
		3.922	4.473
		3.528	0.891
		5.439	8.173
		5.456	3.81
		2.639	2.1
		2.825	2.52
		5.74	11.242
		6.763	16.357
		4.203	9.406
		10.899	5.16
		4.33	4.781
		5.352	2.887
		6.314	5.737
		6.429	9.414
		1.708	7.309
		7.756	9.147
		2.715	2.178
		5.068	6.365
		4.45	1.601
		7.711	5.872
		3.366	3.879
		6.162	6.502
		3.328	2.653
		4.326	3.452
		5.084	1.685
		4.625	10.813
		6.348	3.54
		5.223	8.633
		7.473	2.264
		4.887	3.477
		6.646	2.021
		5.285	11.145
		15.159	12.338
		2.905	2.524
		3.489	9.549
		5.506	5.482
		6.383	3.74
			5.46
			3.92
			2.948
			11.764
			7.455
			6.982
			2.397
			4.799
			2.899
			4.659
			3.481
			2.853
			1.979
			2.439
			8.757
			6.259
			1.969
			1.796
			10.01
			6.369
			6.487
			1.837
			5.506
			4.476
			7.038
			2.227
			4.488
			5.727
			5.396
			8.021
			3.184
			1.36
			2.049
			1.259
			1.776
			7.813
			2.757
			10.651
			11.675
			3.807
			3.224
			2.428
			4.405
			1.316
			2.102
			6.932
			6.022
			2.628
			2.581
			5.099
			3.639
			10.855
			3.983
			3.934
			21.842
			6.615
			7.862
			1.789
			3.154
			1.971
			7.296
			4.346
			3.794
			1.994
			3.48
			4.717
			3.247
			4.414
			6.452
			4.553
			2.026
			10.103
			6.063
			16.86
			2.953
			4.114
			6.309
			2.134
			3.282
			2.904
			1.216
			4.717
			4.638
			1.964
			3.976
			4.351
			9.248
			2.822
			5.833
			3.393
			6.128
			1.707
			6.861
			4.361
			3.27
			3.109
			2.499
			5.148
			3.185
			5.874
			1.59
			5.832
			9.431
			7.315
			5.398
			5.171
			5.354
			5.62
			6.294
			4.545
			6.66
			4.8
			8.918
			11.825
			3.909
			1.821
			4.552
			6.054
			5.043
			5.25
			2.505
			3.021
			3.352
			5.206
			6.552
			5.58
			4.036
			2.572
			4.414
			3.861
			3.744
			6.393
			2.771
			11.804
			4.658
			4.506
			2.273
			2.588
			4.972
			5.573
			1.928
			6.321
			7.327
			9.706
			1.192
			4.72
			9.314
			6.414
			5.706
			9.147
			1.673
			1.561
			20.332
			1.829
			3.466
			5.593
			5.94
			13.263
			4.452
			2.165
			4.683
			5.926
			3.66
			3.057
			3.444
			1.727
			4.121
			6.31
			4.325
			6.492
			3.703
			4.306
			3.856
			2.983
			5.739
			3.085
			3.844
			1.715
			2.283
			3.067
			16.219
			3.59
			5.661
			2.625
			6.42
			4.536
			3.719
			3.56
			2.619
			4.123
			2.93
			7.697
			2.634
			4.315
			2.602
			4.949
			3.325
			2.759
			2.493
			3.571
			3.6
			3.408
			9.138
			7.061
			15.329
			4.514
			1.804
			1.376
			2.251
			2.546
			6.632
			6.189
			6.874
			1.987
			2.612
			2.266
			6.883
			4.986
			7.416
			3.194
			7.106
			6.112
			1.566
			2.169
			4.906
			3.417
			2.434
			6.112
			4.924
			6.35
			5.065
			4.651
			2.16
			1.067
			9.567
			9.044
			6.002
			2.039
			10.004
			6.07
			1.521
			7.047
			5.986
			4.196
			4.587
			5.436
			6.264
			2.056
			7.218
			2.421
			5.757
			2.232
			3.462
			1.426
			12.385
			10.113
			2.032
			3.856
			2.469
			4.521
			7.827
			9.205
			5.612
			6.715
			2.495
			3.255
			2.812
			6.891
			3.788
			3.338
			5.985
			9.525
			6.506
			9.971
			5.524
			2.979
			4.897
			3.245
			4.349
			6.054
			3.893
			8.705
			3.283
			4.486
			2.363
			1.53
			5.555
			3.184
			11.085
			8.204
			1.625
			1.374
			3.672
			5.591
			3.434
			5.657
			6.95
			2.879
			6.964
			2.843
			1.942
			4.804
			4.437
			4.357
			1.991
			6.889
			13.162
			7.32
			2.935
			5.472
			2.651
			4.45
			7.695
			12.478
			4.408
			3.265
			3.37
			5.414
			4.59
			1.55
			7.342
			3.394
			6.286
			2.99
			5.308
			7.795
			6.28
			3.016
			4.664
			5.896
			4.974
			10.369
			4.634
			7.765
			3.941
			6.215
			2.385
			5.336
			3.53
			4.705
			10.219
			1.712
			2.684
			3.761
			6.774
			9.446
			3.134
			12.72
			4.054
			8.976
			2.06
			4.301
			1.232
			6.108
			2.479
			4.339
			5.824
			2.888
			3.291
			3.785
			7.223
			3
			1.658
			3.278
			1.986
			6.226
			4.017
			9.086
			12.48
			1.365
			6.587
			2.49
			3.824
			3.667
			8.764
			2.983
			7.25
			4.044
			4.734
			4.69
			2.729
			2.866
			0.659
			2.337
			3.57
			10.677
			5.761
			11.079
			3.367
			5.208
			6.399
			6.776
			3.008
			1.877
			5.979
			8.844
			0.749
			5.277
			1.069
			2.57
			10.827
			1.399
			6.455
			0.636
			4.262
			1.951
			7.235
			1.937
			5.489
			8.934
			4.661
			3.614
			5.038
			10.252
			3.858
			0.526
			5.539
			10.045
			3.262
			2.325
			8.765
			10.177
			2.955
			6.113
			10.482
			4.259
			5.974
			10.486
			5.518
			1.712
			2.501
			4.814
			2.092
			4.925
			4.639
			5.517
			1.341
			2.657
			1.908
			5.465
			3.757
			8.011
			2.385
			3.669
			5.657
			1.904
			5.296
			3.429
			3.071
			1.605
			7.382
			6.443
			1.923
			4.848
			5.24
			10.503
			6.749
			5.019
			5.567
			5.857
			7.062
			5.689
			2.666
			7.97
			8.432
			2.328
			4.721
			6.817
			1.167
			8.188
			5.992
			3.749
			6.449
			8.284
			3.886
			7.919
			2.431
			4.515
			4.735
			4.344
			3.943
			5.678
			0.264
			5.32
			1.47
			3.995
			4.48
			6.213
			4.235
			6.297
			3.355
			6.442
			4.035
			3.996
			7.853
			1.021
			5.441
			9.719
			8.465
			4.846
			3.616
			4.807
			3.34
			10.782
			3.978
			5.084
			6.872
			4.901
			12.143
			9.536
			2.623
			5.468
			4.411
			9.93
			2.663
			5.298
			3.016
			11.228
			11.047
			4.553
			4.68
			6.328
			7.518
			2.352
			5.892
			4.539
			4.898
			3.174
			6.427
			4.167
			4.818
			5.861
			6.155
			2.631
			12.859
			5.792
			2.052
			5.527
			2.361
			3.434
			3.957
			3.052
			2.283
			4.944
			5.633
			3.553
			4.664
			6.759
			5.286
			3.001
			8.466
			1.352
			4.655
			10.701
			4.614
			6.743
			6.001
			6.934
			2.863
			2.204
			4.709
			4.283
			9.857
			4.893
			2.583
			13.017
			4.134
			3.983
			7.136
			8.141
			1.04
			8.68
			2.982
			4.538
			2.44
			2.767
			4.509
			1.407
			2.101
			12.772
			4.826
			6.098
			4.271
			3.621
			2.015
			5.744
			8.699
			5.762
			6.696
			3.428
			4.824
			3.228
			6.842
			11.466
			1.98
			2.548
			8.632
			0.99
			4.618
			3.61
			4.625
			2.908
			5.082
			9.247
			2.715
			2.045
			1.728
			1.972
			7.832
			2.362
			8.113
			2.983
			4.874
			2.566
			2.258
			4.5
			11.839
			2.144
			6.821
			4.056
			3.084
			9.29
			3.165
			14.453
			2.791
			8.738
			6.433
			6.087
			8.031
			6.713
			10.576
			3.583
			11.692
			7.476
			2.784
			2.554
			6.182
			6.015
			4.406
			5.973
			5.972
			3.182
			2.911
			5.087
			4.154
			2.968
			1.52
			4.189
			1.647
			4.111
			5.191
			3.753
			1.088
			6.725
			8.488
			8.938
			5.237
			2.827
			2.868
			2.303
			3.414
			4.294
			6.492
			11.508
			3.786
			4.241
			4.339
			9.368
			2.894
			10.744
			3.191
			2.491
			4.917
			4.865
			4.959
			12.302
			4.179
			4.294
			4.555
			3.54
			2.812
			3.43
			1.16
			6.308
			5.904
			1.524
			4.897
			7.848
			6.25
			3.411
			1.719
			15.431
			21.051
			7.09
			3.624
			4.502
			9.126
			3.532
			9.406
			1.277
			2.77
			2.272
			4.354
			2.633
			4.754
			3.932
			1.6
			2.062
			3.788
			10.302
			6.18
			2.033
			3.466
			5.695
			2.699
			2.643
			6.216
			3.265
			4.233
			2.904
			6.547
			0.891
			10.012
			11.243
			3.224
			2.378
			2.874
			3.196
			2.696
			8.925
			7.333
			5.153
			9.415
			9.747
			8.209
			3.08
			7.402
			9.908
			4.63
			4.884
			3.163
			2.064
			2.035
			5.681
			2.364
			6.639
			1.84
			3.517
			1.698
			3.895
			1.418
			8.652
			10.391
			7.803
			3.171
			6.743
			2.333
			4.127
			3.516
			6.551
			1.788
			5.192
			3.666
			3.982
			2.449
			7.687
			3.67
			2.791
			4.455
			10.652
			6.868
			3.761
			1.071
			3.244
			3.408
			10.68
			4.609
			5.981
			4.231
			6.3
			3.491
			4.967
			1.778
			8.299
			3.768
			2.66
			1.098
			7.569
			1.997
			4.673
			1.468
			5.485
			2.657
			5.418
			5.651
			4.456
			7.984
			2.989
			15.845
			2.597
			2.648
			2.43
			3.923
			5.074
			5.82
			10.779
			16.254
			2.275
			9.307
			15.003
			15.558
			7.716
			7.061
			1.714
			5.664
			7.333
			1.882
			6.207
			11.724
			2.187
			5.585
			3.015
			3.594
			4.642
			11.342
			2.709
			2.818
			3.809
			3.51
			5.686
			5.058
			17.159
			1.498
			2.126
			6.743
			6.621
			6.874
			1.115
			2.426
			9.984
			5.34
			5.024
			12.136
			8.352
			2.285
			5.107
			1.911
			7.281
			7.205
			6.307
			5.447
			4.692
			5.273
			5.602
			6.507
			15.657
			4.14
			3.749
			1.33
			6.646
			4.907
			3.798
			6.065
			3.806
			5.395
			4.813
			0.894
			6.299
			6.161
			5.443
			2.415
			5.716
			4.829
			2.436
			2.222
			6.511
			13.037
			3.773
			9.031
			3.572
			6.92
			6.215
			8.74
			6.962
			9.367
			6.112
			3.875
			5.222
			4.958
			3.173
			5.404
			4.954
			4.839
			4.933
			7.743
			4.44
			9.308
			8.93
			2.866
			12.32
			5.177
			7.995
			5.347
			3.668
			9.254
			5.724
			9.149
			5.232
			11.04
			2.976
			2.126
			3.803
			10.571
			3.08
			3.388
			3.48
			7.472
			3.294
			2.051
			1.482
			8.54
			5.032
			5.653
			2.903
			2.545
			2.695
			3.922
			12.163
			1.747
			14.776
			6.233
			5.984
			2.905
			4.651
			3.357
			3.377
			2.218
			7.371
			3.892
			13.034
			1.681
			3.742
			4.711
			7.682
			4.581
			3.176
			2.922
			5.418
			5.012
			14.121
			7.405
			3.261
			7.486
			5.462
			3.561
			2.189
			3.087
			1.89
			7.286
			7.724
			2.212
			7.465
			11.165
			1.626
			7.588
			4.969
			5.732
			6.143
			7.25
			5.318
			5.206
			4.24
			4.607
			2.196
			4.249
			5.5
			1.271
			4.205
			5.205
			5.889
			1.93
			4.857
			3.706
			3.272
			1.9
			2.536
			4.682
			6.287
			5.163
			3.121
			1.78
			4.084
			4.208
			5.695
			6.035
			3.114
			5.737
			2.319
			4.176
			1.957
			4.599
			5.129
			3.507
			4.365
			4.11
			4.411
			2.308
			2.515
			4.2
			3.265
			2.229
			0.528
			3.376
			2.594
			14.71
			2.299
			2.544
			7.818
			2.594
			7.925
			4.362
			3.204
			2.453
			14.796
			2.873
			6.158
			3.604
			4.269
			2.872
			7.939
			2.35
			1.05
			1.75
			2.956
			0.871
			2.99
			1.358
			3.526
			3.088
			6.783
			2.122
			3.951
			3.062
			2.586
			2.574
			1.786
			3.514
			1.55
			5.313
			5.767
			4.587
			9.211
			3.556
			5.179
			6.095
			4.557
			7.007
			4.87
			4.161
			3.932
			6.49
			7.318
			5.892
			1.891
			2.736
			5.033
			2.862
			2.248
			4.195
			1.539
			0.726
			3.959
			5.799
			1.447
			3.325
			4.537
			2.268
			11.09
			5.674
			4.276
			4.19
			4.051
			1.884
			4.369
			1.66
			3.605
			1.957
			8.418
			3.124
			11.831
			2.495
			1.797
			9.069
			2.657
			1.827
			2.025
			3.337
			5.858
			3.925
			0.53
			5.5
			8.651
			2.322
			6.96
			3.564
			3.799
			3.229
			6.912
			3.675
			3.521
			2.376
			11.731
			5.257
			3.053
			3.408
			3.856
			1.376
			1.057
			3.931
			2.008
			1.732
			11.083
			5.113
			3.216
			3.843
			6.149
			6.962
			3.51
			1.735
			3.739
			6.676
			4.098
			2.739
			2.342
			7.546
			8.681
			2.591
			5.457
			1.217
			5.188
			5.276
			3.025
			2.462
			1.431
			3.825
			3.996
			1.698
			12.283
			4.92
			1.862
			1.58
			3.839
			2.825
			1.467
			6.751
			3.009
			1.07
			3.788
			3.906
			3.528
			7.005
			2.711
			2.587
			1.555
			3.911
			5.573
			10.365
			5.166
			3.372
			4.026
			3.05
			5.751
			14.021
			5.032
			1.392
			4.737
			4.92
			4.515
			5.627
			2.599
			2.653
			1.941
			4.21
			1.666
			1.792
			5.371
			2.967
			3.628
			8.328
			1.49
			6.012
			2.428
			6.491
			2.823
			2.059
			1.721
			5.684
			3.477
			2.186
			4.719
			1.301
			4.801
			3.926
			13.39
			9.426
			7.336
			4.284
			2.401
			2.253
			4.419
			3.303
			8.549
			6.004
			9.287
			4.388
			8.491
			8.048
			2.332
			1.35
			7.134
			3.592
			6.537
			2.575
			7.239
			2.769
			3.416
			3.525
			5.861
			6.701
			6.737
			4.737
			2.882
			3.537
			7.295
			6.84
			5.739
			5.203
			3.307
			5.816
			4.301
			7.179
			0.885
			5.122
			4.543
			20.166
			3.621
			11.811
			3.159
			1.174
			7.742
			7.149
			1.668
			1.833
			13.987
			3.665
			1.931
			2.164
			6.466
			7.932
			5.416
			1.83
			2.129
			12.301
			0.937
			1.136
			1.846
			1.642
			4.386
			6.027
			1.266
			4.236
			3.258
			2.455
			4.054
			5.328
			5.77
			9.445
			4.501
			4.061
			4.433
			4.711
			1.476
			2.744
			3.584
			3.104
			2.396
			6.828
			10.382
			8.032
			3.932
			6.433
			2.48
			4.042
			3.18
			2.497
			3.068
			1.564
			13.712
			1.738
			8.512
			7.293
			4.382
			2.952
			4.798
			5.868
			5.859
			5.151
			2.072
			3.119
			5.353
			2.585
			3.585
			6.34
			3.667
			5.807
			5.984
			3.576
			1.615
			4.564
			2.711
			3.133
			2.69
			11.546
			5.215
			5.916
[truncated: 20,883 more rows]
