# Supplementary material for: Profiling stress-triggered RNA condensation with photocatalytic proximity labeling
Source: Nat Commun. 2023 Nov 15;14:7390. doi: 10.1038/s41467-023-43194-2 (PMC10651888; doi:10.1038/s41467-023-43194-2)
Supplement: Supplementary file 9 — Source Data File [file 41467_2023_43194_MOESM9_ESM.zip › Source Data File/Supplementary Figure 2.xlsx]

## Sheet: Sheet1
eIF2alpha-phorspho/eIF2alpha	basal	T0	T1	T3
replicate 1	1	2.58931	2.33184	1.37093
replicate 2	1	2.85387	2.15753	1.11488
replicate 3	1	3.43162	3.19003	1.38979
STED	0	0.43075	0.552711	0.153565
average	1	2.95826	2.5598	1.29187
replicate 1 p-eIF2alpha	area	mean	min	max	IntDen	RawIntDen	replicate 1 eIF2alpha	area	mean	min	max	IntDen	RawIntDen
basal	0.009	81.113	8	147	0.735	66188	basal	0.007	197.469	58	224	1.426	128355
T0	0.009	208.661	73	222	1.892	170267	T0	0.007	197.674	69	210	1.428	128488
T1	0.009	195.473	41	226	1.772	159506	T1	0.007	175.825	52	212	1.27	114286
T3	0.009	139.102	24	232	1.261	113507	T3	0.007	189.594	46	231	1.369	123236
α-Tubulin	area	mean	min	max	IntDen	RawIntDen	α-Tubulin	Tubulin
basal	0.008	193.723	45	246	1.455	130957	basal	area	mean	min	max	IntDen	RawIntDen
T0	0.008	184.459	38	240	1.385	124694	T0	0.012	204.852	14	237	2.376	213866
T1	0.008	210.046	23	241	1.578	141991	T1	0.012	199.578	22	240	2.315	208359
T3	0.008	231.584	64	246	1.739	156551	T3	0.012	195.856	15	243	2.272	204474
replicate 2 p-eIF2alpha	area	mean	min	max	IntDen	RawIntDen	replicate 2 eIF2alpha	area	mean	min	max	IntDen	RawIntDen
basal	0.01	92.432	23	158	0.917	82542	basal	0.008	215.45	66	244	1.676	150815
T0	0.01	228.013	68	241	2.262	203616	T0	0.008	195.949	33	242	1.524	137164
T1	0.01	211.031	45	241	2.094	188451	T1	0.008	219.569	71	242	1.708	153698
T3	0.01	119.028	24	206	1.181	106292	T3	0.008	228.156	85	243	1.775	159709
α-Tubulin	area	mean	min	max	IntDen	RawIntDen	α-Tubulin	area	mean	min	max	IntDen	RawIntDen
basal	0.009	197.205	16	248	1.742	156778	basal	0.011	205.594	24	246	2.344	210939
T0	0.009	197.81	26	247	1.747	157259	T0	0.011	216.936	34	245	2.473	222576
T1	0.009	201.059	22	247	1.776	159842	T1	0.011	201.832	26	245	2.301	207080
T3	0.009	222.87	49	248	1.969	177182	T3	0.011	213.106	16	245	2.429	218647
replicate 3 p-eIF2alpha	area	mean	min	max	IntDen	RawIntDen	replicate 3 eIF2alpha	area	mean	min	max	IntDen	RawIntDen
basal	0.009	64.284	3	119	0.571	51363	basal	0.011	211.614	22	244	2.278	205054
T0	0.009	217.626	63	238	1.932	173883	T0	0.011	213.228	22	241	2.296	206618
T1	0.009	183.97	21	241	1.633	146992	T1	0.011	208.993	18	241	2.25	202514
T3	0.009	83.842	13	145	0.744	66990	T3	0.011	220.559	31	241	2.375	213722
α-Tubulin	area	mean	min	max	IntDen	RawIntDen	α-Tubulin	area	mean	min	max	IntDen	RawIntDen
basal	0.011	206.145	7	245	2.258	203259	basal	0.009	206.43	12	245	1.927	173401
T0	0.011	217.408	19	245	2.382	214364	T0	0.009	222.621	20	243	2.078	187002
T1	0.011	203.088	12	244	2.225	200245	T1	0.009	224.124	22	242	2.092	188264
T3	0.011	207.753	14	246	2.276	204844	T3	0.009	231.4	58	243	2.16	194376
