# Supplementary material for: Profiling stress-triggered RNA condensation with photocatalytic proximity labeling
Source: Nat Commun. 2023 Nov 15;14:7390. doi: 10.1038/s41467-023-43194-2 (PMC10651888; doi:10.1038/s41467-023-43194-2)
Supplement: Supplementary file 9 — Source Data File [file 41467_2023_43194_MOESM9_ESM.zip › Source Data File/Supplementary Figure 22.xlsx]

## Sheet: Sheet1
Transcript length (kb)						unpaired Mann Whitney U test (two-sided)
basal-specific	pre-existing	de novo	Total mRNAs			exact p value
5.786	7.57	3.796	3.796		basal-specific vs pre-existing	0.0146212
3.192	5.702	3.785	1.205		pre-existing vs de novo	2.99591e-07
2.989	3.767	6.209	3.004		de novo vs Total mRNAs	< 2.2E-16
5.321	6.115	9.251	6.308		pre-existing vs Total mRNAs	< 2.2E-16
8.382	4.825	5.535	4.355		basal-specific vs Total mRNAs	< 2.2E-16
2.2	10.049	3.506	2.637
5.854	5.376	7.612	6.985
5.004	7.995	2.907	2.385
6.003	4.886	5.198	3.785
8.276	3.831	3.655	6.209
3.896	4.405	8.092	6.016
10.032	3.352	7.428	5.481
4.986	4.514	4.508	7.57
4.675	6.002	6.526	4.644
2.943	4.587	5.214	3.607
4.226	6.506	6.991	6.223
3.086	8.705	3.559	6.34
3.698	4.486	5.075	3.155
9.597	6.215	7.896	6.688
2.43	3.53	4.183	3.023
1.914	12.48	7.694	1.157
5.267	5.208	2.828	2.209
5.947	10.045	5.268	1.278
2.365	5.24	4.324	7.16
9.232	9.93	9.915	3.135
4.476	3.434	5.299	3.15
11.804	3.001	5.879	9.453
3.466	10.701	2.519	2.991
3.703	6.001	5.909	4.023
3.067	4.154	2.504	2.992
6.35	3.786	6.412	2.065
5.065	7.09	3.558	2.45
5.985	4.502	5.157	5.331
3.265	4.456	1.978	4.556
3.016	3.294	4.378	2.44
10.369	3.742	5.402	2.889
6.108	5.012	5.697	9.251
2.479	14.796	4.319	5.668
1.658	5.179	4.108	14.612
6.776	3.932	4.774	7.69
7.235	6.004	6.502	2.974
5.974	4.388	2.653	5.616
7.97	4.433	3.92	5.11
5.32	3.068	1.994	7.638
4.48	8.512	3.247	1.509
5.441	4.564	6.309	10.277
9.719	3.133	9.248	2.67
2.052	4.038	2.499	6.913
8.141	2.568	5.62	7.687
11.466	2.76	4.552	5.62
2.554	3.251	20.332	3.715
8.938	7.554	1.829	5.786
4.555	8.467	4.683	4.324
3.54	4.215	6.31	3.898
3.411	3.464	4.325	3.745
3.224	3.376	6.492	5.736
3.895	4.291	4.536	1.46
4.673	3.019	7.416	4.352
5.418	8.257	4.924	0.885
5.651	4.802	10.004	3.601
7.061	5.371	3.856	2.033
6.299	5.442	3.788	1.774
9.254	3.745	4.357	5.35
4.581	5.09	2.651	2.893
3.087	6.659	3.37	3.192
7.286	7.148	5.896	2.899
7.465	2.357	7.765	5.83
7.25	6.242	5.824	4.954
1.93	8.646	7.223	3.829
3.706	6.607	4.69	2.312
3.121	4.997	3.008	2.989
4.084	3.575	5.489	1.383
4.599	6.182	7.919	5.321
2.873	4.326	6.872	3.839
4.369	7.439	4.539	1.307
3.605	6.404	8.466	2.23
3.408	7.04	8.699	2.669
8.681	2.659	4.824	0.937
5.573	3.921	3.228	5.535
3.592	5.158	6.433	2.674
13.987	6.673	4.111	10.655
4.711	3.208	3.753	8.382
3.18	18.485	6.25	4.339
5.689	5.247	1.719	3.311
9.697	4.028	21.051	2.691
3.771	1.964	3.932	2.021
7.48	3.475	5.695	3.691
5.09	8.068	5.153	5.771
4.165	5.667	9.747	0.914
2.622	4.237	3.761	3.689
4.728	7.586	5.981	6.544
4.599	3.752	2.709	10.79
3.386	10.226	3.51	7.698
3.198	9.283	6.511	3.216
1.88	8.038	5.404	2.393
3.978	10.547	11.04	4.367
4.997	5.282	10.571	2.356
2.418	9.485	8.54	3.205
5.89	6.931	14.776	4.293
2.129	5.672	3.377	7.782
6.814	8.278	7.371	1.878
4.39	4.954	5.206	4.153
2.505	6.724	4.249	6.04
3.019	4.285	4.682	9.943
3.162	5.745	2.319	17.482
4.116	6.03	3.265	3.506
5.542	2.738	2.544	7.524
3.047	7.864	5.033	3.364
8.574	4.38	5.674	5.479
4.406	9.031	8.651	7.612
5.492	5.189	3.05	6.535
10.1	18.761	13.39	3.479
2.57	8.411	9.287	3.784
5.765	2.249	6.737	2.907
6.885	2.296	5.122	2.465
4.031	24.34	3.621	1.746
3.467	5.069	1.833	4.497
7.174	2.987	4.501	4.218
4.893	6.017	5.151	4.553
3.576	8.152	5.916	1.303
3.894	8	7.893	4.583
15.197	6.143	4.107	6.565
7.893	7.157	6.456	1.917
3.875	8.466	7.359	3.981
10.895	27.708	5.342	5.702
6.914	4.318	6.441	1.061
4.302	5.843	4.597	3.282
5.352	6.705	4.216	5.796
4.193	5.695	4.442	3.539
8.433	4.847	6.893	8.602
5.09	10.573	2.799	1.678
7.193	5.208	4.735	2.3
7.821	8.735	3.956	11.511
2.501	3.263	5.71	2.787
7.436	2.206	12.694	3.645
4.257	5.976	4.416	9.22
5.703	9.635	6.534	6.459
4.384	7.588	6.055	3.874
2.888	6.456	2.561	5.884
1.445	4.862	4.501	3.401
3.551	9.49	7.36	5.198
5.914	4.191	2.503	0.703
4.587	7.391	4.369	6.065
6.318	8.623	5.226	3.241
4.713	10.249	2.562	1.158
5.238	5.134	8.678	3.655
2.337	2.513	5.157	2.642
6.088	7.205	4.972	3.65
5.351	3.718	6.801	0.773
6.005	9.224	3.293	4.948
5.732	8.369	2.348	5.868
6.001	3.482	8.584	2.2
1.759	10.818	3.288	5.854
9.561	2.395	4.162	4.428
6.213	2.727	4.812	3.767
3.162	4.741	2.327	9.682
7.46	4.423	4.935	5.145
9.642	3.987	6.212	3.342
3.162	6.21	5.59	6.067
4.456	2.367	5.525	3.971
6.483	7.194	4.222	2.222
5.416	11.945	6.34	2.435
2.672	5.253	3.328	1.106
3.072	5.338	7.141	5.209
3.801	6.719	6.422	4.349
4.868	6.283	3.132	1.055
6.09	7.614	4.013	1.691
6.372	6.477	1.562	8.092
2.409	6.84	8.632	5.071
7.771	9.548	7.224	13.711
4.727	7.684	8.459	7.428
8.283	10.103	4.739	2.855
5.962	6.264	2.962	8.269
4.113	3.938	2.517	0.805
9.439	5.137	4.663	2.098
3.456	8.394	3.163	2.489
8.595	9.29	3.46	1.254
10.29	6.403	4.432	7.805
7.291	3.471	7.489	4.483
8.184	7.272	3.893	2.566
4.261	3.229	5.468	6.944
2.746	7.78	4.978	2.159
4.835	4.13	12.539	2.992
3.715	3.612	6.492	2.737
8.195	2.973	11.101	5.696
2.813	8.573	3.065	4.732
1.978	5.572	5.841	1.21
3.475	7.412	6.399	2.958
4.736	6.478	6.046	7.972
4.361	9.176	2.47	2.986
5.173	5.234	2.527	3.875
7.136	3.205	4.656	5.004
7.443	3.341	8.976	2.059
8.488	7.759	5.025	3.072
5.011	13.003	5.727	2.543
3.006	8.98	4.69	5.196
4.422	2.688	5.637	1.939
10.799	3.967	10.877	3.21
8.024	2.165	5.987	6.003
3.521	3.084	5.479	14.695
3.198	4.832	2.422	3.089
3.157	3.477	10.461	2.984
12.258	3.366	9.372	3.653
6.105	4.245	3.283	5.631
7.961	2.831	4.063	2.058
10.719	4.92	4.33	6.899
7.395	4.888	5.782	4.508
4.929	5.054	2.88	9.508
12.591	4.868	4.095	2.13
5.323	6.723	5.105	3.2
4.37	5.661	7.404	8.276
8.161	7.388	4.84	11.933
2.432	5.177	7.932	8.554
2.242	5.79	2.582	3.111
6.096	6.524	3.028	2.697
7.613	7.345	8.568	1.614
3.597	4.78	6.854	2.152
1.692	3.721	2.306	3.834
4.222	2.913	5.072	0.708
2.309	7.172	2.852	6.019
2.954	5.377	6.152	6.951
15.892	4.634	7.614	4.413
3.915	5.51	4.258	1.381
5.777	7.402	3.012	14.14
5.703	4.729	5.598	5.7
8.009	2.755	11.176	3.896
8.255	5.173	7.525	5.551
9.159	6.91	3.253	6.937
15.364	12.586	2.945	6.526
1.98	18.335	2.61	4.711
5.5	7.506	4.319	5.66
4.446	5.831	5.384	5.214
2.918	6.096	4.228	10.964
8.684	4.656	4.83	13.547
4.87	2.204	4.711	6.213
9.131	9.692	7.087	2.67
10.002	8.644	9.384	8.622
5.027	5.016	4.658	3.579
3.364	2.889	5.35	3.302
2.378	20.066	7.459	5.647
6.184	7.889	7.379	6.991
3.572	4.337	4.485	3.252
3.105	5.754	2.38	6.115
4.595	6.019	2.188	3.384
4.182	14.6	6.389	1.776
11.79	4.33	7.136	3.559
4.114	6.844	7.013	3.368
6.004	6.314	6.888	3.272
3.994	8.092	9.352	13.74
2.689	5.414	7.093	1.595
5.357	13.459	4.406	3.653
4.558	6.826	4.161	3.345
10.797	4.309	2.512	1.836
2.99		1.708	4.825
8.621		3.694	3.001
5.257		4.236	3.404
16.461		14.267	2.127
3.798		6.589	4.993
3.735		6.041	5.35
4.975		6.781	7.928
5.657		7.995	1.728
9.953		4.349	2.188
4.884		3.346	7.58
3.158		2.857	0.92
2.762		2.777	4.308
8.617		4.634	3.049
5.385		7.669	1.698
3.973		5.991	4.568
6.665		7.093	5.176
4.321		2.677	3.37
8.198		4.041	3.628
8.237		2.716	10.032
7.585		8.291	3.13
3.635		5.1	5.075
5.992		2.685	1.635
10.694		5.629	5.631
4.983		2.696	5.719
4.034		6.232	1.193
2.192		3.559	3.625
5.03		3.311	4.322
6.271		7.826	8.445
8.32		1.991	4.25
7.754		4.367	4.123
4.914		3.82	5.298
10.891		4.2	6.265
5.083		6.218	4.863
3.252		8.017	5.365
5.09		6.712	1.876
4.18		5.658	5.777
4.768		3.886	3.075
4.745		3.872	4.661
3.092		7.308	2.356
2.043		2.361	7.23
4.779		5.201	10.049
8.43		3.157	8.428
5.318		6.244	1.61
5.582		3.819	4.731
4.002		4.149	8.987
11.573		4.349	4.986
4.323		4.977	6.85
10.705		3.337	2.703
13.499		3.805	4.675
4.556		6.926	5.803
5.084		6.372	4.335
8.173		5.558	2.037
3.752		6.249	0.62
6.007		10.274	1.812
2.715		3.831	3.669
2.955		1.938	7.27
4.87		3.168	3.379
5.378		3.874	3.274
4.437		3.934	3.283
4.71		9.031	4.457
4.471		4.136	2.795
3.997		3.197	2.721
5.951		4.297	9.103
15.298		3.959	2.884
11.456		8.44	3.081
5.808		2.435	2.519
5.674		3.407	6.825
3.811		6.112	5.866
4.414		4.017	3.494
6.067		6.064	4.812
7.697		7.131	4.825
4.895		4.317	1.754
2.11		3.845	7.719
9.018		5.801	10.14
12.716		5.702	2.758
5.952		2.128	2.217
6.296		3.621	2.925
3.459		4.227	3.21
3.083		3.074	7.896
4.114		4.877	3.769
4.469		2.412	3.208
2.661		6.589	4.183
17.019		1.965	5.287
7.885		7.773	4.213
7.851		4.353	3.008
2.934		3.55	4.182
5.016		3.926	2.056
10.474		3.898	6.582
5.003		4.869	5.148
3.579		2.016	3.252
12.918		5.54	2.943
9.892		6.171	4.226
3.659		4.995	3.544
4.689		3.858	3.27
4.269		8.612	3.086
3.998		7.527	3.174
8.185		2.89	1.647
3.669		6.103	6.164
5.249		4.111	3.332
8.644		4.005	5.03
4.654		2.566	7.519
3.134		7.183	5.095
4.782		8.888	4.229
3.98		5.74	2.761
4.466		3.52	1.772
7.698		10.083	2.495
2.638		3.931	7.306
3.616		1.879	5.048
5.491		2.409	3.507
2.844		5.266	7.268
4.693		2.416	2.321
10.053		7.206	8.036
10.8		5.366	2.394
5.519		3.481	7.694
2.879		4.569	3.522
3.412		3.008	3.31
6.981		4.395	3.211
4.925		2.331	1.889
4.765		8.018	4.994
5.893		5.107	7.277
4.942		2.844	2.659
6.854		2.475	4.379
4.135		7.362	4.433
10.553		8.571	5.667
3.592		4.164	5.772
2.628		3.344	5.037
3.158		4.662	11.009
3.1		4.167	2.372
4.523		4.947	5.435
4.313		3.93	3.044
3.762		6.61	3.061
8.464		2.787	1.191
4.076		3.936	5.945
5.173		5.137	1.81
5.497		1.359	3.278
13.327		4.894	10.73
11.606		9.577	5.165
8.056		4.944	2.828
8.21		3.079	3.06
12.023		4.154	5.834
4.755		2.029	5.695
6.354		3.152	3.698
3.505		2.933	6.944
21.079		6.314	3.057
11.136		11.425	2.648
6.56		2.216	7.157
4.924		2.305	4.34
4.668		2.523	6.841
8.673		3.751	2.275
4.969		3.251	2.476
4.11		2.409	1.848
4.181		4.533	1.998
6.887		3.918	5.268
4.401		6.416	12.048
3.843		2.596	3.854
4.361		2.351	9.597
5.369		6.152	5.775
2.057		8.016	2.871
5.418		1.853	2.878
5.748		4.963	2.193
6.751		5.601	4.878
3.231		4.335	3.744
10.839		4.062	7.483
3.416		4.493	3.814
4.782		7.929	2.992
3.528		3.829	4.324
3.584		5.977	8.33
3.397		3.121	3.281
2.774		2.549	11.66
12.289		4.66	6.636
6.783		3.629	5.953
6.013		3.317	2.43
2.501		4.008	6.877
3.957		4.555	9.915
4.178		5.275	5.612
8.628		2.304	2.593
4.451		4.019	1.644
2.495		4.02	1.874
8.109		3.017	5.806
5.504		4.6	3.217
5.232		3.028	3.741
4.201		6.795	4.883
3.902		7.072	7.891
3.092		4.477	3.506
12.677		5.401	5.299
3.979		4.067	1.247
3.172		6.433	4.923
7.704		3.723	2.643
9.98		2.883	5.879
8.642		4.549	1.751
12.484		4.64	2.731
8.541		2.658	2.049
3.448		6.441	3.337
5.183		2.766	1.973
14.438		5.478	6.43
4.931		2.411	7.355
4.487		2.441	2.666
7.54		2.615	5.843
10.353		5.915	16.484
3.949		2.928	8.614
11.416		6.379	5.431
9.013		5.817	3.722
4.087		11.132	7.923
4.294		7.063	3.542
4.856		3.183	3.442
7.878		8.557	2.381
3.053		2.719	3.72
16.972		4.497	5.2
7.635		5.821	2.519
5.127		5.123	2.653
4.943		6.111	1.673
11.026		4.112	2.657
6.751		6.348	3.687
3.703		4.866	4.51
2.992		4.062	7.057
3.078		4.377	4.865
2.428		3.645	8.214
4.73		3.97	4.199
		3.593	6.902
		3.384	7.719
		2.496	5.399
		2.675	8.478
		1.899	1.573
		6.171	2.799
		3.583	5.909
		4.628	3.507
		4.513	5.376
		4.601	2.212
		4.993	8.294
		4.075	9.562
		3.815	2.13
		6.406	5.579
		2.998	9.307
		6.254	1.741
		4.468	1.914
		3.807	3.233
		4.55	5.864
		5.427	2.932
		3.812	4.617
		2.682	3.091
		4.502	5.967
		5.892	5.663
		6.056	4.527
		3.938	4.424
		4.598	27.923
		8.053	5.166
		2.748	9.54
		6.808	6.11
		7.04	4.652
		7.461	7.98
		6.975	8.079
		15.407	4.031
		3.993	2.401
		2.935	2.286
		4.499	0.461
		3.656	2.687
		4.255	4.33
		2.584	2.75
		3.383	2.274
		8.833	2.1
		2.07	3.54
		4.887	2.398
		6.399	7.995
		3.41	2.504
		7.662	8.086
		6.323	3.764
		4.182	2.555
		1.816	1.951
		4.842	3.652
		9.542	4.886
		5.145	4.054
		4.311	6.756
		3.198	5.008
		5.138	1.522
		5.614	6.609
		7.492	6.412
		3.697	2.956
		4.927	3.697
		16.122	10.062
		3.349	1.782
		3.32	0.742
		5.774	5.833
		3.948	3.558
		15.712	6.227
		11.035	5.157
		5.435	3.178
		8.332	1.378
		8.524	2.417
		3.087	2.037
		6.517	3.594
		4.046	10.567
		4.372	4.416
		4.577	7.291
		6.878	5.267
		4.506	11.46
		13.084	12.345
		11.708	6.827
		8.887	3.618
		4.552	4.811
		6.183	3.961
		3	15.781
		8.145	10.805
		8.608	4.26
		6.759	3.691
		4.796	5.064
		4.1	3.283
		3.618	2.111
		5.217	2.183
		7.703	8.467
		5.396	2.529
		4.58	4.061
		5.237	2.175
		3.945	4.139
		1.686	1.973
		5.24	1.978
		2.921	3.438
		5.605	10.096
		6.567	7.003
		1.616	4.378
		2.683	7.046
		3.835	3.283
		7.317	2.472
		2.236	8.5
		9.401	2.053
		5.547	4.391
		2.779	3.722
		2.269	3.247
		17.562	3.61
		5.63	5.087
		3.666	3.141
		5.259	1.25
		6.298	0.898
		3.892	19.01
		3.571	1.195
		2.816	8.455
		4.224	7.082
		5.626	2.148
		4.715	7.849
		5.078	6.757
		8.752	2.963
		12.643	4.232
		5.748	5.93
		4.544	3.039
		6.441	0.604
		7.883	5.947
		9.279	3.831
		3.602	5.077
		6.714	5.518
		3.391	5.712
		7.266	5.402
		10.16	5.697
		5.264	3.17
		4.68	6.735
		3.763	3.957
		7.918	1.994
		7.424	10.824
		4.408	5.137
		6.152	6.708
		3.506	4.319
		3.6	2.365
		2.118	4.108
		1.81	4.726
		3.844	7.513
		4.333	9.636
		3.359	4.452
		5.227	6.599
		6.174	1.88
		7.93	5.174
		3.887	3.72
		7.741	3.817
		3.461	4.615
		5.356	6.949
		5.096	6.299
		4.394	6.731
		3.614	9.232
		4.066	4.597
		6.185	8.451
		5.075	4.856
		3.878	10.118
		8.974	4.445
		4.488	1.161
		3.609	6.514
		5.248	4.774
		3.728	4.473
		2.891	0.891
		4.358	8.173
		5.2	3.81
		3.877	2.1
		6.033	2.52
		2.452	11.242
		3.303	16.357
		3.771	9.406
		4.306	5.16
		6.343	4.781
		4.93	2.887
		5.172	5.737
		9.672	9.414
		13.042	7.309
		2.277	9.147
		5.215	2.178
		4.776	6.365
		9.324	1.601
		2.659	5.872
		3.406	3.879
		3.777	6.502
		7.17	2.653
		5.424	3.452
		4.867	1.685
		4.467	10.813
		3.726	3.54
		6.768	8.633
		6.171	2.264
		4.129	3.477
		3.928	2.021
		5.187	11.145
		6.609	12.338
		6.602	2.524
		6.154	9.549
		3.696	5.482
		4.393	3.74
		6.126	5.46
		4.894	3.92
		3.78	2.948
		2.737	11.764
		2.505	7.455
		1.836	6.982
		4.175	2.397
		5.316	4.799
		3.54	2.899
		3.701	4.659
		2.016	3.481
		7.327	2.853
		3.542	1.979
		2.817	2.439
		3.45	8.757
		7.177	6.259
		4.342	1.969
		4.234	1.796
		9.266	10.01
		5.136	6.369
		3.307	6.487
		3.295	1.837
		2.755	5.506
		3.765	4.476
		8.319	7.038
		11.36	2.227
		3.705	4.488
		7.081	5.727
		3.803	5.396
		6.049	8.021
		1.948	3.184
		2.761	1.36
		5.893	2.049
		4.524	1.259
		2.278	1.776
		4.016	7.813
		4.774	2.757
		5.866	10.651
		2.448	11.675
		7.854	3.807
		4.441	3.224
		5.212	2.428
		10.108	4.405
		3.673	1.316
		2.574	2.102
		3.298	6.932
		5.432	6.022
		3.873	2.628
		2.78	2.581
		3.34	5.099
		6.69	3.639
		7.419	10.855
		4.642	3.983
		10.11	3.934
		3.596	21.842
		1.707	6.615
		9.753	7.862
		4.414	1.789
		3.283	3.154
		8.677	1.971
		3.989	7.296
		6.292	4.346
		6.488	3.794
		5.927	1.994
		1.813	3.48
		3.449	4.717
		8.295	3.247
		3.595	4.414
		2.197	6.452
		2.688	4.553
		2.007	2.026
		3.855	10.103
		8.78	6.063
		4.617	16.86
		10.05	2.953
		4.381	4.114
		4.262	6.309
		2.911	2.134
		5.529	3.282
		2.602	2.904
		8.297	1.216
		7.931	4.717
		6.599	4.638
		4.34	1.964
		1.701	3.976
		5.253	4.351
		3.257	9.248
		8.345	2.822
		3.729	5.833
		8.824	3.393
		3.863	6.128
		4.495	1.707
		6.231	6.861
		2.295	4.361
		3.883	3.27
		5.223	3.109
		5.601	2.499
		5.108	5.148
		4.399	3.185
		3.952	5.874
		2.244	1.59
		7.08	5.832
		4.21	9.431
		3.145	7.315
		7.751	5.398
		7.149	5.171
		6.396	5.354
		3.524	5.62
		8.543	6.294
		8.402	4.545
		5.609	6.66
		6.134	4.8
		4.33	8.918
		3.684	11.825
		4.561	3.909
		3.593	1.821
		2.676	4.552
		4.097	6.054
		7.121	5.043
		10.827	5.25
		3.621	2.505
		3.791	3.021
		3.91	3.352
		1.921	5.206
		3.809	6.552
		5.193	5.58
		2.359	4.036
		2.649	2.572
		3.817	4.414
		8.952	3.861
		2.908	3.744
		5.995	6.393
		4.344	2.771
		1.762	11.804
		5.446	4.658
		3.166	4.506
		2.888	2.273
		5.035	2.588
		5.456	4.972
		5.848	5.573
		5.152	1.928
		9.755	6.321
		2.78	7.327
		7.588	9.706
		4.951	1.192
		8.048	4.72
		6.087	9.314
		4.135	6.414
		4.994	5.706
		11.051	9.147
		2.455	1.673
		14.231	1.561
		4.356	20.332
		5.24	1.829
		5.82	3.466
		3.85	5.593
		2.748	5.94
		4.216	13.263
		2.637	4.452
		5.448	2.165
		3.922	4.683
		3.528	5.926
		5.439	3.66
		5.456	3.057
		2.639	3.444
		5.174	1.727
		2.825	4.121
		5.74	6.31
		6.763	4.325
		4.203	6.492
		10.899	3.703
		5.352	4.306
		6.429	3.856
		1.708	2.983
		7.756	5.739
		2.715	3.085
		5.068	3.844
		4.45	1.715
		7.711	2.283
		3.366	3.067
		6.162	16.219
		3.328	3.59
		4.326	5.661
		4.845	2.625
		5.525	6.42
		5.084	4.536
		4.625	3.719
		6.348	3.56
		4.51	2.619
		5.223	4.123
		7.473	2.93
		4.887	7.697
		7.587	2.634
		6.646	4.315
		7.596	2.602
		5.285	4.949
		15.159	3.325
		2.905	2.759
		3.489	2.493
		5.506	3.571
		4.296	3.6
		6.383	3.408
			9.138
			7.061
			15.329
			4.514
			1.804
			1.376
			2.251
			2.546
			6.632
			6.189
			6.874
			1.987
			2.612
			2.266
			6.883
			4.986
			7.416
			3.194
			7.106
			6.112
			1.566
			2.169
			4.906
			3.417
			2.434
			6.112
			4.924
			6.35
			5.065
			4.651
			2.16
			1.067
			9.567
			9.044
			6.002
			2.039
			10.004
			6.07
			1.521
			7.047
			5.986
			4.196
			4.587
			5.436
			6.264
			2.056
			7.218
			2.421
			5.757
			2.232
			3.462
			1.426
			12.385
			10.113
			2.032
			3.856
			2.469
			4.521
			7.827
			9.205
			5.612
			6.715
			2.495
			3.255
			2.812
			6.891
			3.788
			3.338
			5.985
			9.525
			6.506
			9.971
			5.524
			2.979
			4.897
			3.245
			4.349
			6.054
			3.893
			8.705
			3.283
			4.486
			2.363
			1.53
			5.555
			3.184
			11.085
			8.204
			1.625
			1.374
			3.672
			5.591
			3.434
			5.657
			6.95
			2.879
			6.964
			2.843
			1.942
			4.804
			4.437
			4.357
			1.991
			6.889
			13.162
			7.32
			2.935
			5.472
			2.651
			4.45
			7.695
			12.478
			4.408
			3.265
			3.37
			5.414
			4.59
			1.55
			7.342
			3.394
			6.286
			2.99
			5.308
			7.795
			6.28
			3.016
			4.664
			5.896
			4.974
			10.369
			4.634
			7.765
			3.941
			6.215
			2.385
			5.336
			3.53
			4.705
			10.219
			1.712
			2.684
			3.761
			6.774
			9.446
			3.134
			12.72
			4.054
			8.976
			2.06
			4.301
			1.232
			6.108
			2.479
			4.339
			5.824
			2.888
			3.291
			3.785
			7.223
			3
			1.658
			3.278
			1.986
			6.226
			4.017
			9.086
			12.48
			1.365
			6.587
			2.49
			3.824
			3.667
			8.764
			2.983
			7.25
			4.044
			4.734
			4.69
			2.729
			2.866
			0.659
			2.337
			3.57
			10.677
			5.761
			11.079
			3.367
			5.208
			6.399
			6.776
			3.008
			1.877
			5.979
			8.844
			0.749
			5.277
			1.069
			2.57
			10.827
			1.399
			6.455
			0.636
			4.262
			1.951
			7.235
			1.937
			5.489
			8.934
			4.661
			3.614
			5.038
			10.252
			3.858
			0.526
			5.539
			10.045
			3.262
			2.325
			8.765
			10.177
			2.955
			6.113
			10.482
			4.259
			5.974
			10.486
			5.518
			1.712
			2.501
			4.814
			2.092
			4.925
			4.639
			5.517
			1.341
			2.657
			1.908
			5.465
			3.757
			8.011
			2.385
			3.669
			5.657
			1.904
			5.296
			3.429
			3.071
			1.605
			7.382
			6.443
			1.923
			4.848
			5.24
			10.503
			6.749
			5.019
			5.567
			5.857
			7.062
			5.689
			2.666
			7.97
			8.432
			2.328
			4.721
			6.817
			1.167
			8.188
			5.992
			3.749
			6.449
			8.284
			3.886
			7.919
			2.431
			4.515
			4.735
			4.344
			3.943
			5.678
			0.264
			5.32
			1.47
			3.995
			4.48
			6.213
			4.235
			6.297
			3.355
			6.442
			4.035
			3.996
			7.853
			1.021
			5.441
			9.719
			8.465
			4.846
			3.616
			4.807
			3.34
			10.782
			3.978
			5.084
			6.872
			4.901
			12.143
			9.536
			2.623
			5.468
			4.411
			9.93
			2.663
			5.298
			3.016
			11.228
			11.047
			4.553
			4.68
			6.328
			7.518
			2.352
			5.892
			4.539
			4.898
			3.174
			6.427
			4.167
			4.818
			5.861
			6.155
			2.631
			12.859
			5.792
			2.052
			5.527
			2.361
			3.434
			3.957
			3.052
			2.283
			4.944
			5.633
			3.553
			4.664
			6.759
			5.286
			3.001
			8.466
			1.352
			4.655
			10.701
			4.614
			6.743
			6.001
			6.934
			2.863
			2.204
			4.709
			4.283
			9.857
			4.893
			2.583
			13.017
			4.134
			3.983
			7.136
			8.141
			1.04
			8.68
			2.982
			4.538
			2.44
			2.767
			4.509
			1.407
			2.101
			12.772
			4.826
			6.098
			4.271
			3.621
			2.015
			5.744
			8.699
			5.762
			6.696
			3.428
			4.824
			3.228
			6.842
			11.466
			1.98
			2.548
			8.632
			0.99
			4.618
			3.61
			4.625
			2.908
			5.082
			9.247
			2.715
			2.045
			1.728
			1.972
			7.832
			2.362
			8.113
			2.983
			4.874
			2.566
			2.258
			4.5
			11.839
			2.144
			6.821
			4.056
			3.084
			9.29
			3.165
			14.453
			2.791
			8.738
			6.433
			6.087
			8.031
			6.713
			10.576
			3.583
			11.692
			7.476
			2.784
			2.554
			6.182
			6.015
			4.406
			5.973
			5.972
			3.182
			2.911
			5.087
			4.154
			2.968
			1.52
			4.189
			1.647
			4.111
			5.191
			3.753
			1.088
			6.725
			8.488
			8.938
			5.237
			2.827
			2.868
			2.303
			3.414
			4.294
			6.492
			11.508
			3.786
			4.241
			4.339
			9.368
			2.894
			10.744
			3.191
			2.491
			4.917
			4.865
			4.959
			12.302
			4.179
			4.294
			4.555
			3.54
			2.812
			3.43
			1.16
			6.308
			5.904
			1.524
			4.897
			7.848
			6.25
			3.411
			1.719
			15.431
			21.051
			7.09
			3.624
			4.502
			9.126
			3.532
			9.406
			1.277
			2.77
			2.272
			4.354
			2.633
			4.754
			3.932
			1.6
			2.062
			3.788
			10.302
			6.18
			2.033
			3.466
			5.695
			2.699
			2.643
			6.216
			3.265
			4.233
			2.904
			6.547
			0.891
			10.012
			11.243
			3.224
			2.378
			2.874
			3.196
			2.696
			8.925
			7.333
			5.153
			9.415
			9.747
			8.209
			3.08
			7.402
			9.908
			4.63
			4.884
			3.163
			2.064
			2.035
			5.681
			2.364
			6.639
			1.84
			3.517
			1.698
			3.895
			1.418
			8.652
			10.391
			7.803
			3.171
			6.743
			2.333
			4.127
			3.516
			6.551
			1.788
			5.192
			3.666
			3.982
			2.449
			7.687
			3.67
			2.791
			4.455
			10.652
			6.868
			3.761
			1.071
			3.244
			3.408
			10.68
			4.609
			5.981
			4.231
			6.3
			3.491
			4.967
			1.778
			8.299
			3.768
			2.66
			1.098
			7.569
			1.997
			4.673
			1.468
			5.485
			2.657
			5.418
			5.651
			4.456
			7.984
			2.989
			15.845
			2.597
			2.648
			2.43
			3.923
			5.074
			5.82
			10.779
			16.254
			2.275
			9.307
			15.003
			15.558
			7.716
			7.061
			1.714
			5.664
			7.333
			1.882
			6.207
			11.724
			2.187
			5.585
			3.015
			3.594
			4.642
			11.342
			2.709
			2.818
			3.809
			3.51
			5.686
			5.058
			17.159
			1.498
			2.126
			6.743
			6.621
			6.874
			1.115
			2.426
			9.984
			5.34
			5.024
			12.136
			8.352
			2.285
			5.107
			1.911
			7.281
			7.205
			6.307
			5.447
			4.692
			5.273
			5.602
			6.507
			15.657
			4.14
			3.749
			1.33
			6.646
			4.907
			3.798
			6.065
			3.806
			5.395
			4.813
			0.894
			6.299
			6.161
			5.443
			2.415
			5.716
			4.829
			2.436
			2.222
			6.511
			13.037
			3.773
			9.031
			3.572
			6.92
			6.215
			8.74
			6.962
			9.367
			6.112
			3.875
			5.222
			4.958
			3.173
			5.404
			4.954
			4.839
			4.933
			7.743
			4.44
			9.308
			8.93
			2.866
			12.32
			5.177
			7.995
			5.347
			3.668
			9.254
			5.724
			9.149
			5.232
			11.04
			2.976
			2.126
			3.803
			10.571
			3.08
			3.388
			3.48
			7.472
			3.294
			2.051
			1.482
			8.54
			5.032
			5.653
			2.903
			2.545
			2.695
			3.922
			12.163
			1.747
			14.776
			6.233
			5.984
			2.905
			4.651
			3.357
			3.377
			2.218
			7.371
			3.892
			13.034
			1.681
			3.742
			4.711
			7.682
			4.581
			3.176
			2.922
			5.418
			5.012
			14.121
			7.405
			3.261
			7.486
			5.462
			3.561
			2.189
			3.087
			1.89
			7.286
			7.724
			2.212
			7.465
			11.165
			1.626
			7.588
			4.969
			5.732
			6.143
			7.25
			5.318
			5.206
			4.24
			4.607
			2.196
			4.249
			5.5
			1.271
			4.205
			5.205
			5.889
			1.93
			4.857
			3.706
			3.272
			1.9
			2.536
			4.682
			6.287
			5.163
			3.121
			1.78
			4.084
			4.208
			5.695
			6.035
			3.114
			5.737
			2.319
			4.176
			1.957
			4.599
			5.129
			3.507
			4.365
			4.11
			4.411
			2.308
			2.515
			4.2
			3.265
			2.229
			0.528
			3.376
			2.594
			14.71
			2.299
			2.544
			7.818
			2.594
			7.925
			4.362
			3.204
			2.453
			14.796
			2.873
			6.158
			3.604
			4.269
			2.872
			7.939
			2.35
			1.05
			1.75
			2.956
			0.871
			2.99
			1.358
			3.526
			3.088
			6.783
			2.122
			3.951
			3.062
			2.586
			2.574
			1.786
			3.514
			1.55
			5.313
			5.767
			4.587
			9.211
			3.556
			5.179
			6.095
			4.557
			7.007
			4.87
			4.161
			3.932
			6.49
			7.318
			5.892
			1.891
			2.736
			5.033
			2.862
			2.248
			4.195
			1.539
			0.726
			3.959
			5.799
			1.447
			3.325
			4.537
			2.268
			11.09
			5.674
			4.276
			4.19
			4.051
			1.884
			4.369
			1.66
			3.605
			1.957
			8.418
			3.124
			11.831
			2.495
			1.797
			9.069
			2.657
			1.827
			2.025
			3.337
			5.858
			3.925
			0.53
			5.5
			8.651
			2.322
			6.96
			3.564
			3.799
			3.229
			6.912
			3.675
			3.521
			2.376
			11.731
			5.257
			3.053
			3.408
			3.856
			1.376
			1.057
			3.931
			2.008
			1.732
			11.083
			5.113
			3.216
			3.843
			6.149
			6.962
			3.51
			1.735
			3.739
			6.676
			4.098
			2.739
			2.342
			7.546
			8.681
			2.591
			5.457
			1.217
			5.188
			5.276
			3.025
			2.462
			1.431
			3.825
			3.996
			1.698
			12.283
			4.92
			1.862
			1.58
			3.839
			2.825
			1.467
			6.751
			3.009
			1.07
			3.788
			3.906
			3.528
			7.005
			2.711
			2.587
			1.555
			3.911
			5.573
			10.365
			5.166
			3.372
			4.026
			3.05
			5.751
			14.021
			5.032
			1.392
			4.737
			4.92
			4.515
			5.627
			2.599
			2.653
			1.941
			4.21
			1.666
			1.792
			5.371
			2.967
			3.628
			8.328
			1.49
			6.012
			2.428
			6.491
			2.823
			2.059
			1.721
			5.684
			3.477
			2.186
			4.719
			1.301
			4.801
			3.926
			13.39
			9.426
			7.336
			4.284
			2.401
			2.253
			4.419
			3.303
			8.549
			6.004
			9.287
			4.388
			8.491
			8.048
			2.332
			1.35
			7.134
			3.592
			6.537
			2.575
			7.239
			2.769
			3.416
			3.525
			5.861
			6.701
			6.737
			4.737
			2.882
			3.537
			7.295
			6.84
			5.739
			5.203
			3.307
			5.816
			4.301
			7.179
			0.885
			5.122
			4.543
			20.166
			3.621
			11.811
			3.159
			1.174
			7.742
			7.149
			1.668
			1.833
			13.987
			3.665
			1.931
			2.164
			6.466
			7.932
			5.416
			1.83
			2.129
			12.301
			0.937
			1.136
			1.846
			1.642
			4.386
			6.027
			1.266
			4.236
			3.258
			2.455
			4.054
			5.328
			5.77
			9.445
			4.501
			4.061
			4.433
			4.711
			1.476
			2.744
			3.584
			3.104
			2.396
			6.828
			10.382
			8.032
			3.932
			6.433
			2.48
			4.042
			3.18
			2.497
			3.068
			1.564
			13.712
			1.738
			8.512
			7.293
			4.382
			2.952
			4.798
			5.868
			5.859
			5.151
			2.072
			3.119
			5.353
			2.585
			3.585
			6.34
			3.667
			5.807
			5.984
			3.576
			1.615
			4.564
			2.711
			3.133
			2.69
			11.546
			5.215
			5.916
[truncated: 20,883 more rows]
