# Supplementary material for: Profiling stress-triggered RNA condensation with photocatalytic proximity labeling
Source: Nat Commun. 2023 Nov 15;14:7390. doi: 10.1038/s41467-023-43194-2 (PMC10651888; doi:10.1038/s41467-023-43194-2)
Supplement: Supplementary file 9 — Source Data File [file 41467_2023_43194_MOESM9_ESM.zip › Source Data File/Supplementary Figure 23.xlsx]

## Sheet: Sheet1
geneID	dataset	m6A sites/length			basal-specific	pre-existing	de-novo	Total mRNAs
ENSG00000000003	de-novo	0		<0.1	257	104	401	8097
ENSG00000001084	de-novo	0		0.1~0.5	120	73	197	1485
ENSG00000001167	de-novo	0.966339		0.5~1	56	43	145	982
ENSG00000001497	pre-existing	0		1~2	33	26	98	629
ENSG00000003393	de-novo	0.216193		>2	5	7	34	167
ENSG00000004487	basal-specific	0
ENSG00000004864	basal-specific	0
ENSG00000004975	basal-specific	0
ENSG00000005007	basal-specific	0.751738
ENSG00000005100	de-novo	0.542005
ENSG00000005156	basal-specific	0.238607
ENSG00000005812	de-novo	0.855676
ENSG00000005889	de-novo	1.05097
ENSG00000006007	de-novo	0.687994
ENSG00000006125	pre-existing	0
ENSG00000006576	de-novo	0
ENSG00000006634	de-novo	0.547196
ENSG00000006712	basal-specific	0.909091
ENSG00000006715	basal-specific	0.341647
ENSG00000006744	pre-existing	0.79639
ENSG00000007168	de-novo	0
ENSG00000007202	de-novo	0.673129
ENSG00000007923	basal-specific	0.19984
ENSG00000008083	basal-specific	1.33267
ENSG00000008256	de-novo	0.443656
ENSG00000008294	basal-specific	0
ENSG00000008838	basal-specific	0.256674
ENSG00000008952	de-novo	0.4597
ENSG00000009335	de-novo	0.191791
ENSG00000009844	de-novo	0
ENSG00000009954	pre-existing	1.14473
ENSG00000010072	de-novo	0
ENSG00000010292	pre-existing	0
ENSG00000010818	basal-specific	0.697767
ENSG00000011007	de-novo	1.37931
ENSG00000011376	pre-existing	0.497562
ENSG00000011454	basal-specific	0.401123
ENSG00000011485	basal-specific	0
ENSG00000013375	de-novo	0.253293
ENSG00000013503	de-novo	0.478126
ENSG00000013810	basal-specific	1.35916
ENSG00000014123	basal-specific	0
ENSG00000014216	basal-specific	0
ENSG00000016391	de-novo	0.649857
ENSG00000019549	de-novo	0.353607
ENSG00000020129	basal-specific	0.270416
ENSG00000021574	de-novo	0
ENSG00000021776	basal-specific	0
ENSG00000023041	de-novo	0
ENSG00000023330	basal-specific	0
ENSG00000023516	de-novo	0.302572
ENSG00000024526	de-novo	0
ENSG00000025293	de-novo	0.510291
ENSG00000027697	de-novo	0
ENSG00000029725	de-novo	1.18463
ENSG00000030066	pre-existing	0.186012
ENSG00000031698	basal-specific	2.61233
ENSG00000035403	pre-existing	0
ENSG00000035499	de-novo	0
ENSG00000035928	pre-existing	0.409333
ENSG00000036549	de-novo	0.62383
ENSG00000037474	de-novo	0.84317
ENSG00000037749	de-novo	0.969556
ENSG00000038358	basal-specific	0
ENSG00000040633	de-novo	2.52781
ENSG00000041357	de-novo	0
ENSG00000044090	basal-specific	0.168152
ENSG00000044115	pre-existing	0
ENSG00000044574	de-novo	0.370233
ENSG00000046604	de-novo	0.175531
ENSG00000047230	de-novo	0
ENSG00000047249	basal-specific	0
ENSG00000047315	de-novo	0
ENSG00000047849	basal-specific	0.649913
ENSG00000048392	de-novo	0
ENSG00000049323	de-novo	0
ENSG00000049449	de-novo	0.376932
ENSG00000050405	de-novo	1.02041
ENSG00000052749	basal-specific	0.446828
ENSG00000054118	pre-existing	1.5891
ENSG00000055044	de-novo	0
ENSG00000055130	de-novo	1.23191
ENSG00000055917	de-novo	0
ENSG00000056586	de-novo	0.108131
ENSG00000057608	de-novo	0
ENSG00000058272	de-novo	0
ENSG00000058804	de-novo	0.219684
ENSG00000059573	pre-existing	0
ENSG00000060237	basal-specific	0.593019
ENSG00000061676	de-novo	0
ENSG00000061794	de-novo	0
ENSG00000061918	basal-specific	0
ENSG00000062194	de-novo	0.854153
ENSG00000062650	de-novo	0.950872
ENSG00000062716	de-novo	0
ENSG00000062725	de-novo	0
ENSG00000062822	basal-specific	0
ENSG00000063244	basal-specific	0.978155
ENSG00000063601	de-novo	0.440917
ENSG00000064419	pre-existing	0
ENSG00000064703	de-novo	0.674218
ENSG00000064995	de-novo	0.406174
ENSG00000064999	basal-specific	0.314961
ENSG00000065000	basal-specific	0.197433
ENSG00000065150	pre-existing	0.166611
ENSG00000065183	de-novo	0.09996
ENSG00000065328	pre-existing	0.436015
ENSG00000065559	de-novo	0.518672
ENSG00000065809	de-novo	0.527983
ENSG00000065882	basal-specific	0.167084
ENSG00000065911	pre-existing	0
ENSG00000066084	pre-existing	0
ENSG00000066135	pre-existing	0.445831
ENSG00000066654	de-novo	0.918063
ENSG00000066855	de-novo	0
ENSG00000067057	basal-specific	0
ENSG00000067064	de-novo	0
ENSG00000067225	basal-specific	0
ENSG00000067334	de-novo	0
ENSG00000067369	basal-specific	0.675089
ENSG00000067533	de-novo	0.128783
ENSG00000067596	pre-existing	0.482703
ENSG00000067704	pre-existing	0
ENSG00000068097	basal-specific	0.491159
ENSG00000068120	basal-specific	0
ENSG00000068305	de-novo	0.343407
ENSG00000068366	de-novo	0
ENSG00000068394	basal-specific	0
ENSG00000068654	pre-existing	0.240385
ENSG00000068912	de-novo	0
ENSG00000069248	pre-existing	0
ENSG00000069329	basal-specific	0
ENSG00000069345	de-novo	0
ENSG00000069869	basal-specific	0.138217
ENSG00000069956	de-novo	0.364365
ENSG00000070061	pre-existing	0
ENSG00000070366	basal-specific	0.167392
ENSG00000070814	pre-existing	0.572519
ENSG00000071054	basal-specific	0.250941
ENSG00000071537	de-novo	0.505114
ENSG00000071794	basal-specific	0
ENSG00000071894	basal-specific	0
ENSG00000072110	basal-specific	0
ENSG00000072121	basal-specific	0.617347
ENSG00000072274	de-novo	0.145518
ENSG00000072501	pre-existing	0.40282
ENSG00000072803	de-novo	0
ENSG00000073050	basal-specific	0
ENSG00000073111	pre-existing	0.582411
ENSG00000073578	pre-existing	0
ENSG00000073584	de-novo	0
ENSG00000073614	pre-existing	0.747594
ENSG00000073712	pre-existing	0
ENSG00000074054	basal-specific	0.24567
ENSG00000074603	de-novo	0.114956
ENSG00000074695	de-novo	0
ENSG00000074696	de-novo	0.309789
ENSG00000074755	basal-specific	0.261643
ENSG00000075413	de-novo	0.155448
ENSG00000075624	basal-specific	0.391543
ENSG00000075856	pre-existing	0.481464
ENSG00000075945	de-novo	0
ENSG00000076003	de-novo	0
ENSG00000076108	basal-specific	0
ENSG00000076382	pre-existing	0.528262
ENSG00000076924	basal-specific	0
ENSG00000076928	basal-specific	0
ENSG00000077147	de-novo	0.16
ENSG00000077150	basal-specific	0
ENSG00000077152	de-novo	0
ENSG00000077232	de-novo	0
ENSG00000077235	pre-existing	0.423131
ENSG00000077254	pre-existing	0
ENSG00000077458	de-novo	0
ENSG00000077684	de-novo	1.05356
ENSG00000078053	basal-specific	0
ENSG00000078140	de-novo	0
ENSG00000078177	de-novo	0.205191
ENSG00000078618	basal-specific	0.513479
ENSG00000079246	de-novo	0
ENSG00000079332	de-novo	0.334392
ENSG00000079616	basal-specific	0
ENSG00000079785	basal-specific	0
ENSG00000079805	basal-specific	0
ENSG00000079819	pre-existing	0
ENSG00000080503	basal-specific	0
ENSG00000080819	de-novo	0
ENSG00000080824	de-novo	0.2849
ENSG00000081913	basal-specific	0.793777
ENSG00000082153	de-novo	0
ENSG00000082516	de-novo	0.740192
ENSG00000083168	basal-specific	1.29674
ENSG00000083312	de-novo	0
ENSG00000083520	de-novo	0
ENSG00000083720	pre-existing	0
ENSG00000083799	de-novo	0.234192
ENSG00000083857	de-novo	2.098
ENSG00000084090	de-novo	0.592242
ENSG00000084093	de-novo	1.221
ENSG00000084234	pre-existing	0.267237
ENSG00000084463	basal-specific	0
ENSG00000084652	pre-existing	0.798085
ENSG00000084754	basal-specific	0
ENSG00000084774	basal-specific	0
ENSG00000085185	basal-specific	0.133958
ENSG00000085377	basal-specific	0.275862
ENSG00000085415	de-novo	0
ENSG00000085491	de-novo	0.470699
ENSG00000085662	basal-specific	0
ENSG00000085721	basal-specific	0.269833
ENSG00000085788	de-novo	0
ENSG00000085840	basal-specific	0
ENSG00000085872	basal-specific	1.22429
ENSG00000086061	de-novo	0.862441
ENSG00000086102	basal-specific	0.869754
ENSG00000086475	de-novo	0.612557
ENSG00000086598	de-novo	0
ENSG00000086758	pre-existing	0.202758
ENSG00000086827	basal-specific	0
ENSG00000087274	pre-existing	0
ENSG00000087365	pre-existing	0
ENSG00000087502	de-novo	0
ENSG00000088205	de-novo	0
ENSG00000088305	basal-specific	0
ENSG00000088325	basal-specific	0
ENSG00000088812	de-novo	0.462374
ENSG00000088930	basal-specific	0
ENSG00000089154	basal-specific	0.230388
ENSG00000089737	basal-specific	1.79437
ENSG00000089876	de-novo	0.327869
ENSG00000090612	de-novo	0.29873
ENSG00000090861	pre-existing	0.333111
ENSG00000090863	de-novo	0.43071
ENSG00000090889	pre-existing	0
ENSG00000090989	basal-specific	0
ENSG00000091136	de-novo	0
ENSG00000091483	de-novo	0
ENSG00000091527	de-novo	0.552334
ENSG00000091651	de-novo	0.545554
ENSG00000091656	basal-specific	1.28691
ENSG00000092199	de-novo	0
ENSG00000092201	pre-existing	0.225581
ENSG00000092203	basal-specific	0
ENSG00000092621	basal-specific	0
ENSG00000092820	pre-existing	0.325945
ENSG00000092853	pre-existing	0.704887
ENSG00000093000	de-novo	0.970685
ENSG00000094804	pre-existing	0
ENSG00000094880	pre-existing	0
ENSG00000094975	de-novo	0.676133
ENSG00000095002	de-novo	0
ENSG00000095139	pre-existing	0.247647
ENSG00000095319	basal-specific	0
ENSG00000096696	basal-specific	1.34062
ENSG00000096717	de-novo	0.243487
ENSG00000097033	de-novo	0
ENSG00000099246	de-novo	0.135888
ENSG00000099783	pre-existing	1.16822
ENSG00000099821	basal-specific	0
ENSG00000099942	de-novo	2.05915
ENSG00000099991	basal-specific	0.26738
ENSG00000099995	basal-specific	0
ENSG00000100029	pre-existing	0.724638
ENSG00000100201	de-novo	0.621022
ENSG00000100234	de-novo	0
ENSG00000100266	pre-existing	0.615195
ENSG00000100280	basal-specific	0
ENSG00000100281	de-novo	0
ENSG00000100284	basal-specific	0.381388
ENSG00000100296	basal-specific	0
ENSG00000100297	basal-specific	0.217439
ENSG00000100304	basal-specific	0
ENSG00000100324	basal-specific	1.56348
ENSG00000100345	pre-existing	0
ENSG00000100353	basal-specific	0
ENSG00000100412	basal-specific	0.251383
ENSG00000100422	de-novo	0.225124
ENSG00000100425	basal-specific	1.0006
ENSG00000100426	de-novo	1.59582
ENSG00000100462	basal-specific	0
ENSG00000100504	de-novo	0.35727
ENSG00000100528	de-novo	0
ENSG00000100592	basal-specific	0.169779
ENSG00000100603	basal-specific	0
ENSG00000100644	de-novo	0
ENSG00000100664	de-novo	0
ENSG00000100697	de-novo	0.31511
ENSG00000100714	basal-specific	0
ENSG00000100764	basal-specific	0
ENSG00000100796	de-novo	0
ENSG00000100811	de-novo	0
ENSG00000100883	de-novo	0
ENSG00000100888	pre-existing	0.944845
ENSG00000100889	basal-specific	0.798403
ENSG00000100906	de-novo	0
ENSG00000100934	pre-existing	0
ENSG00000100983	basal-specific	0
ENSG00000100991	basal-specific	0.316256
ENSG00000100994	basal-specific	0
ENSG00000101003	de-novo	0.222173
ENSG00000101040	basal-specific	1.44352
ENSG00000101126	de-novo	0.679348
ENSG00000101161	basal-specific	0
ENSG00000101166	de-novo	0
ENSG00000101191	basal-specific	1.39958
ENSG00000101193	de-novo	0.915541
ENSG00000101310	pre-existing	0
ENSG00000101343	basal-specific	0
ENSG00000101346	de-novo	0.574053
ENSG00000101347	basal-specific	0
ENSG00000101367	de-novo	0
ENSG00000101452	pre-existing	0
ENSG00000101493	de-novo	0.57617
ENSG00000101544	de-novo	1.35738
ENSG00000101557	de-novo	0
ENSG00000101558	de-novo	0
ENSG00000101752	basal-specific	0.19802
ENSG00000101773	de-novo	0.911023
ENSG00000101811	basal-specific	0
ENSG00000101868	basal-specific	0
ENSG00000101928	de-novo	0
ENSG00000101966	de-novo	0.232992
ENSG00000101972	basal-specific	0
ENSG00000102024	de-novo	0.304136
ENSG00000102038	pre-existing	0
ENSG00000102054	basal-specific	0
ENSG00000102098	de-novo	0
ENSG00000102144	de-novo	0
ENSG00000102178	de-novo	2.57843
ENSG00000102181	de-novo	1.01317
ENSG00000102226	basal-specific	0
ENSG00000102241	pre-existing	0.331236
ENSG00000102471	de-novo	0
ENSG00000102580	de-novo	0
ENSG00000102606	de-novo	0.361991
ENSG00000102753	de-novo	0.236855
ENSG00000102763	basal-specific	0.139392
ENSG00000102900	pre-existing	0
ENSG00000102974	pre-existing	1.24948
ENSG00000103047	basal-specific	0.817494
ENSG00000103051	basal-specific	0
ENSG00000103126	de-novo	0.630915
ENSG00000103194	de-novo	1.20192
ENSG00000103342	de-novo	0.140036
ENSG00000103544	basal-specific	0.770416
ENSG00000103549	pre-existing	1.48948
ENSG00000103550	de-novo	0.934288
ENSG00000103591	de-novo	0
ENSG00000103657	basal-specific	0.26321
ENSG00000104133	basal-specific	0.253389
ENSG00000104142	basal-specific	2.83871
ENSG00000104164	de-novo	0
ENSG00000104267	de-novo	0.640205
ENSG00000104320	de-novo	0
ENSG00000104331	de-novo	0.276855
ENSG00000104343	de-novo	0
ENSG00000104356	de-novo	0.633045
ENSG00000104517	basal-specific	0
ENSG00000104549	de-novo	0.33761
ENSG00000104613	de-novo	0
ENSG00000104635	de-novo	0.428908
ENSG00000104660	de-novo	0
ENSG00000104738	pre-existing	0.183756
ENSG00000105176	de-novo	0.289017
ENSG00000105186	de-novo	0.902527
ENSG00000105357	basal-specific	0
ENSG00000105486	basal-specific	0
ENSG00000105568	basal-specific	0
ENSG00000105793	de-novo	0
ENSG00000105849	de-novo	0
ENSG00000105953	basal-specific	0.715478
ENSG00000106070	de-novo	0.365764
ENSG00000106080	de-novo	0
ENSG00000106105	basal-specific	0
ENSG00000106263	pre-existing	0
ENSG00000106346	basal-specific	1.37525
ENSG00000106460	de-novo	0
ENSG00000106799	de-novo	0
ENSG00000107104	basal-specific	0.834144
ENSG00000107164	pre-existing	0
ENSG00000107186	basal-specific	0
ENSG00000107290	de-novo	0.720656
ENSG00000107362	de-novo	0.978793
ENSG00000107372	de-novo	0.171204
ENSG00000107560	de-novo	0.468823
ENSG00000107581	pre-existing	1.05121
ENSG00000107625	basal-specific	0
ENSG00000107643	de-novo	0
ENSG00000107651	pre-existing	0.139899
ENSG00000107745	pre-existing	0
ENSG00000107789	de-novo	0.809717
ENSG00000107798	de-novo	0
ENSG00000107854	pre-existing	0
ENSG00000107862	basal-specific	0
ENSG00000107897	basal-specific	0
ENSG00000107929	pre-existing	0.11566
ENSG00000107937	de-novo	0
ENSG00000107959	basal-specific	0
ENSG00000108021	de-novo	1.89394
ENSG00000108039	basal-specific	0
ENSG00000108055	pre-existing	0
ENSG00000108064	de-novo	0
ENSG00000108091	de-novo	0.349223
ENSG00000108094	de-novo	0
ENSG00000108239	de-novo	0.354799
ENSG00000108256	de-novo	0.735497
ENSG00000108312	pre-existing	0.40024
ENSG00000108344	basal-specific	0
ENSG00000108389	de-novo	1.00217
ENSG00000108406	pre-existing	0.27972
ENSG00000108424	pre-existing	0
ENSG00000108443	de-novo	0.73006
ENSG00000108468	de-novo	0
ENSG00000108479	basal-specific	0
ENSG00000108510	de-novo	0.573559
ENSG00000108582	de-novo	0.106701
ENSG00000108588	de-novo	0
ENSG00000108592	basal-specific	0.563222
ENSG00000108599	de-novo	0.492247
ENSG00000108651	de-novo	0
ENSG00000108654	de-novo	0
ENSG00000108821	basal-specific	0
ENSG00000108829	de-novo	0.347222
ENSG00000108861	de-novo	0.732601
ENSG00000108883	pre-existing	0.23116
ENSG00000108946	pre-existing	0
ENSG00000109046	de-novo	0
ENSG00000109111	pre-existing	0.156152
ENSG00000109133	de-novo	0
ENSG00000109184	de-novo	0
ENSG00000109189	de-novo	0.126072
ENSG00000109320	pre-existing	0
ENSG00000109472	de-novo	0
ENSG00000109606	de-novo	0
ENSG00000109685	de-novo	0.933707
ENSG00000109805	basal-specific	0
ENSG00000109929	de-novo	0
ENSG00000109971	de-novo	0.433651
ENSG00000110046	basal-specific	0.316556
ENSG00000110048	basal-specific	0.848716
ENSG00000110075	de-novo	0
ENSG00000110090	basal-specific	0
ENSG00000110107	basal-specific	0
ENSG00000110218	de-novo	1.40252
ENSG00000110344	basal-specific	0
ENSG00000110367	de-novo	0.487646
ENSG00000110422	de-novo	0.525348
ENSG00000110435	pre-existing	0
ENSG00000110497	basal-specific	1.12129
ENSG00000110514	basal-specific	0
ENSG00000110619	basal-specific	0.348918
ENSG00000110696	de-novo	0
ENSG00000110768	de-novo	0.332005
ENSG00000110841	basal-specific	0
ENSG00000110880	pre-existing	0.255037
ENSG00000110931	de-novo	0.178635
ENSG00000110955	basal-specific	0
ENSG00000111275	basal-specific	0
ENSG00000111530	de-novo	0.268432
ENSG00000111581	basal-specific	0
ENSG00000111602	pre-existing	0.387747
ENSG00000111605	de-novo	0.13289
ENSG00000111642	pre-existing	0
ENSG00000111667	basal-specific	0.316256
ENSG00000111711	de-novo	0.307409
ENSG00000111790	de-novo	0
ENSG00000111961	basal-specific	0.80429
ENSG00000112029	de-novo	1.14943
ENSG00000112062	de-novo	0
ENSG00000112078	de-novo	0.928678
ENSG00000112081	de-novo	0
ENSG00000112118	pre-existing	0.623441
ENSG00000112159	pre-existing	0.0540979
ENSG00000112210	de-novo	0
ENSG00000112245	de-novo	0.424538
ENSG00000112282	pre-existing	0
ENSG00000112339	de-novo	0
ENSG00000112367	basal-specific	0
ENSG00000112531	de-novo	0
ENSG00000112640	basal-specific	0
ENSG00000112685	basal-specific	0
ENSG00000112697	de-novo	0.429369
ENSG00000112972	de-novo	0.373832
ENSG00000112983	pre-existing	0.744786
ENSG00000112992	basal-specific	0
ENSG00000113013	de-novo	0
ENSG00000113141	pre-existing	0
ENSG00000113161	de-novo	0
ENSG00000113194	de-novo	1.33779
ENSG00000113360	basal-specific	0
ENSG00000113368	pre-existing	0
ENSG00000113407	basal-specific	0
ENSG00000113460	de-novo	0
ENSG00000113569	pre-existing	0
ENSG00000113583	de-novo	0.457038
ENSG00000113615	de-novo	0
ENSG00000113645	de-novo	0
ENSG00000113658	de-novo	0.285185
ENSG00000113758	basal-specific	0
ENSG00000113790	basal-specific	0.263089
ENSG00000114019	basal-specific	0
ENSG00000114030	de-novo	0.14518
ENSG00000114054	basal-specific	0
ENSG00000114062	de-novo	0
ENSG00000114331	de-novo	0
ENSG00000114346	de-novo	0
ENSG00000114503	de-novo	0.480654
ENSG00000114520	de-novo	0
ENSG00000114686	de-novo	0
ENSG00000114744	de-novo	0
ENSG00000114850	de-novo	0
ENSG00000114867	pre-existing	0.705841
ENSG00000114999	de-novo	0.210275
ENSG00000115053	pre-existing	0.236016
ENSG00000115091	de-novo	0
ENSG00000115159	de-novo	0
ENSG00000115183	pre-existing	0.395465
ENSG00000115232	de-novo	0
ENSG00000115241	pre-existing	0.799574
ENSG00000115306	pre-existing	0.48895
ENSG00000115524	pre-existing	0
ENSG00000115677	basal-specific	0.313873
ENSG00000115761	de-novo	0.125078
ENSG00000115762	de-novo	0
ENSG00000115816	de-novo	1.49432
ENSG00000115839	pre-existing	0.248818
ENSG00000115875	de-novo	0
ENSG00000115963	de-novo	0.720202
ENSG00000116001	de-novo	0
ENSG00000116062	de-novo	0
ENSG00000116199	de-novo	0.667668
ENSG00000116406	de-novo	0.281968
ENSG00000116478	basal-specific	0
ENSG00000116514	de-novo	1.12066
ENSG00000116560	de-novo	0
ENSG00000116580	basal-specific	0.900785
ENSG00000116584	basal-specific	0
ENSG00000116641	basal-specific	0
ENSG00000116675	basal-specific	0
ENSG00000116679	basal-specific	0
ENSG00000116729	de-novo	0.368189
ENSG00000116747	de-novo	0.120613
ENSG00000116830	basal-specific	0.423774
ENSG00000116871	basal-specific	0
ENSG00000116903	de-novo	2.15686
ENSG00000116906	de-novo	0.372439
ENSG00000116918	de-novo	0
ENSG00000116922	de-novo	0.37092
ENSG00000116984	pre-existing	0
ENSG00000117000	de-novo	0.802311
ENSG00000117036	pre-existing	0.757289
ENSG00000117139	pre-existing	0.210859
ENSG00000117143	de-novo	0.280978
ENSG00000117153	de-novo	0
ENSG00000117335	de-novo	0
ENSG00000117519	de-novo	0
ENSG00000117528	de-novo	0
ENSG00000117593	de-novo	0.52356
ENSG00000117713	basal-specific	0.930774
ENSG00000117724	basal-specific	1.84645
ENSG00000117899	de-novo	0.714286
ENSG00000117906	de-novo	0
ENSG00000118193	basal-specific	0.274311
ENSG00000118200	de-novo	0.623675
ENSG00000118246	de-novo	0.148987
ENSG00000118454	de-novo	0
ENSG00000118620	de-novo	0.257334
ENSG00000118655	de-novo	1.03306
ENSG00000118689	de-novo	0.273673
ENSG00000118855	de-novo	0
ENSG00000118873	basal-specific	0
ENSG00000118965	pre-existing	0
ENSG00000119041	basal-specific	0
ENSG00000119138	de-novo	1.3459
ENSG00000119139	pre-existing	0.528914
ENSG00000119203	de-novo	0
ENSG00000119231	de-novo	1.28123
ENSG00000119280	de-novo	0.261849
ENSG00000119383	basal-specific	0
ENSG00000119392	basal-specific	0
ENSG00000119396	de-novo	0
ENSG00000119401	basal-specific	2.42261
ENSG00000119414	de-novo	0
ENSG00000119446	de-novo	0
ENSG00000119541	de-novo	0
ENSG00000119596	basal-specific	1.09823
ENSG00000119638	pre-existing	0.241604
ENSG00000119689	basal-specific	0
ENSG00000119787	de-novo	0.262812
ENSG00000119906	de-novo	0.288767
ENSG00000119927	de-novo	0.156937
ENSG00000119969	de-novo	0
ENSG00000120008	pre-existing	0.201857
ENSG00000120053	basal-specific	0
ENSG00000120063	de-novo	0.320051
ENSG00000120137	de-novo	0.0973331
ENSG00000120253	de-novo	0.261028
ENSG00000120254	basal-specific	0
ENSG00000120265	de-novo	0
ENSG00000120686	de-novo	0
ENSG00000120696	basal-specific	1.47804
ENSG00000120705	de-novo	0.516262
ENSG00000120733	pre-existing	1.04105
ENSG00000120742	de-novo	0
ENSG00000120800	de-novo	0
ENSG00000120802	de-novo	0
ENSG00000120805	de-novo	0
ENSG00000121005	de-novo	0
ENSG00000121039	de-novo	0
ENSG00000121057	pre-existing	1.63361
ENSG00000121060	pre-existing	0.348129
ENSG00000121152	pre-existing	0.165837
ENSG00000121274	de-novo	0.118483
ENSG00000121390	de-novo	0
ENSG00000121481	de-novo	0
ENSG00000121486	basal-specific	0
ENSG00000121579	de-novo	0
ENSG00000121644	de-novo	0.497884
ENSG00000121774	pre-existing	0
ENSG00000121864	de-novo	0.659631
ENSG00000121892	de-novo	0.140233
ENSG00000122042	de-novo	0.926569
ENSG00000122126	basal-specific	0
ENSG00000122218	pre-existing	0
ENSG00000122299	de-novo	0
ENSG00000122378	de-novo	0.172384
ENSG00000122482	de-novo	0.350754
ENSG00000122565	de-novo	0
ENSG00000122642	de-novo	0.276167
ENSG00000122692	basal-specific	0
ENSG00000122729	basal-specific	0
ENSG00000122779	basal-specific	0.235627
ENSG00000122786	basal-specific	0.199561
ENSG00000122882	basal-specific	0
ENSG00000122958	de-novo	0
ENSG00000122965	basal-specific	0.226142
ENSG00000122966	basal-specific	0
ENSG00000123064	pre-existing	0.228311
ENSG00000123091	de-novo	0.325309
ENSG00000123124	de-novo	0
ENSG00000123200	basal-specific	0.872383
ENSG00000123240	basal-specific	0
ENSG00000123268	de-novo	0.829187
ENSG00000123416	basal-specific	0
ENSG00000123485	basal-specific	1.26703
ENSG00000123505	de-novo	0
ENSG00000123562	de-novo	1.01781
ENSG00000123607	basal-specific	0
ENSG00000123684	de-novo	0
ENSG00000124006	basal-specific	0.3276
ENSG00000124151	basal-specific	0
ENSG00000124177	basal-specific	1.02622
ENSG00000124181	basal-specific	0.270453
ENSG00000124193	de-novo	0
ENSG00000124198	pre-existing	0
ENSG00000124207	de-novo	0
ENSG00000124228	basal-specific	0
ENSG00000124422	pre-existing	0.385431
ENSG00000124459	de-novo	1.27356
ENSG00000124486	basal-specific	0
ENSG00000124535	de-novo	0
ENSG00000124571	basal-specific	0
ENSG00000124766	de-novo	2.66995
ENSG00000124767	de-novo	0
ENSG00000124831	basal-specific	1.373
ENSG00000124942	pre-existing	1.43916
ENSG00000125107	pre-existing	0
ENSG00000125124	basal-specific	0
ENSG00000125249	de-novo	0.541516
ENSG00000125257	de-novo	0
ENSG00000125266	de-novo	1.001
ENSG00000125304	de-novo	0
ENSG00000125484	de-novo	1.04505
ENSG00000125630	de-novo	0.79713
ENSG00000125651	basal-specific	0.411184
ENSG00000125733	pre-existing	0
ENSG00000125753	basal-specific	0
ENSG00000125817	de-novo	3.11419
ENSG00000125827	de-novo	0.327708
ENSG00000126012	basal-specific	0.164042
ENSG00000126016	basal-specific	0.394063
ENSG00000126107	basal-specific	0
ENSG00000126216	de-novo	0
ENSG00000126254	basal-specific	0
ENSG00000126261	de-novo	0
ENSG00000126461	basal-specific	1.42113
ENSG00000126524	de-novo	0
ENSG00000126602	basal-specific	0.433088
ENSG00000126787	basal-specific	0
ENSG00000126945	pre-existing	1.30662
ENSG00000127022	de-novo	0
ENSG00000127334	de-novo	0.787579
ENSG00000127481	basal-specific	0
ENSG00000127527	basal-specific	1.27714
ENSG00000127603	pre-existing	0.369762
ENSG00000127616	basal-specific	0
ENSG00000127663	basal-specific	0
ENSG00000127804	de-novo	0.87108
ENSG00000127870	de-novo	1.42045
ENSG00000127946	basal-specific	0.624298
ENSG00000127955	de-novo	0
ENSG00000127995	de-novo	0
ENSG00000128245	de-novo	1.59659
ENSG00000128487	basal-specific	0.96911
ENSG00000128590	de-novo	0.83022
ENSG00000128591	basal-specific	0
ENSG00000128595	de-novo	0.949487
ENSG00000128641	pre-existing	0
ENSG00000128714	de-novo	0
ENSG00000128731	basal-specific	0.130174
ENSG00000128915	de-novo	0.138773
ENSG00000128989	de-novo	0
ENSG00000129083	de-novo	0
ENSG00000129128	de-novo	0
ENSG00000129245	pre-existing	0
ENSG00000129351	pre-existing	1.49576
ENSG00000129484	basal-specific	0
ENSG00000129625	de-novo	0
ENSG00000129657	basal-specific	0
ENSG00000129680	basal-specific	0.449843
ENSG00000129691	basal-specific	0
ENSG00000130024	de-novo	0.227531
ENSG00000130119	basal-specific	0.230309
ENSG00000130177	de-novo	0.429
ENSG00000130227	basal-specific	0
ENSG00000130294	basal-specific	0
ENSG00000130340	pre-existing	0
ENSG00000130396	pre-existing	0.625
ENSG00000130559	de-novo	0.873036
ENSG00000130589	basal-specific	0.4999
ENSG00000130640	basal-specific	0
ENSG00000130726	basal-specific	0
ENSG00000130749	pre-existing	1.46508
ENSG00000130816	pre-existing	0
ENSG00000130826	de-novo	0
ENSG00000130830	basal-specific	0
ENSG00000130935	de-novo	0
ENSG00000130939	basal-specific	0
ENSG00000130985	basal-specific	0
ENSG00000131013	de-novo	0
ENSG00000131016	pre-existing	1.53555
ENSG00000131018	pre-existing	0.0721813
ENSG00000131023	de-novo	0.679163
ENSG00000131236	basal-specific	0
ENSG00000131242	de-novo	0.116673
ENSG00000131269	basal-specific	0
ENSG00000131473	pre-existing	0
ENSG00000131504	pre-existing	0.34229
ENSG00000131507	de-novo	0
ENSG00000131558	basal-specific	0
ENSG00000131626	pre-existing	0
ENSG00000131711	basal-specific	0.848176
ENSG00000131725	basal-specific	0.243072
ENSG00000131747	pre-existing	0
ENSG00000131778	de-novo	0
ENSG00000131873	de-novo	1.716
ENSG00000131899	basal-specific	0
ENSG00000132153	basal-specific	1.0015
ENSG00000132305	basal-specific	0
ENSG00000132361	basal-specific	0.186672
ENSG00000132382	basal-specific	0.438789
ENSG00000132383	pre-existing	0
ENSG00000132388	de-novo	0.239981
ENSG00000132405	de-novo	1.21286
ENSG00000132436	de-novo	1.78117
ENSG00000132463	de-novo	0
ENSG00000132466	basal-specific	0.277855
ENSG00000132475	de-novo	0
ENSG00000132603	de-novo	0.50813
ENSG00000132640	de-novo	0.973331
ENSG00000132646	de-novo	0
ENSG00000132792	basal-specific	0.334448
ENSG00000132849	basal-specific	0
ENSG00000132952	de-novo	1.63465
ENSG00000133026	pre-existing	0.662064
ENSG00000133028	de-novo	0.31325
ENSG00000133103	basal-specific	0
ENSG00000133104	de-novo	1.01133
ENSG00000133124	basal-specific	0.728996
ENSG00000133131	basal-specific	0.526593
ENSG00000133226	basal-specific	0
ENSG00000133313	basal-specific	0.603015
ENSG00000133422	basal-specific	0.176772
ENSG00000133641	de-novo	0
ENSG00000133704	pre-existing	0.384025
ENSG00000133706	basal-specific	0.100472
ENSG00000133789	basal-specific	0.20475
ENSG00000134001	de-novo	0
ENSG00000134014	basal-specific	0.316656
ENSG00000134057	de-novo	0.492854
ENSG00000134107	de-novo	0.634518
ENSG00000134108	de-novo	0
ENSG00000134247	de-novo	0.950269
ENSG00000134250	de-novo	0.525164
ENSG00000134308	de-novo	0
ENSG00000134313	pre-existing	0.457928
ENSG00000134333	de-novo	0
ENSG00000134375	de-novo	0.396354
ENSG00000134440	basal-specific	0
ENSG00000134444	basal-specific	0
ENSG00000134453	de-novo	0.533191
ENSG00000134602	de-novo	0.307598
ENSG00000134644	basal-specific	0
ENSG00000134684	pre-existing	0.612933
ENSG00000134697	de-novo	0
ENSG00000134717	de-novo	0.220604
ENSG00000134970	de-novo	0
ENSG00000134987	de-novo	0
ENSG00000135002	de-novo	0
ENSG00000135045	de-novo	0.425351
ENSG00000135048	de-novo	0.325098
ENSG00000135069	pre-existing	0
ENSG00000135108	pre-existing	0.334672
ENSG00000135333	de-novo	0.623752
ENSG00000135372	basal-specific	0.503398
ENSG00000135476	basal-specific	0.450113
ENSG00000135521	de-novo	0
ENSG00000135535	de-novo	0
ENSG00000135723	basal-specific	0
ENSG00000135763	de-novo	2.32101
ENSG00000135766	de-novo	0.922722
ENSG00000135801	de-novo	1.4771
ENSG00000135829	de-novo	0
ENSG00000135862	de-novo	0.378358
ENSG00000135932	de-novo	0
ENSG00000136010	basal-specific	0.121981
ENSG00000136021	de-novo	0
ENSG00000136026	de-novo	2.24287
ENSG00000136045	de-novo	0.392311
ENSG00000136068	pre-existing	0.311365
ENSG00000136100	de-novo	0
ENSG00000136108	de-novo	0
ENSG00000136111	pre-existing	0.922509
ENSG00000136143	de-novo	0
ENSG00000136144	de-novo	0
ENSG00000136152	de-novo	0
ENSG00000136153	basal-specific	0
ENSG00000136193	de-novo	0
ENSG00000136205	basal-specific	0.263678
ENSG00000136436	basal-specific	0
ENSG00000136448	pre-existing	1.08426
ENSG00000136463	de-novo	0.868056
ENSG00000136628	pre-existing	0
ENSG00000136636	de-novo	0.248818
ENSG00000136709	pre-existing	0.842993
ENSG00000136758	pre-existing	0
ENSG00000136813	pre-existing	0
ENSG00000136824	basal-specific	0
ENSG00000136861	basal-specific	0.374042
ENSG00000136875	de-novo	0.995025
ENSG00000136937	basal-specific	0
ENSG00000136940	de-novo	0.994365
ENSG00000137040	de-novo	1.73913
ENSG00000137076	pre-existing	0.231938
ENSG00000137124	de-novo	0
ENSG00000137200	basal-specific	0.247893
ENSG00000137492	de-novo	0.883002
ENSG00000137509	de-novo	0
ENSG00000137574	de-novo	0.670092
ENSG00000137656	basal-specific	0.456204
ENSG00000137693	de-novo	0.370302
ENSG00000137760	de-novo	0.737644
ENSG00000137770	de-novo	0.155448
ENSG00000137807	de-novo	0
ENSG00000137815	basal-specific	0
ENSG00000138002	basal-specific	0
ENSG00000138029	de-novo	0
ENSG00000138035	de-novo	0
ENSG00000138081	basal-specific	0.120192
ENSG00000138095	pre-existing	0
ENSG00000138138	de-novo	0
ENSG00000138160	pre-existing	0
ENSG00000138180	de-novo	0
ENSG00000138182	de-novo	0.310511
ENSG00000138231	de-novo	1.44613
ENSG00000138246	basal-specific	0
ENSG00000138376	de-novo	0
ENSG00000138381	de-novo	1.65906
ENSG00000138413	de-novo	0
ENSG00000138614	de-novo	1.52964
ENSG00000138641	basal-specific	0
ENSG00000138660	de-novo	0
ENSG00000138678	de-novo	0
ENSG00000138757	de-novo	0.783822
ENSG00000138760	de-novo	0
ENSG00000138771	basal-specific	0.459095
ENSG00000138801	pre-existing	0
ENSG00000138802	basal-specific	0
ENSG00000138829	de-novo	0.0898311
ENSG00000139163	de-novo	0
ENSG00000139197	basal-specific	0
ENSG00000139372	de-novo	0
ENSG00000139613	basal-specific	0
ENSG00000139641	basal-specific	0.239234
ENSG00000139651	de-novo	0
ENSG00000139687	basal-specific	0
ENSG00000139726	de-novo	0
ENSG00000139734	basal-specific	0
ENSG00000139800	de-novo	0.667111
ENSG00000139842	de-novo	0.515375
ENSG00000139926	de-novo	0.390396
ENSG00000140105	basal-specific	0
ENSG00000140259	basal-specific	0.978953
ENSG00000140299	de-novo	0
ENSG00000140320	basal-specific	0.627746
ENSG00000140382	de-novo	0.243191
ENSG00000140391	de-novo	0
ENSG00000140396	basal-specific	0.474496
ENSG00000140406	de-novo	1.43855
ENSG00000140450	de-novo	0.492368
ENSG00000140521	basal-specific	0
ENSG00000140525	basal-specific	0
ENSG00000140553	basal-specific	0.249875
ENSG00000140575	pre-existing	0
ENSG00000140632	pre-existing	0.806885
ENSG00000140718	basal-specific	0.172816
ENSG00000140829	basal-specific	0.693963
ENSG00000140943	de-novo	1.14233
ENSG00000141027	basal-specific	0.467071
ENSG00000141219	de-novo	2.19479
ENSG00000141252	basal-specific	0.222239
ENSG00000141279	pre-existing	0
ENSG00000141367	pre-existing	0
ENSG00000141376	basal-specific	0
ENSG00000141385	pre-existing	0.861574
ENSG00000141429	de-novo	0
ENSG00000141456	basal-specific	0.590087
ENSG00000141543	de-novo	0
ENSG00000141556	basal-specific	0
ENSG00000141569	de-novo	1.18203
ENSG00000141570	basal-specific	0.533049
ENSG00000141580	de-novo	1.20192
ENSG00000141582	de-novo	2.99065
ENSG00000141682	de-novo	2.10637
ENSG00000141959	basal-specific	0
ENSG00000142166	de-novo	0
ENSG00000142186	basal-specific	0.368324
ENSG00000142192	de-novo	0
ENSG00000142207	pre-existing	0.739508
ENSG00000142556	de-novo	0.864304
ENSG00000142875	de-novo	0
ENSG00000142892	de-novo	0
ENSG00000142945	basal-specific	0
ENSG00000143013	de-novo	0
ENSG00000143033	de-novo	0.490798
ENSG00000143093	basal-specific	0.410678
ENSG00000143106	de-novo	0
ENSG00000143149	pre-existing	0
ENSG00000143153	de-novo	0.156104
ENSG00000143155	de-novo	0
ENSG00000143157	de-novo	1.43908
ENSG00000143183	de-novo	0
ENSG00000143337	de-novo	0.525348
ENSG00000143373	basal-specific	1.48754
ENSG00000143374	pre-existing	0.733407
ENSG00000143379	basal-specific	0.90151
ENSG00000143384	de-novo	1.97802
ENSG00000143437	basal-specific	0
ENSG00000143476	basal-specific	0.447327
ENSG00000143514	pre-existing	0.421852
ENSG00000143569	basal-specific	0
ENSG00000143641	pre-existing	0.678273
ENSG00000143751	pre-existing	1.25408
ENSG00000143756	de-novo	0.552792
ENSG00000143799	pre-existing	0
ENSG00000143815	de-novo	0
ENSG00000143870	de-novo	0
ENSG00000143878	pre-existing	2.95733
ENSG00000143933	de-novo	0
ENSG00000144028	pre-existing	0
ENSG00000144161	de-novo	0
ENSG00000144228	de-novo	0
ENSG00000144354	de-novo	0
ENSG00000144909	de-novo	0.434972
ENSG00000145041	basal-specific	0.840195
ENSG00000145147	de-novo	0.745064
ENSG00000145362	basal-specific	0
ENSG00000145386	de-novo	0
ENSG00000145391	de-novo	0.293772
ENSG00000145555	basal-specific	0.261872
ENSG00000145569	de-novo	0.710227
ENSG00000145604	de-novo	0
ENSG00000145675	de-novo	1.14695
ENSG00000145703	basal-specific	0
ENSG00000145725	de-novo	0
ENSG00000145730	de-novo	0
ENSG00000145833	basal-specific	0
ENSG00000145901	de-novo	0.340716
ENSG00000145907	pre-existing	0
ENSG00000146085	basal-specific	0
ENSG00000146223	de-novo	0.222272
ENSG00000146376	basal-specific	0
ENSG00000146457	de-novo	1.36761
ENSG00000146729	de-novo	0
ENSG00000146731	de-novo	0
ENSG00000146833	de-novo	0
ENSG00000146918	pre-existing	0
ENSG00000147044	de-novo	0
ENSG00000147065	pre-existing	0
ENSG00000147130	basal-specific	0.329652
ENSG00000147133	basal-specific	0
ENSG00000147140	basal-specific	0
ENSG00000147224	de-novo	0.483092
ENSG00000147251	pre-existing	0
ENSG00000147274	de-novo	0.204625
ENSG00000147324	de-novo	1.71902
ENSG00000147457	de-novo	0
ENSG00000147649	de-novo	0.130514
ENSG00000147874	de-novo	0.158153
ENSG00000148308	basal-specific	1.4218
ENSG00000148396	basal-specific	0.554447
ENSG00000148468	de-novo	1.43472
ENSG00000148498	pre-existing	0
ENSG00000148572	de-novo	1.65198
ENSG00000148606	pre-existing	0.131337
ENSG00000148773	basal-specific	2.43787
ENSG00000148843	pre-existing	0.61757
ENSG00000148943	de-novo	0
ENSG00000149115	basal-specific	1.68011
ENSG00000149136	basal-specific	0
ENSG00000149269	basal-specific	0
ENSG00000149289	de-novo	0.314399
ENSG00000149313	de-novo	0
ENSG00000149474	de-novo	1.62375
ENSG00000149480	basal-specific	0.324359
ENSG00000149503	basal-specific	0.243072
ENSG00000149658	de-novo	1.87617
ENSG00000149782	basal-specific	0
ENSG00000149823	basal-specific	0
ENSG00000150054	de-novo	0
ENSG00000150093	de-novo	0
ENSG00000150347	de-novo	0.533903
ENSG00000150593	de-novo	0
ENSG00000150760	pre-existing	0
ENSG00000150768	de-novo	0
ENSG00000150893	de-novo	1.05446
ENSG00000151135	de-novo	0.597193
ENSG00000151150	basal-specific	0
ENSG00000151239	de-novo	0
ENSG00000151240	basal-specific	0.253646
ENSG00000151276	basal-specific	0.891606
ENSG00000151445	basal-specific	0.340832
ENSG00000151491	basal-specific	0
ENSG00000151503	basal-specific	0
ENSG00000151553	de-novo	0
ENSG00000151726	de-novo	0
ENSG00000151779	pre-existing	0
ENSG00000151835	de-novo	0.954684
ENSG00000151893	de-novo	0.181242
ENSG00000152102	de-novo	0
ENSG00000152127	de-novo	0.720115
ENSG00000152332	de-novo	0
ENSG00000152455	de-novo	1.29576
ENSG00000152465	basal-specific	0
ENSG00000152556	basal-specific	0
ENSG00000152700	de-novo	0.153445
ENSG00000152778	de-novo	0.988631
ENSG00000152795	de-novo	0.457457
ENSG00000152818	basal-specific	0
ENSG00000152990	de-novo	1.09242
ENSG00000153006	de-novo	0
ENSG00000153113	de-novo	0
ENSG00000153147	pre-existing	0.130141
ENSG00000153187	de-novo	0
ENSG00000153201	de-novo	0.51247
ENSG00000153207	de-novo	0.112524
ENSG00000153310	de-novo	0
ENSG00000153561	de-novo	0.485201
ENSG00000153767	de-novo	0.666667
ENSG00000153827	pre-existing	0.593883
ENSG00000153922	de-novo	0
ENSG00000153933	de-novo	0
ENSG00000153936	de-novo	0.147951
ENSG00000153989	de-novo	0.208507
ENSG00000154174	de-novo	0.243902
ENSG00000154310	basal-specific	0.101092
ENSG00000154359	de-novo	0
ENSG00000154429	de-novo	0.575043
ENSG00000154473	de-novo	0
ENSG00000154642	de-novo	0
ENSG00000155090	basal-specific	0.546597
ENSG00000155096	de-novo	0
ENSG00000155189	de-novo	0
ENSG00000155304	de-novo	1.01394
ENSG00000155363	basal-specific	0
ENSG00000155438	de-novo	0
ENSG00000155545	de-novo	0.572519
ENSG00000155561	pre-existing	0
ENSG00000155660	de-novo	1.02705
ENSG00000155755	de-novo	0
ENSG00000155827	pre-existing	0.253936
ENSG00000155858	de-novo	0.152277
ENSG00000155959	de-novo	0.618812
ENSG00000156136	de-novo	0
ENSG00000156256	de-novo	0
ENSG00000156299	de-novo	0.820008
ENSG00000156304	basal-specific	0.468494
ENSG00000156374	de-novo	0
ENSG00000156515	basal-specific	0
ENSG00000156535	de-novo	0
ENSG00000156675	basal-specific	0.977398
ENSG00000156709	pre-existing	0
ENSG00000156802	de-novo	0
ENSG00000156875	de-novo	0
ENSG00000156970	basal-specific	0
ENSG00000156983	basal-specific	1.14307
ENSG00000157483	basal-specific	0.115687
ENSG00000157514	de-novo	1.32217
ENSG00000157540	de-novo	0.341647
ENSG00000157827	de-novo	0
ENSG00000158301	de-novo	0
ENSG00000158545	basal-specific	0.644607
ENSG00000158615	de-novo	2.09165
ENSG00000158623	basal-specific	0
ENSG00000158669	de-novo	1.11146
ENSG00000158864	basal-specific	0
ENSG00000158941	basal-specific	0
ENSG00000159086	de-novo	0.256937
ENSG00000159131	de-novo	0
ENSG00000159140	pre-existing	2.50179
ENSG00000159200	de-novo	0.710227
ENSG00000159256	de-novo	0.473485
ENSG00000159259	basal-specific	0.447828
ENSG00000159399	de-novo	0
ENSG00000159459	basal-specific	0
ENSG00000160007	pre-existing	1.39935
ENSG00000160131	de-novo	0
ENSG00000160208	de-novo	1.3785
ENSG00000160211	basal-specific	0
ENSG00000160294	pre-existing	1.40559
ENSG00000160352	de-novo	0.228519
ENSG00000160551	de-novo	0.15819
ENSG00000160633	pre-existing	0
ENSG00000160710	pre-existing	1.23762
ENSG00000160789	basal-specific	0.276549
ENSG00000161021	de-novo	1.21781
ENSG00000161036	basal-specific	0.182116
ENSG00000161057	de-novo	0
ENSG00000161204	basal-specific	0
ENSG00000161800	pre-existing	0
ENSG00000161813	de-novo	0
ENSG00000161847	basal-specific	0
ENSG00000162129	basal-specific	0.497364
ENSG00000162402	basal-specific	0.185185
ENSG00000162434	pre-existing	0
ENSG00000162521	de-novo	0
ENSG00000162601	de-novo	0.21554
ENSG00000162607	de-novo	0.277624
ENSG00000162613	de-novo	0
ENSG00000162642	de-novo	0
ENSG00000162704	de-novo	0.275255
ENSG00000162733	de-novo	0
ENSG00000162909	pre-existing	0
ENSG00000162980	de-novo	0
ENSG00000163050	pre-existing	0
ENSG00000163166	pre-existing	1.6818
ENSG00000163214	basal-specific	0.181192
ENSG00000163376	de-novo	0.854701
ENSG00000163399	de-novo	0
ENSG00000163428	de-novo	0.252589
ENSG00000163629	pre-existing	0.233291
ENSG00000163714	de-novo	0
ENSG00000163743	de-novo	0
ENSG00000163781	de-novo	0
ENSG00000163798	pre-existing	0
ENSG00000163811	de-novo	0.570451
ENSG00000163930	de-novo	0
ENSG00000163938	de-novo	0
ENSG00000163950	de-novo	0.552486
ENSG00000164045	de-novo	0.520291
ENSG00000164062	basal-specific	0
ENSG00000164091	de-novo	0.692361
ENSG00000164093	de-novo	0.297708
ENSG00000164109	de-novo	0
ENSG00000164134	de-novo	0.16197
ENSG00000164151	de-novo	1.63934
ENSG00000164163	de-novo	0
ENSG00000164164	de-novo	0.775094
ENSG00000164169	de-novo	0.577868
ENSG00000164305	de-novo	0
ENSG00000164338	de-novo	0.392465
ENSG00000164402	de-novo	0.227583
ENSG00000164465	de-novo	1.10681
ENSG00000164466	de-novo	0
ENSG00000164576	de-novo	0
ENSG00000164631	de-novo	1.18227
ENSG00000164683	de-novo	0.51573
ENSG00000164715	de-novo	1.22576
ENSG00000164741	pre-existing	1.07933
ENSG00000164818	basal-specific	0
ENSG00000164828	de-novo	0.445633
ENSG00000164880	basal-specific	0
ENSG00000164889	basal-specific	0
ENSG00000164902	de-novo	1.10834
ENSG00000164904	basal-specific	0
ENSG00000164924	de-novo	0
ENSG00000164930	de-novo	0.26824
ENSG00000164933	de-novo	0.691802
ENSG00000164944	pre-existing	0.617475
ENSG00000164951	de-novo	1.37678
ENSG00000165156	de-novo	1.34615
ENSG00000165195	de-novo	0.257931
ENSG00000165219	pre-existing	0.32694
ENSG00000165280	de-novo	0.165755
ENSG00000165304	de-novo	0
ENSG00000165312	de-novo	1.21102
ENSG00000165355	de-novo	0.795545
ENSG00000165410	de-novo	0
ENSG00000165417	de-novo	0.157654
ENSG00000165424	de-novo	0
ENSG00000165476	de-novo	0
ENSG00000165572	pre-existing	1.33741
ENSG00000165650	de-novo	0.82713
ENSG00000165655	pre-existing	2.4961
ENSG00000165671	de-novo	1.76353
ENSG00000165672	de-novo	0
ENSG00000165675	de-novo	0
ENSG00000165688	pre-existing	0.598623
ENSG00000165732	de-novo	1.0469
ENSG00000165733	pre-existing	0.51553
ENSG00000165757	de-novo	0.536251
ENSG00000165801	basal-specific	0.678771
ENSG00000165806	de-novo	0.752162
ENSG00000165821	basal-specific	0.809389
ENSG00000165832	de-novo	0
ENSG00000165934	pre-existing	0
ENSG00000165983	de-novo	0
ENSG00000165997	de-novo	0
ENSG00000166025	pre-existing	0.668151
ENSG00000166164	de-novo	0
ENSG00000166170	de-novo	1.43826
ENSG00000166173	de-novo	1.11932
ENSG00000166181	de-novo	0.268384
ENSG00000166189	pre-existing	4.09226
ENSG00000166197	pre-existing	0
ENSG00000166225	de-novo	0.591017
ENSG00000166266	de-novo	0.162048
ENSG00000166272	de-novo	2.42189
ENSG00000166348	basal-specific	0.729501
ENSG00000166451	de-novo	0
ENSG00000166477	pre-existing	0
ENSG00000166483	de-novo	0
ENSG00000166508	pre-existing	0.324254
ENSG00000166598	de-novo	0
ENSG00000166747	de-novo	0.454408
ENSG00000166851	basal-specific	0
ENSG00000166887	pre-existing	0.827815
ENSG00000166900	de-novo	0
ENSG00000166963	basal-specific	0.663318
ENSG00000166986	basal-specific	0
ENSG00000167004	de-novo	0
ENSG00000167005	de-novo	0
ENSG00000167202	de-novo	0.326477
ENSG00000167447	pre-existing	2.58844
ENSG00000167460	de-novo	0
ENSG00000167552	basal-specific	0
ENSG00000167635	de-novo	1.85185
ENSG00000167658	basal-specific	0.949968
ENSG00000167670	pre-existing	2.07962
ENSG00000167674	basal-specific	0
ENSG00000167699	de-novo	0
ENSG00000167721	pre-existing	0
ENSG00000167842	de-novo	1.1976
ENSG00000167881	pre-existing	0.353232
ENSG00000167986	pre-existing	0
ENSG00000168036	pre-existing	0.204583
ENSG00000168078	de-novo	0
ENSG00000168092	de-novo	0.479042
ENSG00000168264	de-novo	0.752445
ENSG00000168283	de-novo	0
ENSG00000168385	de-novo	0
ENSG00000168496	de-novo	2.97619
ENSG00000168522	de-novo	0.272963
ENSG00000168538	basal-specific	0
ENSG00000168564	de-novo	0.282326
ENSG00000168610	pre-existing	0
ENSG00000168710	basal-specific	0
ENSG00000168906	de-novo	0
ENSG00000169016	de-novo	0
ENSG00000169018	de-novo	0.975338
ENSG00000169032	pre-existing	0.205423
ENSG00000169139	de-novo	0
ENSG00000169258	de-novo	2.36183
ENSG00000169359	de-novo	0.431686
ENSG00000169375	pre-existing	0.743716
ENSG00000169398	de-novo	0.584112
ENSG00000169439	de-novo	0
ENSG00000169679	basal-specific	0
ENSG00000169710	basal-specific	0
ENSG00000169714	de-novo	0
ENSG00000169727	basal-specific	0
ENSG00000169813	de-novo	2.17786
ENSG00000169826	de-novo	0.531208
ENSG00000169905	de-novo	0.841447
ENSG00000169925	pre-existing	0.706589
ENSG00000169967	de-novo	0
ENSG00000170004	pre-existing	0
ENSG00000170027	de-novo	0.809717
ENSG00000170185	de-novo	0.988561
ENSG00000170191	de-novo	0.525901
ENSG00000170248	de-novo	0.330633
ENSG00000170312	de-novo	0
ENSG00000170322	basal-specific	0.386623
ENSG00000170340	de-novo	1.81094
ENSG00000170385	de-novo	0.509079
ENSG00000170445	basal-specific	0.363835
ENSG00000170525	de-novo	1.32626
ENSG00000170540	de-novo	0
ENSG00000170558	de-novo	0.498008
ENSG00000170606	de-novo	0.209468
ENSG00000170759	de-novo	0
ENSG00000170776	basal-specific	1.0505
ENSG00000170779	de-novo	1.63399
ENSG00000170871	de-novo	0.509295
ENSG00000171004	de-novo	0.675524
ENSG00000171109	de-novo	0
ENSG00000171241	pre-existing	0.386324
ENSG00000171316	basal-specific	1.03395
ENSG00000171365	de-novo	0.0989315
ENSG00000171456	basal-specific	1.9861
ENSG00000171467	basal-specific	1.70524
ENSG00000171848	de-novo	0
ENSG00000171867	de-novo	1.9425
ENSG00000171914	basal-specific	0.0831739
ENSG00000171928	de-novo	0
ENSG00000171940	pre-existing	0.863558
ENSG00000172046	basal-specific	0
ENSG00000172115	de-novo	0
ENSG00000172201	de-novo	0
ENSG00000172239	de-novo	0
ENSG00000172262	de-novo	1.49701
ENSG00000172379	de-novo	0.298954
ENSG00000172466	de-novo	0.808734
ENSG00000172661	de-novo	0
ENSG00000172795	de-novo	0.098912
ENSG00000172943	pre-existing	0
ENSG00000173334	de-novo	1.39043
ENSG00000173473	basal-specific	0
ENSG00000173545	de-novo	1.17165
ENSG00000173598	de-novo	0
ENSG00000173674	de-novo	0
ENSG00000173726	de-novo	0
ENSG00000173744	de-novo	0
ENSG00000173757	pre-existing	0
ENSG00000173801	basal-specific	0
ENSG00000173821	basal-specific	0.379525
ENSG00000173848	de-novo	0.501379
ENSG00000173852	de-novo	0
ENSG00000173898	basal-specific	0.269397
ENSG00000174010	de-novo	0.770654
ENSG00000174013	de-novo	0.337439
ENSG00000174106	pre-existing	1.04603
ENSG00000174173	de-novo	2.20629
ENSG00000174243	pre-existing	0.806235
ENSG00000174371	de-novo	0.289939
ENSG00000174437	de-novo	0
ENSG00000174442	de-novo	0.278164
ENSG00000174460	de-novo	0
ENSG00000174574	de-novo	0
ENSG00000174684	de-novo	1.49477
ENSG00000174780	de-novo	0
ENSG00000174840	de-novo	0.341686
ENSG00000175166	pre-existing	0.343289
ENSG00000175175	basal-specific	0.304878
ENSG00000175203	basal-specific	0
ENSG00000175216	pre-existing	0.139431
ENSG00000175352	de-novo	0
ENSG00000175548	de-novo	0.0995025
ENSG00000175931	pre-existing	1.48782
ENSG00000175970	de-novo	0
ENSG00000176018	de-novo	0.469263
ENSG00000176102	de-novo	0
ENSG00000176619	pre-existing	0.647389
ENSG00000176658	pre-existing	0
ENSG00000176853	de-novo	0
ENSG00000176903	de-novo	1.15296
ENSG00000176986	basal-specific	0.214225
ENSG00000176994	de-novo	1.68736
ENSG00000177034	de-novo	0
ENSG00000177084	basal-specific	0.230601
ENSG00000177125	de-novo	1.2123
ENSG00000177150	de-novo	0.460829
ENSG00000177303	basal-specific	0.402495
ENSG00000177383	de-novo	2.35156
ENSG00000177485	de-novo	0.380735
ENSG00000177606	de-novo	3.07031
ENSG00000177613	basal-specific	1.70316
ENSG00000177731	basal-specific	0
ENSG00000177853	de-novo	0.838826
ENSG00000177885	de-novo	0
ENSG00000178104	de-novo	0.906618
ENSG00000178105	basal-specific	0.435603
ENSG00000178234	de-novo	0
ENSG00000178252	basal-specific	2.95387
ENSG00000178445	basal-specific	0
ENSG00000178502	pre-existing	1.08079
ENSG00000178691	de-novo	0.222469
ENSG00000178695	de-novo	1.76537
ENSG00000178764	basal-specific	0.917221
ENSG00000178913	de-novo	2.17865
ENSG00000178921	basal-specific	0.186254
ENSG00000178974	de-novo	2.06026
ENSG00000178996	de-novo	1.14877
ENSG00000179115	basal-specific	0
ENSG00000179119	de-novo	0.17854
ENSG00000179195	de-novo	0.391543
ENSG00000179222	basal-specific	0
ENSG00000179387	de-novo	0
ENSG00000179409	pre-existing	2.96046
ENSG00000179456	de-novo	2.7834
ENSG00000179918	de-novo	5.34759
ENSG00000179981	de-novo	1.9774
ENSG00000180104	basal-specific	0.521921
ENSG00000180398	de-novo	0.23753
ENSG00000180447	de-novo	2.54372
ENSG00000180530	de-novo	1.29016
ENSG00000180628	de-novo	0
ENSG00000180667	de-novo	0.781739
ENSG00000180817	de-novo	0
ENSG00000181191	pre-existing	1.08893
ENSG00000181192	pre-existing	0.193311
ENSG00000181222	basal-specific	0
ENSG00000181450	de-novo	0.23411
ENSG00000181467	de-novo	0.714116
ENSG00000181610	de-novo	0
ENSG00000181704	de-novo	0.326052
ENSG00000181744	de-novo	0.692841
ENSG00000181789	basal-specific	0
ENSG00000182013	de-novo	0.814332
ENSG00000182095	basal-specific	0.645816
ENSG00000182149	de-novo	0.877001
ENSG00000182199	basal-specific	0
ENSG00000182220	de-novo	0
ENSG00000182307	de-novo	0
ENSG00000182473	basal-specific	0.83647
ENSG00000182481	de-novo	0
ENSG00000182718	basal-specific	0
ENSG00000182827	basal-specific	1.11607
ENSG00000182872	basal-specific	0
ENSG00000183098	de-novo	0.280859
ENSG00000183337	pre-existing	0.868307
ENSG00000183431	basal-specific	0
ENSG00000183495	basal-specific	0.162747
ENSG00000183530	de-novo	1.57015
ENSG00000183688	de-novo	0
ENSG00000183751	basal-specific	0
ENSG00000183798	de-novo	2.90161
ENSG00000183856	basal-specific	0
ENSG00000184007	de-novo	0.255754
ENSG00000184056	basal-specific	0
ENSG00000184110	basal-specific	0
ENSG00000184205	basal-specific	0
ENSG00000184432	pre-existing	0
ENSG00000184634	basal-specific	0
ENSG00000184640	basal-specific	0.674006
ENSG00000184900	de-novo	0
ENSG00000185024	de-novo	1.05014
ENSG00000185049	basal-specific	0.400802
ENSG00000185567	pre-existing	0.109081
ENSG00000185722	pre-existing	0.666134
ENSG00000185728	de-novo	1.1554
ENSG00000185787	de-novo	0
ENSG00000186310	de-novo	0.377501
ENSG00000186416	de-novo	1.57192
ENSG00000186432	de-novo	0
ENSG00000186480	de-novo	0
ENSG00000186566	basal-specific	0
ENSG00000186575	de-novo	0.333611
ENSG00000186871	de-novo	2.53223
ENSG00000187239	basal-specific	0.363372
ENSG00000187522	de-novo	2.83768
ENSG00000187535	basal-specific	0
ENSG00000187555	pre-existing	0.171497
ENSG00000187772	de-novo	0
ENSG00000188352	pre-existing	0.164042
ENSG00000188554	pre-existing	0
ENSG00000188612	de-novo	0
ENSG00000188725	de-novo	0.692521
ENSG00000188895	de-novo	1.39027
ENSG00000188976	basal-specific	0.238039
ENSG00000189060	pre-existing	1.81488
ENSG00000189091	pre-existing	0.103178
ENSG00000189403	de-novo	0
ENSG00000196177	de-novo	0.170999
ENSG00000196227	de-novo	0.970497
ENSG00000196235	basal-specific	0
ENSG00000196305	pre-existing	0.115687
ENSG00000196323	de-novo	0.410046
ENSG00000196365	basal-specific	1.29366
ENSG00000196367	basal-specific	0.315532
ENSG00000196372	de-novo	2.15827
ENSG00000196396	basal-specific	0.251319
ENSG00000196417	de-novo	0.131787
ENSG00000196422	de-novo	2.42375
ENSG00000196453	basal-specific	0.945776
ENSG00000196455	pre-existing	0.797448
ENSG00000196504	de-novo	0
ENSG00000196526	basal-specific	0.129803
ENSG00000196535	basal-specific	0.200401
ENSG00000196586	basal-specific	0
ENSG00000196712	basal-specific	0
ENSG00000196715	de-novo	0
ENSG00000196781	de-novo	0.483676
ENSG00000196850	de-novo	0
ENSG00000196865	de-novo	0.271469
ENSG00000196924	basal-specific	0
ENSG00000196937	de-novo	0
ENSG00000197043	pre-existing	0
ENSG00000197081	de-novo	0
ENSG00000197102	pre-existing	0.249178
ENSG00000197157	basal-specific	0
ENSG00000197170	de-novo	0
ENSG00000197256	basal-specific	0.192938
ENSG00000197299	de-novo	0.572519
ENSG00000197386	basal-specific	0.138523
ENSG00000197601	de-novo	0
ENSG00000197694	pre-existing	0
ENSG00000197714	de-novo	2.33766
ENSG00000197746	de-novo	0
ENSG00000197771	de-novo	0
ENSG00000197780	de-novo	0
ENSG00000197860	de-novo	0
ENSG00000197879	basal-specific	0.202799
ENSG00000198060	de-novo	0
ENSG00000198081	de-novo	1.41723
ENSG00000198146	de-novo	0.183857
ENSG00000198160	de-novo	0.183284
ENSG00000198176	de-novo	0.378931
ENSG00000198231	pre-existing	0.922297
ENSG00000198373	basal-specific	0.222866
ENSG00000198408	de-novo	1.15964
ENSG00000198420	pre-existing	0.521376
ENSG00000198492	de-novo	2.12389
ENSG00000198554	pre-existing	0.166141
ENSG00000198561	basal-specific	0.66313
ENSG00000198589	basal-specific	0.289771
ENSG00000198642	de-novo	1.56794
ENSG00000198663	de-novo	0.739317
ENSG00000198668	de-novo	0
ENSG00000198677	de-novo	0
ENSG00000198682	basal-specific	0
ENSG00000198700	basal-specific	0.875964
ENSG00000198722	pre-existing	0.136986
ENSG00000198730	pre-existing	0.461894
ENSG00000198752	pre-existing	0.292227
ENSG00000198793	basal-specific	0.332853
ENSG00000198815	de-novo	0.186846
ENSG00000198824	pre-existing	0.475135
ENSG00000198836	de-novo	0
ENSG00000198841	de-novo	2.9274
ENSG00000198862	de-novo	0.386797
ENSG00000198890	de-novo	2.57827
ENSG00000198898	de-novo	0
ENSG00000198900	pre-existing	0.123579
ENSG00000198901	basal-specific	0
ENSG00000198924	de-novo	0.674157
ENSG00000198954	basal-specific	0.465766
ENSG00000198961	basal-specific	0
ENSG00000203668	de-novo	1.16716
ENSG00000204120	basal-specific	0.380807
ENSG00000204843	pre-existing	0
ENSG00000205208	de-novo	0.297089
ENSG00000205339	de-novo	0
ENSG00000205609	basal-specific	0
ENSG00000205726	basal-specific	0
ENSG00000205978	basal-specific	0.261952
ENSG00000211460	de-novo	0
ENSG00000213079	basal-specific	0.585138
ENSG00000213281	de-novo	0
ENSG00000213341	de-novo	0
ENSG00000213390	de-novo	0
ENSG00000213516	de-novo	0.590087
ENSG00000213625	de-novo	0
ENSG00000213799	de-novo	0.63012
ENSG00000214717	de-novo	0
ENSG00000215251	de-novo	0.574383
ENSG00000215301	de-novo	0.133815
ENSG00000221829	basal-specific	0
ENSG00000224531	de-novo	0.409249
ENSG00000225830	basal-specific	0.725558
ENSG00000241973	basal-specific	0
ENSG00000242498	de-novo	0
ENSG00000243943	basal-specific	0
ENSG00000244462	de-novo	0.902799
ENSG00000248333	basal-specific	0
ENSG00000253719	de-novo	1.18483
ENSG00000253729	pre-existing	0.148599
ENSG00000254004	de-novo	0
ENSG00000254986	basal-specific	0
ENSG00000261236	basal-specific	0
ENSG00000261609	de-novo	0.0659674
ENSG00000263001	basal-specific	0
ENSG00000265972	de-novo	0
ENSG00000266412	de-novo	0.859845
ENSG00000273749	pre-existing	0
ENSG00000275052	de-novo	0.72648
ENSG00000275464	basal-specific	#N/A
ENSG00000276043	pre-existing	0.232072
ENSG00000277443	de-novo	0.465549
ENSG00000278053	de-novo	0
