# Supplementary material for: Profiling stress-triggered RNA condensation with photocatalytic proximity labeling
Source: Nat Commun. 2023 Nov 15;14:7390. doi: 10.1038/s41467-023-43194-2 (PMC10651888; doi:10.1038/s41467-023-43194-2)
Supplement: Supplementary file 9 — Source Data File [file 41467_2023_43194_MOESM9_ESM.zip › Source Data File/Supplementary Figure 26.xlsx]

## Sheet: Sheet1
geneID	Cluster	m6A/length		m6A/length	Cluster 1	Cluster 2	Cluster 3	Cluster 4	Total mRNAs
ENSG00000001084	1	0		<0.1	97	75	158	78	8097
ENSG00000001167	3	0.966339		0.1~0.5	46	65	105	28	1485
ENSG00000001497	2	0		0.5~1	35	62	54	15	982
ENSG00000003393	2	0.216193		1~2	27	41	23	12	629
ENSG00000004700	4	0		>2	10	11	1	1	167
ENSG00000004766	4	0.174338
ENSG00000005100	2	0.542005
ENSG00000005156	4	0.238607
ENSG00000005889	3	1.05097
ENSG00000006744	1	0.79639
ENSG00000006831	2	0.251826
ENSG00000007168	3	0
ENSG00000007202	1	0.673129
ENSG00000008256	2	0.443656
ENSG00000008952	3	0.4597
ENSG00000009335	3	0.191791
ENSG00000009954	3	1.14473
ENSG00000010292	1	0
ENSG00000011007	2	1.37931
ENSG00000011275	2	0.3462
ENSG00000011376	2	0.497562
ENSG00000012048	4	0
ENSG00000013503	4	0.478126
ENSG00000015171	3	0
ENSG00000015676	1	0.6222
ENSG00000016391	1	0.649857
ENSG00000017797	2	1.59854
ENSG00000021574	3	0
ENSG00000023516	3	0.302572
ENSG00000024048	3	0
ENSG00000024526	3	0
ENSG00000025293	1	0.510291
ENSG00000029363	3	0.12955
ENSG00000029725	2	1.18463
ENSG00000030066	4	0.186012
ENSG00000032219	3	0.341064
ENSG00000033178	4	0.314465
ENSG00000035403	1	0
ENSG00000035499	1	0
ENSG00000035928	3	0.409333
ENSG00000036257	3	0
ENSG00000036549	3	0.62383
ENSG00000037474	2	0.84317
ENSG00000038427	3	1.13406
ENSG00000039123	3	0.252461
ENSG00000040633	2	2.52781
ENSG00000041802	2	1.8276
ENSG00000044115	1	0
ENSG00000046604	4	0.175531
ENSG00000047188	3	0.149076
ENSG00000047315	4	0
ENSG00000047932	3	0
ENSG00000048649	3	0.266856
ENSG00000049323	2	0
ENSG00000049449	1	0.376932
ENSG00000054118	4	1.5891
ENSG00000054267	4	0.664231
ENSG00000055130	3	1.23191
ENSG00000055917	3	0
ENSG00000056097	3	0
ENSG00000058056	2	0
ENSG00000058272	3	0
ENSG00000059573	1	0
ENSG00000059758	1	0
ENSG00000060339	4	0
ENSG00000062194	3	0.854153
ENSG00000062650	3	0.950872
ENSG00000063601	2	0.440917
ENSG00000064309	2	0.218866
ENSG00000064703	4	0.674218
ENSG00000064726	4	0
ENSG00000065150	3	0.166611
ENSG00000065183	2	0.09996
ENSG00000065243	3	0.329489
ENSG00000065328	1	0.436015
ENSG00000065559	3	0.518672
ENSG00000065613	3	0.127763
ENSG00000065809	2	0.527983
ENSG00000065911	1	0
ENSG00000066027	2	0.308166
ENSG00000066084	2	0
ENSG00000066135	1	0.445831
ENSG00000066422	4	1.06063
ENSG00000066629	2	0
ENSG00000067064	3	0
ENSG00000067248	3	0.428816
ENSG00000067334	4	0
ENSG00000067369	3	0.675089
ENSG00000067596	1	0.482703
ENSG00000067704	1	0
ENSG00000067900	3	0.317595
ENSG00000068366	3	0
ENSG00000068654	2	0.240385
ENSG00000068784	4	1.09081
ENSG00000068796	3	0
ENSG00000069248	4	0
ENSG00000069275	3	0.468823
ENSG00000069956	2	0.364365
ENSG00000070061	2	0
ENSG00000070367	3	0
ENSG00000070814	2	0.572519
ENSG00000070961	3	0.424809
ENSG00000071054	2	0.250941
ENSG00000071537	2	0.505114
ENSG00000072041	3	0
ENSG00000072210	3	0
ENSG00000072274	3	0.145518
ENSG00000072501	2	0.40282
ENSG00000072803	2	0
ENSG00000073111	1	0.582411
ENSG00000073578	1	0
ENSG00000073614	2	0.747594
ENSG00000075292	3	1.31945
ENSG00000075711	3	0
ENSG00000075856	1	0.481464
ENSG00000075945	4	0
ENSG00000076003	4	0
ENSG00000076382	1	0.528262
ENSG00000077097	3	0
ENSG00000077147	3	0.16
ENSG00000077235	1	0.423131
ENSG00000077254	4	0
ENSG00000077684	1	1.05356
ENSG00000078177	3	0.205191
ENSG00000079246	3	0
ENSG00000079785	4	0
ENSG00000079819	2	0
ENSG00000080819	3	0
ENSG00000080824	4	0.2849
ENSG00000082258	3	0.289017
ENSG00000082269	3	0.321802
ENSG00000082516	2	0.740192
ENSG00000083312	3	0
ENSG00000083520	3	0
ENSG00000083642	3	0.133833
ENSG00000083720	4	0
ENSG00000083896	1	0
ENSG00000084073	3	0.297885
ENSG00000084090	2	0.592242
ENSG00000084093	3	1.221
ENSG00000084234	2	0.267237
ENSG00000084652	2	0.798085
ENSG00000085276	3	0.697837
ENSG00000085491	3	0.470699
ENSG00000086061	3	0.862441
ENSG00000086200	4	0
ENSG00000086475	1	0.612557
ENSG00000086758	2	0.202758
ENSG00000087365	1	0
ENSG00000088205	3	0
ENSG00000088812	2	0.462374
ENSG00000089876	1	0.327869
ENSG00000090861	1	0.333111
ENSG00000090863	1	0.43071
ENSG00000090889	1	0
ENSG00000090989	4	0
ENSG00000091136	1	0
ENSG00000091483	1	0
ENSG00000091527	3	0.552334
ENSG00000092148	3	0.529381
ENSG00000092201	3	0.225581
ENSG00000092820	2	0.325945
ENSG00000092853	2	0.704887
ENSG00000093000	3	0.970685
ENSG00000094880	1	0
ENSG00000095002	3	0
ENSG00000095139	3	0.247647
ENSG00000096384	4	0
ENSG00000096401	4	0
ENSG00000096717	3	0.243487
ENSG00000097046	4	0
ENSG00000099204	3	0.396825
ENSG00000099783	1	1.16822
ENSG00000100029	2	0.724638
ENSG00000100266	1	0.615195
ENSG00000100345	2	0
ENSG00000100422	2	0.225124
ENSG00000100503	3	0.96768
ENSG00000100519	4	0
ENSG00000100592	4	0.169779
ENSG00000100603	4	0
ENSG00000100644	4	0
ENSG00000100697	3	0.31511
ENSG00000100796	4	0
ENSG00000100811	1	0
ENSG00000100888	2	0.944845
ENSG00000100934	3	0
ENSG00000101126	2	0.679348
ENSG00000101193	1	0.915541
ENSG00000101310	1	0
ENSG00000101343	4	0
ENSG00000101346	2	0.574053
ENSG00000101347	3	0
ENSG00000101350	2	0.981033
ENSG00000101367	2	0
ENSG00000101413	3	0.544662
ENSG00000101452	1	0
ENSG00000101493	1	0.57617
ENSG00000101557	3	0
ENSG00000101596	3	0
ENSG00000101773	4	0.911023
ENSG00000101972	3	0
ENSG00000102024	4	0.304136
ENSG00000102038	4	0
ENSG00000102178	2	2.57843
ENSG00000102181	1	1.01317
ENSG00000102241	2	0.331236
ENSG00000102531	4	0.158028
ENSG00000102580	3	0
ENSG00000102974	2	1.24948
ENSG00000103126	1	0.630915
ENSG00000103194	2	1.20192
ENSG00000103342	3	0.140036
ENSG00000103540	3	0.229358
ENSG00000103549	1	1.48948
ENSG00000103550	3	0.934288
ENSG00000103591	1	0
ENSG00000104320	4	0
ENSG00000104331	3	0.276855
ENSG00000104332	2	0
ENSG00000104356	3	0.633045
ENSG00000104549	3	0.33761
ENSG00000104635	2	0.428908
ENSG00000104738	1	0.183756
ENSG00000105186	1	0.902527
ENSG00000105849	3	0
ENSG00000105953	1	0.715478
ENSG00000106031	3	0
ENSG00000106052	4	0
ENSG00000106070	1	0.365764
ENSG00000106086	2	0
ENSG00000106263	1	0
ENSG00000106443	3	0.202655
ENSG00000106799	3	0
ENSG00000107164	3	0
ENSG00000107290	3	0.720656
ENSG00000107581	3	1.05121
ENSG00000107651	2	0.139899
ENSG00000107854	3	0
ENSG00000107897	3	0
ENSG00000107929	2	0.11566
ENSG00000107937	2	0
ENSG00000107959	1	0
ENSG00000108021	3	1.89394
ENSG00000108055	3	0
ENSG00000108064	3	0
ENSG00000108094	4	0
ENSG00000108239	1	0.354799
ENSG00000108312	2	0.40024
ENSG00000108389	2	1.00217
ENSG00000108406	4	0.27972
ENSG00000108424	1	0
ENSG00000108468	1	0
ENSG00000108582	2	0.106701
ENSG00000108588	1	0
ENSG00000108599	1	0.492247
ENSG00000108651	1	0
ENSG00000108654	4	0
ENSG00000108861	2	0.732601
ENSG00000108883	1	0.23116
ENSG00000108946	4	0
ENSG00000109111	1	0.156152
ENSG00000109320	1	0
ENSG00000109466	2	0
ENSG00000109472	1	0
ENSG00000109685	2	0.933707
ENSG00000109805	4	0
ENSG00000110048	4	0.848716
ENSG00000110075	3	0
ENSG00000110218	2	1.40252
ENSG00000110367	3	0.487646
ENSG00000110429	3	0
ENSG00000110435	2	0
ENSG00000110880	1	0.255037
ENSG00000110917	2	0.315408
ENSG00000111142	4	0.294118
ENSG00000111145	3	0
ENSG00000111530	3	0.268432
ENSG00000111581	4	0
ENSG00000111602	1	0.387747
ENSG00000111642	2	0
ENSG00000111880	3	0.414508
ENSG00000112062	2	0
ENSG00000112078	2	0.928678
ENSG00000112118	1	0.623441
ENSG00000112159	2	0.0540979
ENSG00000112249	3	0.246579
ENSG00000112339	2	0
ENSG00000112531	3	0
ENSG00000112739	3	0.266064
ENSG00000112972	3	0.373832
ENSG00000112983	1	0.744786
ENSG00000113013	1	0
ENSG00000113141	1	0
ENSG00000113161	3	0
ENSG00000113194	1	1.33779
ENSG00000113368	2	0
ENSG00000113407	4	0
ENSG00000113441	3	0.0824131
ENSG00000113569	3	0
ENSG00000113615	3	0
ENSG00000113638	4	0.181917
ENSG00000113645	2	0
ENSG00000114019	1	0
ENSG00000114030	3	0.14518
ENSG00000114062	4	0
ENSG00000114346	3	0
ENSG00000114520	3	0
ENSG00000114867	2	0.705841
ENSG00000115020	3	0
ENSG00000115053	2	0.236016
ENSG00000115091	3	0
ENSG00000115159	4	0
ENSG00000115183	2	0.395465
ENSG00000115241	1	0.799574
ENSG00000115306	2	0.48895
ENSG00000115368	3	0
ENSG00000115421	3	0
ENSG00000115484	4	0
ENSG00000115524	4	0
ENSG00000115762	2	0
ENSG00000115816	4	1.49432
ENSG00000115839	1	0.248818
ENSG00000115970	3	0.432339
ENSG00000116062	2	0
ENSG00000116266	4	0
ENSG00000116406	3	0.281968
ENSG00000116514	1	1.12066
ENSG00000116560	3	0
ENSG00000116711	4	0
ENSG00000116729	1	0.368189
ENSG00000116747	3	0.120613
ENSG00000116918	3	0
ENSG00000116984	3	0
ENSG00000117000	3	0.802311
ENSG00000117036	2	0.757289
ENSG00000117139	1	0.210859
ENSG00000117153	1	0
ENSG00000117155	3	0
ENSG00000117569	3	0
ENSG00000117899	2	0.714286
ENSG00000117906	2	0
ENSG00000118007	3	0
ENSG00000118193	3	0.274311
ENSG00000118200	3	0.623675
ENSG00000118276	3	0.214041
ENSG00000118689	1	0.273673
ENSG00000118855	2	0
ENSG00000118873	3	0
ENSG00000119138	1	1.3459
ENSG00000119139	2	0.528914
ENSG00000119280	2	0.261849
ENSG00000119285	3	0
ENSG00000119396	1	0
ENSG00000119541	4	0
ENSG00000119638	1	0.241604
ENSG00000119906	3	0.288767
ENSG00000119912	3	0
ENSG00000119927	2	0.156937
ENSG00000119969	3	0
ENSG00000120438	4	0
ENSG00000120539	4	0.242014
ENSG00000120690	3	0.543774
ENSG00000120705	4	0.516262
ENSG00000120733	2	1.04105
ENSG00000120800	3	0
ENSG00000120802	3	0
ENSG00000120948	2	0.716846
ENSG00000121005	1	0
ENSG00000121039	1	0
ENSG00000121057	2	1.63361
ENSG00000121060	2	0.348129
ENSG00000121152	1	0.165837
ENSG00000121274	3	0.118483
ENSG00000121390	1	0
ENSG00000121481	4	0
ENSG00000121486	4	0
ENSG00000121644	2	0.497884
ENSG00000121749	4	0
ENSG00000121774	1	0
ENSG00000121864	2	0.659631
ENSG00000121892	3	0.140233
ENSG00000122299	3	0
ENSG00000122376	3	0
ENSG00000122482	3	0.350754
ENSG00000122591	2	0.075884
ENSG00000122642	1	0.276167
ENSG00000122779	4	0.235627
ENSG00000122786	3	0.199561
ENSG00000122882	3	0
ENSG00000122958	4	0
ENSG00000123064	1	0.228311
ENSG00000123104	3	0.159185
ENSG00000123200	3	0.872383
ENSG00000123684	3	0
ENSG00000124160	3	1.24069
ENSG00000124198	2	0
ENSG00000124209	3	0.231187
ENSG00000124383	3	0.389864
ENSG00000124422	1	0.385431
ENSG00000124459	2	1.27356
ENSG00000124486	3	0
ENSG00000124535	1	0
ENSG00000124766	2	2.66995
ENSG00000125107	2	0
ENSG00000125266	2	1.001
ENSG00000125304	2	0
ENSG00000125482	3	1.59084
ENSG00000125484	2	1.04505
ENSG00000125630	3	0.79713
ENSG00000125676	3	0
ENSG00000125733	1	0
ENSG00000125817	2	3.11419
ENSG00000126216	1	0
ENSG00000126261	4	0
ENSG00000126945	2	1.30662
ENSG00000127022	3	0
ENSG00000127603	2	0.369762
ENSG00000127804	2	0.87108
ENSG00000127955	1	0
ENSG00000128595	2	0.949487
ENSG00000128641	4	0
ENSG00000128714	2	0
ENSG00000129083	3	0
ENSG00000129116	3	0
ENSG00000129245	1	0
ENSG00000129292	3	0
ENSG00000129315	2	0.723066
ENSG00000129351	2	1.49576
ENSG00000130024	3	0.227531
ENSG00000130340	1	0
ENSG00000130396	3	0.625
ENSG00000130559	1	0.873036
ENSG00000130749	1	1.46508
ENSG00000130816	1	0
ENSG00000130826	2	0
ENSG00000130935	3	0
ENSG00000131013	4	0
ENSG00000131016	1	1.53555
ENSG00000131018	1	0.0721813
ENSG00000131242	1	0.116673
ENSG00000131473	1	0
ENSG00000131504	2	0.34229
ENSG00000131626	1	0
ENSG00000131725	3	0.243072
ENSG00000131747	4	0
ENSG00000132383	1	0
ENSG00000132388	2	0.239981
ENSG00000132405	2	1.21286
ENSG00000132436	3	1.78117
ENSG00000132463	2	0
ENSG00000132952	3	1.63465
ENSG00000133026	1	0.662064
ENSG00000133059	3	0.998752
ENSG00000133104	3	1.01133
ENSG00000133121	3	0.507185
ENSG00000133657	3	0
ENSG00000133704	3	0.384025
ENSG00000134107	1	0.634518
ENSG00000134247	2	0.950269
ENSG00000134250	2	0.525164
ENSG00000134313	2	0.457928
ENSG00000134318	3	0.117426
ENSG00000134453	1	0.533191
ENSG00000134508	2	0.378573
ENSG00000134684	1	0.612933
ENSG00000134709	3	0
ENSG00000134900	4	0
ENSG00000134987	3	0
ENSG00000135069	1	0
ENSG00000135108	1	0.334672
ENSG00000135315	3	0.387973
ENSG00000135316	3	0.295421
ENSG00000135333	3	0.623752
ENSG00000135521	3	0
ENSG00000135655	3	0
ENSG00000135766	2	0.922722
ENSG00000135775	2	0.127616
ENSG00000135776	4	0
ENSG00000135801	2	1.4771
ENSG00000135829	3	0
ENSG00000135862	2	0.378358
ENSG00000136021	3	0
ENSG00000136026	1	2.24287
ENSG00000136068	2	0.311365
ENSG00000136108	3	0
ENSG00000136111	2	0.922509
ENSG00000136143	1	0
ENSG00000136144	2	0
ENSG00000136152	3	0
ENSG00000136193	2	0
ENSG00000136381	3	0
ENSG00000136448	1	1.08426
ENSG00000136463	2	0.868056
ENSG00000136485	2	0
ENSG00000136492	4	0.171689
ENSG00000136628	4	0
ENSG00000136636	3	0.248818
ENSG00000136643	2	0.544959
ENSG00000136709	4	0.842993
ENSG00000136731	3	0.278784
ENSG00000136758	4	0
ENSG00000136813	3	0
ENSG00000136824	3	0
ENSG00000136866	4	0.318624
ENSG00000136870	2	0.93985
ENSG00000136940	2	0.994365
ENSG00000137076	1	0.231938
ENSG00000137124	2	0
ENSG00000137492	3	0.883002
ENSG00000137693	1	0.370302
ENSG00000137760	3	0.737644
ENSG00000137807	3	0
ENSG00000137815	3	0
ENSG00000137831	3	0.579374
ENSG00000137942	3	0
ENSG00000138018	3	0.123977
ENSG00000138032	3	0.773794
ENSG00000138071	3	0.26434
ENSG00000138095	3	0
ENSG00000138138	4	0
ENSG00000138160	4	0
ENSG00000138190	3	0
ENSG00000138231	4	1.44613
ENSG00000138246	4	0
ENSG00000138346	4	0
ENSG00000138376	4	0
ENSG00000138386	2	0.665484
ENSG00000138398	3	0.268637
ENSG00000138614	2	1.52964
ENSG00000138660	4	0
ENSG00000138678	2	0
ENSG00000138698	4	0
ENSG00000138757	3	0.783822
ENSG00000138758	3	0.180343
ENSG00000138768	4	0
ENSG00000138801	1	0
ENSG00000138829	2	0.0898311
ENSG00000139116	3	0
ENSG00000139117	3	0
ENSG00000139218	3	0.926907
ENSG00000139372	3	0
ENSG00000139641	3	0.239234
ENSG00000139651	2	0
ENSG00000139687	3	0
ENSG00000139697	3	0
ENSG00000139734	4	0
ENSG00000139842	3	0.515375
ENSG00000139926	2	0.390396
ENSG00000140299	3	0
ENSG00000140382	1	0.243191
ENSG00000140391	1	0
ENSG00000140396	4	0.474496
ENSG00000140406	1	1.43855
ENSG00000140450	1	0.492368
ENSG00000140575	3	0
ENSG00000140632	2	0.806885
ENSG00000141279	3	0
ENSG00000141367	3	0
ENSG00000141385	1	0.861574
ENSG00000141429	2	0
ENSG00000141543	1	0
ENSG00000141569	1	1.18203
ENSG00000142192	1	0
ENSG00000142207	3	0.739508
ENSG00000142556	4	0.864304
ENSG00000143033	3	0.490798
ENSG00000143061	2	0.819001
ENSG00000143153	2	0.156104
ENSG00000143374	1	0.733407
ENSG00000143384	2	1.97802
ENSG00000143401	3	0
ENSG00000143493	4	0
ENSG00000143514	2	0.421852
ENSG00000143641	1	0.678273
ENSG00000143751	4	1.25408
ENSG00000143756	3	0.552792
ENSG00000143799	1	0
ENSG00000143815	3	0
ENSG00000143878	1	2.95733
ENSG00000144028	1	0
ENSG00000144381	3	0
ENSG00000145147	1	0.745064
ENSG00000145375	3	0.36964
ENSG00000145391	2	0.293772
ENSG00000145495	2	0
ENSG00000145569	2	0.710227
ENSG00000145703	3	0
ENSG00000145725	3	0
ENSG00000145730	1	0
ENSG00000145833	3	0
ENSG00000145860	3	1.10375
ENSG00000145868	4	0.681663
ENSG00000145901	1	0.340716
ENSG00000145907	1	0
ENSG00000146281	3	0.21263
ENSG00000146414	3	0
ENSG00000146457	4	1.36761
ENSG00000146463	3	0.678794
ENSG00000146731	3	0
ENSG00000146918	2	0
ENSG00000147044	1	0
ENSG00000147065	2	0
ENSG00000147231	4	0
ENSG00000147274	4	0.204625
ENSG00000147324	2	1.71902
ENSG00000147457	1	0
ENSG00000147649	3	0.130514
ENSG00000148468	2	1.43472
ENSG00000148498	1	0
ENSG00000148606	2	0.131337
ENSG00000148843	2	0.61757
ENSG00000149212	3	0
ENSG00000149231	4	0.228728
ENSG00000149474	1	1.62375
ENSG00000150093	2	0
ENSG00000150347	2	0.533903
ENSG00000150593	1	0
ENSG00000150760	1	0
ENSG00000150768	3	0
ENSG00000151233	3	0
ENSG00000151414	3	0
ENSG00000151461	3	1.25696
ENSG00000151553	3	0
ENSG00000151657	3	0
ENSG00000151779	1	0
ENSG00000151914	3	0.566595
ENSG00000152102	2	0
ENSG00000152127	2	0.720115
ENSG00000152193	4	1.99601
ENSG00000152782	3	0.950872
ENSG00000152990	2	1.09242
ENSG00000153107	2	0.128833
ENSG00000153147	3	0.130141
ENSG00000153179	3	0
ENSG00000153187	2	0
ENSG00000153201	3	0.51247
ENSG00000153207	3	0.112524
ENSG00000153561	2	0.485201
ENSG00000153827	4	0.593883
ENSG00000153956	3	0
ENSG00000154174	1	0.243902
ENSG00000154305	3	0.861432
ENSG00000154359	1	0
ENSG00000154429	2	0.575043
ENSG00000154945	2	0.960154
ENSG00000155096	3	0
ENSG00000155097	3	0.354925
ENSG00000155545	3	0.572519
ENSG00000155561	1	0
ENSG00000155660	1	1.02705
ENSG00000155827	2	0.253936
ENSG00000155858	1	0.152277
ENSG00000156299	2	0.820008
ENSG00000156502	4	0.807428
ENSG00000156531	3	0
ENSG00000156535	3	0
ENSG00000156709	1	0
ENSG00000156802	3	0
ENSG00000156970	3	0
ENSG00000157107	3	0
ENSG00000157514	1	1.32217
ENSG00000157796	4	0
ENSG00000158301	1	0
ENSG00000158417	3	0.522557
ENSG00000159200	1	0.710227
ENSG00000159256	3	0.473485
ENSG00000159399	2	0
ENSG00000159459	3	0
ENSG00000159873	3	0.25227
ENSG00000160007	2	1.39935
ENSG00000160208	2	1.3785
ENSG00000160294	1	1.40559
ENSG00000160633	2	0
ENSG00000160710	2	1.23762
ENSG00000161021	2	1.21781
ENSG00000161217	2	0.178667
ENSG00000161533	3	0
ENSG00000162402	3	0.185185
ENSG00000162408	3	0.301796
ENSG00000162434	3	0
ENSG00000162521	3	0
ENSG00000162607	3	0.277624
ENSG00000162613	3	0
ENSG00000162733	1	0
ENSG00000162909	1	0
ENSG00000163050	1	0
ENSG00000163104	4	0
ENSG00000163166	2	1.6818
ENSG00000163399	1	0
ENSG00000163428	3	0.252589
ENSG00000163510	3	0.851305
ENSG00000163629	1	0.233291
ENSG00000163714	3	0
ENSG00000163781	3	0
ENSG00000163798	1	0
ENSG00000163877	1	0.878349
ENSG00000163930	1	0
ENSG00000163939	3	0.265851
ENSG00000163950	2	0.552486
ENSG00000163961	3	1.30915
ENSG00000164091	2	0.692361
ENSG00000164093	1	0.297708
ENSG00000164114	3	0
ENSG00000164134	3	0.16197
ENSG00000164151	3	1.63934
ENSG00000164163	3	0
ENSG00000164305	1	0
ENSG00000164338	3	0.392465
ENSG00000164402	2	0.227583
ENSG00000164465	1	1.10681
ENSG00000164576	2	0
ENSG00000164603	4	0
ENSG00000164609	4	0
ENSG00000164654	2	0.820176
ENSG00000164741	2	1.07933
ENSG00000164754	4	0
ENSG00000164902	3	1.10834
ENSG00000164944	4	0.617475
ENSG00000165119	4	0
ENSG00000165219	3	0.32694
ENSG00000165280	3	0.165755
ENSG00000165322	4	0.590087
ENSG00000165417	3	0.157654
ENSG00000165424	2	0
ENSG00000165494	4	0.911815
ENSG00000165527	2	1.00604
ENSG00000165572	4	1.33741
ENSG00000165650	3	0.82713
ENSG00000165655	2	2.4961
ENSG00000165671	2	1.76353
ENSG00000165675	4	0
ENSG00000165688	2	0.598623
ENSG00000165732	3	1.0469
ENSG00000165733	2	0.51553
ENSG00000165806	2	0.752162
ENSG00000165832	4	0
ENSG00000165934	3	0
ENSG00000166025	2	0.668151
ENSG00000166164	2	0
ENSG00000166173	1	1.11932
ENSG00000166181	3	0.268384
ENSG00000166189	1	4.09226
ENSG00000166197	2	0
ENSG00000166224	1	0.17307
ENSG00000166272	1	2.42189
ENSG00000166477	2	0
ENSG00000166483	1	0
ENSG00000166503	2	0
ENSG00000166508	1	0.324254
ENSG00000166598	3	0
ENSG00000166747	3	0.454408
ENSG00000166855	3	0
ENSG00000166887	1	0.827815
ENSG00000166900	1	0
ENSG00000167004	2	0
ENSG00000167202	2	0.326477
ENSG00000167447	4	2.58844
ENSG00000167635	2	1.85185
ENSG00000167670	2	2.07962
ENSG00000167699	1	0
ENSG00000167721	2	0
ENSG00000167881	4	0.353232
ENSG00000167986	1	0
ENSG00000168036	1	0.204583
ENSG00000168264	2	0.752445
ENSG00000168496	2	2.97619
ENSG00000168610	1	0
ENSG00000168615	2	0
ENSG00000168827	3	0.154369
ENSG00000169016	2	0
ENSG00000169018	3	0.975338
ENSG00000169032	1	0.205423
ENSG00000169258	2	2.36183
ENSG00000169375	2	0.743716
ENSG00000169679	4	0
ENSG00000169813	2	2.17786
ENSG00000169851	2	1.81509
ENSG00000169925	2	0.706589
ENSG00000170004	2	0
ENSG00000170242	3	0.60036
ENSG00000170471	3	0.346741
ENSG00000170525	1	1.32626
ENSG00000170540	1	0
ENSG00000170558	3	0.498008
ENSG00000170606	4	0.209468
ENSG00000170759	3	0
ENSG00000171004	4	0.675524
ENSG00000171100	4	0
ENSG00000171109	4	0
ENSG00000171241	2	0.386324
ENSG00000171320	3	0
ENSG00000171940	1	0.863558
ENSG00000172201	1	0
ENSG00000172239	2	0
ENSG00000172661	2	0
ENSG00000172795	3	0.098912
ENSG00000172943	2	0
ENSG00000173545	2	1.17165
ENSG00000173674	3	0
ENSG00000173692	3	0
ENSG00000173726	3	0
ENSG00000173757	1	0
ENSG00000173848	1	0.501379
ENSG00000173852	2	0
ENSG00000174013	2	0.337439
ENSG00000174106	4	1.04603
ENSG00000174197	3	1.16694
ENSG00000174243	2	0.806235
ENSG00000174460	1	0
ENSG00000174684	1	1.49477
ENSG00000174953	4	0.297486
ENSG00000175054	3	0.122579
ENSG00000175166	1	0.343289
ENSG00000175216	2	0.139431
ENSG00000175931	1	1.48782
ENSG00000175970	2	0
ENSG00000176102	4	0
ENSG00000176619	2	0.647389
ENSG00000176658	1	0
ENSG00000176853	3	0
ENSG00000176903	2	1.15296
ENSG00000177189	3	0
ENSG00000177283	1	0
ENSG00000177383	1	2.35156
ENSG00000177485	3	0.380735
ENSG00000177565	3	0
ENSG00000177606	1	3.07031
ENSG00000177853	3	0.838826
ENSG00000177885	2	0
ENSG00000178104	2	0.906618
ENSG00000178105	4	0.435603
ENSG00000178163	2	1.43802
ENSG00000178234	2	0
ENSG00000178502	3	1.08079
ENSG00000178691	3	0.222469
ENSG00000178695	2	1.76537
ENSG00000178966	4	1.16959
ENSG00000178974	2	2.06026
ENSG00000178996	1	1.14877
ENSG00000179195	2	0.391543
ENSG00000179222	4	0
ENSG00000179295	2	0.130753
ENSG00000179387	3	0
ENSG00000179409	2	2.96046
ENSG00000179981	2	1.9774
ENSG00000180346	2	0.94162
ENSG00000180370	3	0.325786
ENSG00000180398	2	0.23753
ENSG00000180447	1	2.54372
ENSG00000180901	1	1.64069
ENSG00000181191	1	1.08893
ENSG00000181192	1	0.193311
ENSG00000181467	2	0.714116
ENSG00000182149	1	0.877001
ENSG00000182220	1	0
ENSG00000182307	2	0
ENSG00000182670	3	0.0964972
ENSG00000183337	2	0.868307
ENSG00000183688	2	0
ENSG00000183735	3	0
ENSG00000183798	1	2.90161
ENSG00000183814	4	0
ENSG00000184007	2	0.255754
ENSG00000184432	1	0
ENSG00000184900	2	0
ENSG00000185024	1	1.05014
ENSG00000185722	1	0.666134
ENSG00000185728	3	1.1554
ENSG00000186416	3	1.57192
ENSG00000186432	3	0
ENSG00000186462	2	1.17509
ENSG00000186480	2	0
ENSG00000186575	2	0.333611
ENSG00000186871	3	2.53223
ENSG00000187555	2	0.171497
ENSG00000187790	3	0.701164
ENSG00000188554	1	0
ENSG00000188895	1	1.39027
ENSG00000189060	1	1.81488
ENSG00000189091	4	0.103178
ENSG00000189180	3	0
ENSG00000196227	3	0.970497
ENSG00000196247	3	0.164096
ENSG00000196372	1	2.15827
ENSG00000196422	1	2.42375
ENSG00000196455	2	0.797448
ENSG00000196781	2	0.483676
ENSG00000196792	4	0.238379
ENSG00000196850	3	0
ENSG00000196937	3	0
ENSG00000197043	1	0
ENSG00000197081	2	0
ENSG00000197102	2	0.249178
ENSG00000197299	3	0.572519
ENSG00000197594	3	0.268889
ENSG00000197601	3	0
ENSG00000197694	1	0
ENSG00000197746	1	0
ENSG00000198018	3	0.350959
ENSG00000198087	3	0
ENSG00000198160	4	0.183284
ENSG00000198231	1	0.922297
ENSG00000198380	2	0
ENSG00000198408	2	1.15964
ENSG00000198420	1	0.521376
ENSG00000198431	2	0.251636
ENSG00000198554	4	0.166141
ENSG00000198604	3	0.506757
ENSG00000198642	4	1.56794
ENSG00000198689	2	0.205255
ENSG00000198722	1	0.136986
ENSG00000198730	3	0.461894
ENSG00000198743	3	0.605222
ENSG00000198752	2	0.292227
ENSG00000198836	3	0
ENSG00000198862	3	0.386797
ENSG00000198900	3	0.123579
ENSG00000198961	3	0
ENSG00000204843	1	0
ENSG00000205189	4	0.888275
ENSG00000205339	3	0
ENSG00000206418	2	0
ENSG00000206560	3	0.387397
ENSG00000211455	2	0
ENSG00000211456	3	0.429092
ENSG00000213064	3	0.181159
ENSG00000213096	4	0
ENSG00000213281	3	0
ENSG00000213341	3	0
ENSG00000213390	1	0
ENSG00000213463	3	0.283407
ENSG00000213799	3	0.63012
ENSG00000214717	1	0
ENSG00000225830	3	0.725558
ENSG00000227345	4	0
ENSG00000242498	1	0
ENSG00000244462	3	0.902799
ENSG00000253719	2	1.18483
ENSG00000253729	2	0.148599
ENSG00000253797	2	1.26605
ENSG00000273749	1	0
ENSG00000276043	1	0.232072
ENSG00000277443	1	0.465549
