# Supplementary material for: Profiling stress-triggered RNA condensation with photocatalytic proximity labeling
Source: Nat Commun. 2023 Nov 15;14:7390. doi: 10.1038/s41467-023-43194-2 (PMC10651888; doi:10.1038/s41467-023-43194-2)
Supplement: Supplementary file 9 — Source Data File [file 41467_2023_43194_MOESM9_ESM.zip › Source Data File/Supplementary Figure 3B.xlsx]

## Sheet: Sheet1
Co-localization (ratio) of fused protein with the SG marker G3BP2 in HEK293T			unpaired Mann Whitney U test (two-sided)
G3BP1-miniSOG	untargeted-miniSOG	exact p value	＜ 2.2E-16
0.66772	0.268803
0.648421	0.260206
0.646963	0.2556
0.645802	0.255025
0.641818	0.237577
0.641815	0.237475
0.636714	0.23654
0.62589	0.236373
0.622533	0.234095
0.611742	0.23236
0.607192	0.228583
0.599422	0.226257
0.596339	0.217463
0.583377	0.20489
0.58282	0.200217
0.577426	0.198033
0.551289	0.191522
0.538821	0.188105
0.523216	0.187868
0.516887	0.185629
0.514292	0.183229
0.50685	0.181972
0.496165	0.179887
0.492206	0.178172
0.463027	0.17472
0.454581	0.173933
0.434972	0.17182
0.421515	0.170004
0.672033	0.169452
0.66866	0.165549
