# Supplementary material for: Profiling stress-triggered RNA condensation with photocatalytic proximity labeling
Source: Nat Commun. 2023 Nov 15;14:7390. doi: 10.1038/s41467-023-43194-2 (PMC10651888; doi:10.1038/s41467-023-43194-2)
Supplement: Supplementary file 9 — Source Data File [file 41467_2023_43194_MOESM9_ESM.zip › Source Data File/Supplementary Figure 5.xlsx]

## Sheet: Sheet1
p-eIF2alpha/eIF2alpha	replicate 1	replicate 2	replicate 3	average	STED
label	1.7419	1.50246	1.94488	1.72975	0.22146
omit probe	1.71291	1.15477	1.41385	1.42718	0.279306
omit light	1.71882	1.49339	2.05581	1.75601	0.283046
blank	1	1	1	1	0
replicate 1 p-eIF2alpha	IntDen	replicate 1 eIF2alpha	IntDen
label	1.547	label	1.587
omit probe	1.115	omit probe	1.074
omit light	1.292	omit light	1.426
blank	0.862	blank	1.505
p-eIF2alpha-Tubulin	IntDen	replicate 1 eIF2alpha-Tubulin
label	1.745	label	2.701
omit probe	1.687	omit probe	2.411
omit light	1.581	omit light	2.598
blank	1.743	blank	2.636
replicate 2 p-eIF2alpha	IntDen	replicate 2 eIF2alpha	IntDen
blank	0.797	blank	2.169
label	1.478	label	2.58
omit probe	0.9	omit probe	2.537
omit light	1.325	omit light	2.532
replicate 2 p-eIF2alpha-α Tubulin	IntDen	replicate 2 eIF2alpha-α Tubulin	IntDen
blank	2.28	blank	2.413
label	2.509	label	2.559
omit probe	2.061	omit probe	2.609
omit light	2.277	omit light	2.527
replicate 3 p-eIF2alpha	IntDen	replicate 3 eIF2alpha	IntDen
blank	0.417	blank	2.459
label	0.831	label	2.473
omit probe	0.497	omit probe	2.304
omit light	0.803	omit light	2.681
replicate 3 p-eIF2alpha-α Tubulin	IntDen	replicate 3 eIF2alpha-α Tubulin	IntDen
blank	2.568	blank	1.734
label	2.636	label	1.747
omit probe	2.417	omit probe	1.814
omit light	2.42	omit light	1.902
